# Supplementary material for: Epigenomics in an extraterrestrial environment: organ-specific alteration of DNA methylation and gene expression elicited by spaceflight in Arabidopsis thaliana
Source: BMC Genomics. 2019 Mar 12;20:205. doi: 10.1186/s12864-019-5554-z (PMC6416986; doi:10.1186/s12864-019-5554-z)
Supplement: Supplementary file 1 — Table S1. The bisulfite conversion efficiency based on conversion ratio of cytosines in chloroplast reference genome. The ratio of converted cytosines in CG, CHG and CHH contexts were calculated using reads mapped to chloroplast reference genome. (XLSX 9 kb) [file 12864_2019_5554_MOESM1_ESM.xlsx]

## Sheet: Sheet1
Table S2. The bisulfite conversion efficiency based on conversion ratio of cytosines in chloroplast reference genome. The ratio of converted cytosines in CG, CHG and CHH contexts were calculated using reads mapped to chloroplast reference genome.
Converted Chloroplast DNA	LEAF-GC	LEAF-FT	ROOT-GC	ROOT-FT
CG	0.9916	0.9873	0.9902	0.9906
CHG	0.9917	0.9873	0.9902	0.9907
CHH	0.9919	0.9873	0.9902	0.9907
