# Supplementary material for: Epigenomics in an extraterrestrial environment: organ-specific alteration of DNA methylation and gene expression elicited by spaceflight in Arabidopsis thaliana
Source: BMC Genomics. 2019 Mar 12;20:205. doi: 10.1186/s12864-019-5554-z (PMC6416986; doi:10.1186/s12864-019-5554-z)
Supplement: Supplementary file 2 — Table S2. The list of differentially methylated cytosines (DmCs) with statistical significance FDR < 0.01) in the CG, CHG or CHH contexts in roots and leaves in the comparison between spaceflight and ground control. (XLSX 2276 kb) [file 12864_2019_5554_MOESM2_ESM.xlsx]

## Sheet: ROOT-CG
Chromatin	Position	ROOT-GC	ROOT-FT	Differential methylation level	FDR
Chr1	17410	0.398	0.226	-0.172	0.00744
Chr1	24738	0.755	0.975	0.221	0.000107
Chr1	25478	1	0.867	-0.133	0.00774
Chr1	29695	0.776	0.954	0.178	0.00751
Chr1	30164	0.966	0.725	-0.241	0.000652
Chr1	30893	0.122	0.309	0.187	0.00624
Chr1	101347	0.524	0.28	-0.243	0.00351
Chr1	121609	0.68	0.964	0.284	0.00885
Chr1	134246	0.548	0.797	0.248	0.00408
Chr1	165557	0	0.259	0.259	0.00383
Chr1	201376	0.696	0.938	0.243	0.00117
Chr1	240724	0.805	0.585	-0.219	0.00209
Chr1	251815	0.0143	0.203	0.189	0.00034
Chr1	265598	0.186	0.548	0.362	0.000695
Chr1	286385	0.08	0.31	0.23	0.00652
Chr1	287027	1	0.855	-0.145	0.00473
Chr1	289328	0.839	0.984	0.144	0.00659
Chr1	314232	0.783	0.983	0.2	0.00214
Chr1	320441	0.75	1	0.25	0.00586
Chr1	335831	1	0.869	-0.131	0.00612
Chr1	384070	0.965	0.8	-0.165	0.00762
Chr1	384249	0.507	0.827	0.319	7.28e-05
Chr1	391418	0.037	0.306	0.269	0.00872
Chr1	398932	0.8	0.984	0.184	0.0012
Chr1	444609	0.231	0	-0.231	3.74e-05
Chr1	444610	0.167	0	-0.167	0.00273
Chr1	445481	0.743	0.957	0.214	0.00786
Chr1	462580	0.978	0.81	-0.168	0.00739
Chr1	526109	0.714	0.969	0.254	0.00909
Chr1	539547	1	0.867	-0.133	0.00294
Chr1	550659	0.714	0.982	0.268	0.000106
Chr1	572712	0.25	0	-0.25	0.000479
Chr1	587788	0.433	0.118	-0.315	4.22e-05
Chr1	587790	0.609	0.225	-0.384	8.88e-06
Chr1	587996	0.877	0.988	0.112	0.00429
Chr1	588004	0.816	0.965	0.149	0.00264
Chr1	588418	0.4	0.661	0.261	0.00777
Chr1	604061	0.12	0	-0.12	0.00987
Chr1	604209	1	0.84	-0.16	0.00744
Chr1	648305	0.86	1	0.14	0.0061
Chr1	655894	0.327	0.612	0.285	0.00559
Chr1	655992	0.806	1	0.194	0.00673
Chr1	668273	0.76	1	0.24	0.00121
Chr1	682563	1	0.845	-0.155	0.00309
Chr1	712974	0	0.152	0.152	0.00606
Chr1	715180	0.833	1	0.167	0.00771
Chr1	721964	0.778	0.967	0.189	0.00488
Chr1	723996	1	0.72	-0.28	0.00124
Chr1	724129	0.818	1	0.182	0.00651
Chr1	730440	0.125	0	-0.125	0.00969
Chr1	759078	0.858	0.973	0.114	0.00945
Chr1	764302	0.769	1	0.231	0.00339
Chr1	779077	0.964	0.793	-0.171	0.00847
Chr1	846317	0.346	0.087	-0.259	0.00988
Chr1	861381	0.517	0.88	0.363	0.00731
Chr1	876496	0.298	0.547	0.248	0.00376
Chr1	888950	0.872	1	0.128	0.00901
Chr1	889566	1	0.795	-0.205	0.00842
Chr1	940320	0.0323	0.234	0.202	0.00117
Chr1	961837	0.484	0.25	-0.234	0.00701
Chr1	964052	0.667	0.917	0.25	0.00879
Chr1	977796	0.735	1	0.265	0.00842
Chr1	997018	0.414	0.805	0.391	0.00106
Chr1	1031824	0.486	0.25	-0.236	0.00667
Chr1	1036349	0	0.2	0.2	0.00495
Chr1	1045459	0.946	0.7	-0.246	0.00899
Chr1	1045474	0.8	1	0.2	0.00874
Chr1	1051877	1	0.824	-0.176	0.00391
Chr1	1086640	0	0.148	0.148	0.00935
Chr1	1086760	0.828	1	0.172	0.00912
Chr1	1087667	0.808	0.961	0.153	0.00652
Chr1	1088197	0.541	0.19	-0.35	0.00195
Chr1	1091065	0.4	0.0862	-0.314	0.000121
Chr1	1105161	0.111	0.429	0.317	0.00754
Chr1	1110566	1	0.825	-0.175	0.000406
Chr1	1113745	0.844	1	0.156	0.00786
Chr1	1113768	0.857	1	0.143	0.00736
Chr1	1124823	0.308	0	-0.308	0.000815
Chr1	1149266	0.25	0.0476	-0.202	0.00911
Chr1	1150585	0	0.205	0.205	0.00212
Chr1	1181795	1	0.795	-0.205	0.00257
Chr1	1183827	0.606	0.907	0.301	0.00238
Chr1	1184376	0.214	0.494	0.279	0.00115
Chr1	1184425	0.328	0.611	0.283	0.00164
Chr1	1190436	0.0256	0.35	0.324	0.000292
Chr1	1200772	0.653	0.885	0.232	0.00833
Chr1	1246562	0.86	1	0.14	0.00314
Chr1	1263607	0.967	0.656	-0.31	0.00275
Chr1	1284079	0.943	0.719	-0.224	0.00101
Chr1	1314339	0.579	0.906	0.327	0.00272
Chr1	1321016	0.714	0.977	0.262	0.00394
Chr1	1323441	0.863	0.987	0.124	0.00356
Chr1	1342832	0.87	1	0.13	0.00836
Chr1	1348482	0.788	0.984	0.196	0.00229
Chr1	1352319	0.576	0.133	-0.442	0.000509
Chr1	1364961	0.0506	0.262	0.212	0.000493
Chr1	1366605	0.75	0.962	0.212	0.00602
Chr1	1371800	0.867	0.483	-0.384	0.00215
Chr1	1376236	0.347	0.119	-0.228	0.0055
Chr1	1383364	0.955	0.746	-0.209	0.00615
Chr1	1392523	0.788	0.953	0.165	0.00915
Chr1	1404870	0.833	1	0.167	0.00522
Chr1	1435079	0.797	0.947	0.149	0.00753
Chr1	1440732	0.914	0.683	-0.23	0.00254
Chr1	1444504	0.82	1	0.18	0.00393
Chr1	1459004	0.0484	0.211	0.163	0.00952
Chr1	1469042	0.31	0.0727	-0.237	0.00306
Chr1	1475311	0.186	0.449	0.263	0.00233
Chr1	1479599	0.222	0	-0.222	0.00395
Chr1	1486878	0.34	0.696	0.356	0.000402
Chr1	1486879	0.295	0.638	0.343	0.00155
Chr1	1486882	0.64	0.881	0.241	0.00538
Chr1	1486883	0.52	0.804	0.284	0.00492
Chr1	1493585	0.842	1	0.158	0.00414
Chr1	1494236	0.843	0.984	0.141	0.00502
Chr1	1517639	0.944	0.812	-0.132	0.00566
Chr1	1517708	0.879	0.989	0.11	0.0049
Chr1	1561201	1	0.857	-0.143	0.0073
Chr1	1575506	1	0.778	-0.222	0.00585
Chr1	1576990	0.794	1	0.206	0.00405
Chr1	1588038	0.0617	0.242	0.18	0.00297
Chr1	1621336	0.04	0.237	0.197	0.00531
Chr1	1648535	0.653	0.918	0.265	0.00254
Chr1	1650654	0.755	0.963	0.208	0.00297
Chr1	1651042	0	0.123	0.123	0.0028
Chr1	1651048	0	0.213	0.213	2.79e-05
Chr1	1651162	0.218	0.58	0.362	0.000264
Chr1	1666397	0.267	0.0857	-0.181	0.00899
Chr1	1712582	0.133	0	-0.133	0.00168
Chr1	1715425	0.579	0.839	0.26	0.00527
Chr1	1728086	1	0.839	-0.161	0.00288
Chr1	1748654	0.735	1	0.265	0.00242
Chr1	1757967	0.161	0.0179	-0.143	0.000222
Chr1	1759948	0.75	0.975	0.225	0.00922
Chr1	1780515	0.869	0.684	-0.186	0.00481
Chr1	1785667	0.957	0.657	-0.299	0.00919
Chr1	1829925	0.636	0.231	-0.406	0.00253
Chr1	1862651	0.821	1	0.179	0.00242
Chr1	1895451	0.658	0.939	0.281	0.00397
Chr1	1896527	0.318	0	-0.318	0.00171
Chr1	1902505	0.833	0.974	0.141	0.00643
Chr1	1907153	0.886	0.642	-0.245	0.00852
Chr1	1968547	0.986	0.869	-0.117	0.00587
Chr1	1968927	0.954	0.82	-0.134	0.00237
Chr1	1979104	0	0.127	0.127	0.00749
Chr1	1980250	1	0.843	-0.157	0.00581
Chr1	2001728	0.974	0.724	-0.25	0.00786
Chr1	2002166	0	0.128	0.128	0.00266
Chr1	2003879	0.756	0.98	0.225	0.00113
Chr1	2010682	0.972	0.755	-0.218	0.00637
Chr1	2011764	0.844	0.973	0.128	0.00958
Chr1	2022207	0.111	0.342	0.231	0.00931
Chr1	2051686	0.855	1	0.145	0.00965
Chr1	2057694	0.967	0.52	-0.447	0.000194
Chr1	2073069	0.966	0.733	-0.233	0.000532
Chr1	2077895	1	0.725	-0.275	0.00236
Chr1	2081740	1	0.816	-0.184	0.00332
Chr1	2090903	0.816	1	0.184	0.00478
Chr1	2112415	0.0141	0.13	0.116	0.0096
Chr1	2123938	1	0.864	-0.136	0.0084
Chr1	2147375	0.674	0.911	0.237	0.00786
Chr1	2154601	0.949	0.7	-0.249	0.00216
Chr1	2171642	0.612	0.902	0.29	0.00171
Chr1	2175910	0.767	0.977	0.209	0.00721
Chr1	2227289	0.937	0.804	-0.133	0.00623
Chr1	2261018	0.2	0	-0.2	0.00473
Chr1	2261319	0.106	0.36	0.254	0.00404
Chr1	2266017	0.542	0.926	0.384	0.00292
Chr1	2301000	0.976	0.667	-0.31	0.000115
Chr1	2331796	0.475	0.208	-0.267	1.33e-05
Chr1	2331806	0.465	0.225	-0.24	0.000246
Chr1	2331812	0.45	0.224	-0.226	0.000407
Chr1	2348051	0	0.19	0.19	0.01
Chr1	2354713	1	0.755	-0.245	0.000272
Chr1	2364826	1	0.828	-0.172	0.00643
Chr1	2365500	0.792	0.978	0.186	0.00489
Chr1	2394023	0	0.175	0.175	0.0049
Chr1	2394024	0	0.357	0.357	0.00077
Chr1	2403540	0.98	0.792	-0.187	0.00417
Chr1	2404718	0.837	0.93	0.093	0.00976
Chr1	2404849	0.769	0.924	0.155	0.00402
Chr1	2420734	0.25	0	-0.25	0.00905
Chr1	2441053	0.926	0.683	-0.243	0.00291
Chr1	2447277	0.556	0.9	0.344	0.00254
Chr1	2465864	0.892	1	0.108	0.0043
Chr1	2501068	1	0.846	-0.154	0.00738
Chr1	2501775	0.85	1	0.15	0.00951
Chr1	2501925	0	0.26	0.26	0.00115
Chr1	2527192	0.919	0.636	-0.283	0.00729
Chr1	2529591	0.982	0.79	-0.191	0.00126
Chr1	2532624	0.926	0.706	-0.22	0.00261
Chr1	2533792	0.4	0.173	-0.227	0.00513
Chr1	2533793	0.442	0.151	-0.291	0.0013
Chr1	2592106	0	0.211	0.211	0.00519
Chr1	2633336	0.927	0.574	-0.352	0.000188
Chr1	2633402	0.825	1	0.175	0.0023
Chr1	2657161	0.87	0.533	-0.336	0.00726
Chr1	2659589	0.833	0.986	0.153	0.00249
Chr1	2697317	1	0.696	-0.304	0.000479
Chr1	2717570	1	0.8	-0.2	0.00145
Chr1	2720163	1	0.853	-0.147	0.0048
Chr1	2729730	1	0.875	-0.125	0.00911
Chr1	2795826	0.793	1	0.207	0.00773
Chr1	2796531	0.927	0.667	-0.26	0.00345
Chr1	2798075	0.135	0	-0.135	0.00588
Chr1	2802680	0.0152	0.171	0.156	0.0023
Chr1	2823057	0.872	1	0.128	0.00958
Chr1	2825265	0	0.139	0.139	0.000374
Chr1	2826040	0.96	0.782	-0.178	0.00888
Chr1	2889719	1	0.881	-0.119	0.0048
Chr1	2889837	1	0.9	-0.1	0.00765
Chr1	2892910	0.968	0.712	-0.256	0.00372
Chr1	2911597	0.786	0.981	0.195	0.00608
Chr1	2913085	0.78	0.962	0.182	0.00537
Chr1	2933898	0.39	0.0943	-0.296	0.000948
Chr1	2943303	0.583	0.886	0.303	0.00617
Chr1	2957872	0.825	1	0.175	0.000231
Chr1	2984578	0.981	0.836	-0.145	0.00962
Chr1	2984584	0.875	1	0.125	0.00529
Chr1	3044054	0.532	0.242	-0.29	0.00256
Chr1	3044397	0.757	0.533	-0.224	0.00965
Chr1	3050858	0.262	0.05	-0.212	0.00204
Chr1	3097839	0.519	0.872	0.354	0.00177
Chr1	3097898	0.878	0.615	-0.263	0.00941
Chr1	3100549	0.645	0.896	0.251	0.00985
Chr1	3101691	0.229	0.6	0.371	0.00212
Chr1	3131777	0.625	0.963	0.338	0.00358
Chr1	3137666	0	0.111	0.111	0.00826
Chr1	3151206	0.789	0.938	0.149	0.0047
Chr1	3151581	0.761	0.95	0.189	0.00744
Chr1	3169929	0.607	0.867	0.26	0.000649
Chr1	3187390	0.762	1	0.238	0.00444
Chr1	3191561	0.5	0.875	0.375	0.003
Chr1	3244656	0.698	0.93	0.232	0.00295
Chr1	3246683	0.688	0.919	0.231	0.000429
Chr1	3246993	1	0.634	-0.366	0.000169
Chr1	3265646	0.919	0.556	-0.363	0.000462
Chr1	3266311	0.973	0.712	-0.261	0.00149
Chr1	3267266	0.467	0.76	0.293	0.00556
Chr1	3267274	1	0.854	-0.146	0.00573
Chr1	3276169	0.791	1	0.209	0.00835
Chr1	3276241	0.429	0.826	0.398	0.0047
Chr1	3301203	1	0.89	-0.11	0.002
Chr1	3302376	0	0.295	0.295	0.00126
Chr1	3325185	0	0.24	0.24	0.00686
Chr1	3334941	0.0732	0.34	0.267	0.00355
Chr1	3394900	0.708	0.946	0.238	0.00656
Chr1	3398650	0.858	0.98	0.122	0.00167
Chr1	3401354	0.514	0.143	-0.371	0.00312
Chr1	3447117	0.983	0.803	-0.18	0.00205
Chr1	3448346	1	0.756	-0.244	0.000406
Chr1	3451115	0.717	0.955	0.238	0.00255
Chr1	3471644	0.157	0.413	0.256	0.00172
Chr1	3518317	0.0476	0.206	0.158	0.00858
Chr1	3553288	0.68	0.939	0.259	0.00538
Chr1	3553356	0.981	0.831	-0.15	0.00959
Chr1	3566022	0.651	0.333	-0.318	0.00675
Chr1	3566050	0.932	0.622	-0.31	0.000829
Chr1	3572277	0.92	0.69	-0.23	0.00233
Chr1	3587050	1	0.667	-0.333	0.000521
Chr1	3612601	0.63	0.222	-0.407	0.00537
Chr1	3629715	0.262	0	-0.262	0.000523
Chr1	3636758	0.848	1	0.152	0.00484
Chr1	3637273	0.773	0.968	0.196	0.00323
Chr1	3637807	0.964	0.75	-0.214	0.00297
Chr1	3638953	0.541	0.842	0.302	0.00206
Chr1	3644174	0.121	0.369	0.249	0.00174
Chr1	3671705	0	0.235	0.235	0.000564
Chr1	3675736	0.405	0.708	0.303	0.00767
Chr1	3719832	1	0.889	-0.111	0.00968
Chr1	3779491	0.95	0.621	-0.329	0.00106
Chr1	3782338	0.158	0	-0.158	0.00934
Chr1	3825031	0.146	0	-0.146	0.00399
Chr1	3825140	0.919	0.673	-0.246	0.00576
Chr1	3875245	0.675	0.913	0.238	0.00704
Chr1	3920580	0.944	0.712	-0.233	0.00642
Chr1	3930999	0.667	1	0.333	0.00377
Chr1	3931459	0.04	0.246	0.206	0.00282
Chr1	3931476	0.0204	0.216	0.195	0.00388
Chr1	3936307	0.386	0.0556	-0.33	2.54e-05
Chr1	3950164	0.322	0.0323	-0.29	1.99e-05
Chr1	3952976	0.767	0.432	-0.335	0.00803
Chr1	3958421	0	0.245	0.245	0.00792
Chr1	3963353	1	0.812	-0.188	0.00326
Chr1	3964746	1	0.836	-0.164	0.00923
Chr1	3965430	0.869	1	0.131	0.00829
Chr1	3966196	0.512	0.836	0.324	0.000742
Chr1	3966205	0.659	0.953	0.294	0.000101
Chr1	3993014	0.98	0.736	-0.244	0.000463
Chr1	3993770	0.257	0.536	0.279	0.01
Chr1	4022333	0.12	0	-0.12	0.00987
Chr1	4074210	0.754	0.948	0.194	0.00282
Chr1	4074312	0.821	0.969	0.148	0.00899
Chr1	4091011	0.933	0.75	-0.183	0.00675
Chr1	4126204	0.737	0.984	0.247	6.9e-05
Chr1	4180226	0.324	0.123	-0.2	0.00689
Chr1	4217201	0.708	1	0.292	0.0094
Chr1	4229376	0.855	1	0.145	0.00099
Chr1	4230519	0.968	0.656	-0.311	0.00265
Chr1	4233281	0.0169	0.302	0.285	1.1e-05
Chr1	4233785	0.935	0.733	-0.201	0.00965
Chr1	4285561	0.0714	0.44	0.369	0.00313
Chr1	4313284	0.0488	0.206	0.157	0.0046
Chr1	4321807	0.964	0.773	-0.192	0.0046
Chr1	4375367	0.228	0.514	0.286	0.00654
Chr1	4375378	0.415	0.7	0.285	0.00534
Chr1	4383514	0.832	0.953	0.121	0.00496
Chr1	4390275	0	0.179	0.179	0.00162
Chr1	4390977	0.74	0.508	-0.231	0.00523
Chr1	4390978	0.757	0.481	-0.276	0.00242
Chr1	4418713	0.896	1	0.104	0.00733
Chr1	4423019	0.553	0.848	0.295	0.00298
Chr1	4436955	0.103	0.429	0.325	0.000595
Chr1	4448132	1	0.892	-0.108	0.00882
Chr1	4448307	1	0.855	-0.145	0.00785
Chr1	4448588	0.977	0.792	-0.185	0.00568
Chr1	4470063	0.791	0.5	-0.291	0.00646
Chr1	4470708	1	0.806	-0.194	0.000157
Chr1	4470925	0.357	0.119	-0.238	0.00408
Chr1	4473067	0.605	0.935	0.331	0.0012
Chr1	4494675	0.286	0.0652	-0.22	0.000105
Chr1	4522955	0.769	0.961	0.192	0.00846
Chr1	4617517	0.81	0.974	0.164	0.00134
Chr1	4622112	0.692	0.909	0.217	0.00384
Chr1	4659533	0.475	0.721	0.246	0.00939
Chr1	4687478	0.972	0.737	-0.235	0.00681
Chr1	4708298	0.938	0.711	-0.226	0.00524
Chr1	4722661	0.9	0.591	-0.309	0.00776
Chr1	4763228	1	0.863	-0.137	0.00584
Chr1	4782324	0.583	0.217	-0.366	0.00343
Chr1	4799758	0.571	0.209	-0.362	0.00247
Chr1	4817712	0.0732	0.294	0.221	0.00865
Chr1	4825445	0.675	0.37	-0.305	0.00635
Chr1	4839149	0.405	0.719	0.314	0.00222
Chr1	4865363	0.25	0.0465	-0.203	0.0085
Chr1	4865464	0.25	0.0455	-0.205	0.00804
Chr1	4923120	0.0208	0.206	0.185	0.00775
Chr1	4948509	0.727	0.974	0.247	0.00416
Chr1	4948714	1	0.8	-0.2	0.00927
Chr1	4958259	1	0.854	-0.146	0.00631
Chr1	4958663	1	0.769	-0.231	0.00176
Chr1	5030200	0.674	0.939	0.264	0.00228
Chr1	5039295	0.7	0.971	0.271	0.00399
Chr1	5084388	1	0.837	-0.163	0.00551
Chr1	5089349	0.95	0.697	-0.253	0.00467
Chr1	5089421	1	0.741	-0.259	0.00199
Chr1	5096595	0.75	1	0.25	0.00293
Chr1	5116479	0.689	0.94	0.251	0.000811
Chr1	5194077	0.481	0.14	-0.342	0.00254
Chr1	5215623	0.857	0.553	-0.305	0.00546
Chr1	5216005	0	0.148	0.148	0.00203
Chr1	5223590	0.796	0.982	0.186	0.00269
Chr1	5235381	1	0.765	-0.235	0.00722
Chr1	5264493	1	0.795	-0.205	0.00112
Chr1	5293112	0.812	1	0.188	0.00875
Chr1	5296423	1	0.854	-0.146	0.00455
Chr1	5329025	0.739	1	0.261	0.0094
Chr1	5333563	0.0494	0.218	0.169	0.00147
Chr1	5359536	1	0.694	-0.306	0.00414
Chr1	5360401	0.933	0.655	-0.279	0.00397
Chr1	5366724	0.828	0.484	-0.344	0.00124
Chr1	5366732	0.725	0.371	-0.353	0.000679
Chr1	5409055	0.87	1	0.13	0.00157
Chr1	5420825	0.393	0.0588	-0.334	0.00169
Chr1	5421640	0.75	0.46	-0.29	0.00406
Chr1	5470536	0	0.16	0.16	0.00208
Chr1	5505851	0.348	0.0192	-0.329	0.00021
Chr1	5516047	0	0.303	0.303	0.00429
Chr1	5516190	0.897	0.607	-0.29	0.00729
Chr1	5526007	0.596	0.351	-0.246	0.00536
Chr1	5534164	0.0172	0.175	0.158	0.00736
Chr1	5535429	0.176	0	-0.176	0.00308
Chr1	5539141	0.783	0.974	0.192	0.00953
Chr1	5540249	0.842	1	0.158	0.00631
Chr1	5549884	0.0182	0.25	0.232	0.000255
Chr1	5550123	0.842	1	0.158	0.00679
Chr1	5602692	0.961	0.674	-0.286	0.000251
Chr1	5636159	0.389	0.172	-0.216	0.00381
Chr1	5643469	0.231	0.0602	-0.171	0.00282
Chr1	5667963	1	0.794	-0.206	0.00271
Chr1	5682527	0.81	0.552	-0.258	0.00996
Chr1	5691166	0.786	1	0.214	0.00613
Chr1	5691175	1	0.814	-0.186	0.000768
Chr1	5704475	0.746	0.506	-0.24	0.00359
Chr1	5704503	0.596	0.269	-0.328	0.00027
Chr1	5712166	0.729	0.952	0.223	0.000748
Chr1	5712227	0.786	0.946	0.16	0.00595
Chr1	5721750	0.15	0	-0.15	0.00944
Chr1	5741951	1	0.844	-0.156	0.000525
Chr1	5810502	0.367	0.0714	-0.295	0.00254
Chr1	5819316	0.747	0.927	0.181	0.00971
Chr1	5831745	0.978	0.784	-0.194	0.00913
Chr1	5832246	1	0.804	-0.196	0.00612
Chr1	5832458	0.967	0.722	-0.244	0.00872
Chr1	5856882	1	0.809	-0.191	0.00867
Chr1	5858966	0.849	1	0.151	0.00946
Chr1	5868708	0.182	0.0196	-0.162	0.0085
Chr1	5888907	0.392	0.105	-0.287	0.00336
Chr1	5892452	0.114	0	-0.114	0.00212
Chr1	5894567	0.848	0.544	-0.305	0.00522
Chr1	5941303	0.955	0.806	-0.15	0.00875
Chr1	5962929	0.81	0.959	0.149	0.00499
Chr1	5988744	0.152	0.538	0.387	0.000507
Chr1	5994644	0.45	0.102	-0.348	2.75e-05
Chr1	6010578	1	0.86	-0.14	0.0041
Chr1	6013165	0.816	0.982	0.166	0.00679
Chr1	6016793	0.976	0.754	-0.222	0.00211
Chr1	6018638	0.852	1	0.148	0.00774
Chr1	6047127	0.0667	0.306	0.239	0.00368
Chr1	6094612	0.45	0	-0.45	1.58e-05
Chr1	6101956	0.639	0.919	0.28	0.00472
Chr1	6139833	0.852	1	0.148	0.00119
Chr1	6158951	0.738	1	0.262	0.00201
Chr1	6185721	1	0.778	-0.222	0.00685
Chr1	6195833	1	0.829	-0.171	0.00806
Chr1	6243005	1	0.897	-0.103	0.00906
Chr1	6255651	0.825	0.984	0.159	0.00562
Chr1	6293488	0	0.167	0.167	0.00445
Chr1	6313158	0.708	0.237	-0.471	0.000466
Chr1	6324507	0.786	1	0.214	0.00613
Chr1	6391803	0.432	0.105	-0.327	0.00167
Chr1	6395409	1	0.883	-0.117	0.00159
Chr1	6408611	1	0.836	-0.164	0.00295
Chr1	6470126	0.333	0.0323	-0.301	0.00134
Chr1	6492791	0.75	0.977	0.227	0.00461
Chr1	6507557	0.892	0.986	0.0939	0.00073
Chr1	6508839	0.855	0.943	0.0886	0.00396
Chr1	6535513	0.918	0.695	-0.223	0.00421
Chr1	6560463	0.977	0.781	-0.195	0.0092
Chr1	6567795	1	0.869	-0.131	0.00628
Chr1	6597565	0.657	0.972	0.315	0.000582
Chr1	6609420	0.775	0.978	0.203	0.00494
Chr1	6616054	0.772	0.949	0.177	0.00322
Chr1	6662603	1	0.705	-0.295	0.000129
Chr1	6665659	0.19	0	-0.19	0.00692
Chr1	6729556	1	0.833	-0.167	0.00146
Chr1	6734525	0.5	0.139	-0.361	0.00353
Chr1	6785292	0.0612	0.294	0.233	0.00575
Chr1	6787367	0.0833	0.299	0.215	0.00528
Chr1	6859769	0.792	1	0.208	0.00928
Chr1	6869860	0.4	0.177	-0.223	0.00899
Chr1	6870047	1	0.823	-0.177	0.00271
Chr1	6898898	0.824	0.62	-0.205	0.00556
Chr1	6901447	0.889	0.688	-0.201	0.00851
Chr1	6969552	0	0.111	0.111	0.00789
Chr1	6971845	1	0.806	-0.194	0.00514
Chr1	6972299	0.804	0.983	0.179	0.00183
Chr1	6995568	0.681	0.453	-0.228	0.00903
Chr1	6995793	0.943	0.691	-0.252	0.000473
Chr1	7055793	0.786	0.973	0.187	0.00505
Chr1	7096427	0.0256	0.256	0.231	0.00681
Chr1	7105165	0.393	0.116	-0.277	0.00919
Chr1	7105176	0.407	0.103	-0.305	0.00626
Chr1	7106682	0	0.208	0.208	0.00849
Chr1	7166431	0	0.162	0.162	0.000771
Chr1	7185776	0.391	0.1	-0.291	0.00149
Chr1	7185780	0.342	0.109	-0.233	0.00209
Chr1	7190112	0.259	0	-0.259	0.000603
Chr1	7216337	0.745	0.942	0.197	0.00311
Chr1	7220271	0.0294	0.476	0.447	0.000103
Chr1	7238121	0.96	0.667	-0.293	0.00759
Chr1	7238741	0.986	0.844	-0.142	0.00345
Chr1	7244406	0.967	0.804	-0.163	0.00695
Chr1	7244906	0.532	0.286	-0.246	0.00375
Chr1	7248295	0.0938	0.385	0.291	0.0061
Chr1	7263261	0.125	0.429	0.304	0.0091
Chr1	7269020	0.76	0.957	0.197	0.00819
Chr1	7279363	0	0.177	0.177	2.96e-05
Chr1	7333915	0	0.163	0.163	0.00292
Chr1	7383433	1	0.829	-0.171	0.000284
Chr1	7383786	0.0625	0.295	0.233	0.00277
Chr1	7383787	0.04	0.394	0.354	9.5e-08
Chr1	7447515	1	0.843	-0.157	0.00741
Chr1	7470550	0.333	0.0541	-0.279	0.00578
Chr1	7471603	0.961	0.695	-0.266	0.000326
Chr1	7479680	0.429	0	-0.429	0.000415
Chr1	7479882	0.714	1	0.286	0.00579
Chr1	7486692	0.302	0.0278	-0.274	0.000876
Chr1	7546137	0.118	0.571	0.454	0.000264
Chr1	7557608	0.982	0.805	-0.178	0.00368
Chr1	7557609	0.961	0.778	-0.183	0.00819
Chr1	7557920	0.645	0.896	0.251	0.00985
Chr1	7582453	0.736	0.938	0.201	0.000367
Chr1	7593191	0.816	1	0.184	0.000734
Chr1	7607638	0.171	0.458	0.287	0.00925
Chr1	7628077	0.957	0.645	-0.311	0.00777
Chr1	7670712	0.982	0.818	-0.164	0.00305
Chr1	7681621	0.125	0	-0.125	0.00874
Chr1	7714096	0.1	0.417	0.317	0.000107
Chr1	7727626	0	0.323	0.323	0.00101
Chr1	7768978	0.446	0.152	-0.294	0.000206
Chr1	7791607	0.792	0.375	-0.417	0.00273
Chr1	7918667	0.767	1	0.233	0.00261
Chr1	7950182	0.796	0.98	0.184	0.00771
Chr1	7987210	0.939	0.7	-0.239	0.00385
Chr1	7987302	0.969	0.725	-0.244	0.0088
Chr1	7998875	0.684	0.933	0.249	0.00419
Chr1	7998960	0.681	0.903	0.222	0.00608
Chr1	8004851	0.778	0.509	-0.268	0.00324
Chr1	8005364	0.864	1	0.136	0.00926
Chr1	8014184	0.58	0.86	0.28	0.00321
Chr1	8018925	0.609	0.231	-0.378	0.00981
Chr1	8022828	0.677	0.377	-0.3	0.00156
Chr1	8036857	0.968	0.69	-0.278	0.00497
Chr1	8044364	0.978	0.771	-0.207	0.00374
Chr1	8067800	0.6	0.892	0.292	0.00033
Chr1	8112619	0.612	0.382	-0.23	0.00984
Chr1	8137982	0.349	0.0333	-0.316	0.00122
Chr1	8172751	0.864	1	0.136	0.00592
Chr1	8173672	0.821	1	0.179	0.00874
Chr1	8179878	0.321	0.105	-0.215	0.00894
Chr1	8179879	0.351	0.129	-0.222	0.00513
Chr1	8198199	0.757	0.978	0.221	0.00427
Chr1	8215949	0.658	0.839	0.181	0.000342
Chr1	8215997	0.909	0.986	0.0779	0.00222
Chr1	8216033	0.848	0.709	-0.14	0.00656
Chr1	8216118	0.725	0.97	0.245	0.00882
Chr1	8239061	0.986	0.868	-0.117	0.00958
Chr1	8356519	0.522	0.871	0.349	0.00642
Chr1	8358267	0.941	0.77	-0.171	0.00444
Chr1	8358565	0.242	0.0217	-0.221	0.00329
Chr1	8391542	0.857	1	0.143	0.00258
Chr1	8391574	0.34	0.0357	-0.304	0.00192
Chr1	8395440	0.283	0.0746	-0.209	0.00222
Chr1	8424754	0.0392	0.246	0.206	0.0026
Chr1	8517583	0.871	0.676	-0.195	0.00837
Chr1	8534061	0.359	0.115	-0.244	0.00948
Chr1	8537201	0.329	0.118	-0.21	0.0026
Chr1	8557812	0.659	0.905	0.246	0.00799
Chr1	8563980	0.0196	0.229	0.21	0.00149
Chr1	8564153	1	0.812	-0.188	0.00691
Chr1	8567142	0.917	0.615	-0.301	0.00955
Chr1	8568502	0.757	0.975	0.218	0.00563
Chr1	8572273	0.273	0.625	0.352	0.00953
Chr1	8573804	0.959	0.696	-0.264	0.000696
Chr1	8575030	0.867	0.604	-0.263	0.0059
Chr1	8589194	0.703	0.36	-0.343	0.00992
Chr1	8609105	0.963	0.795	-0.168	0.00716
Chr1	8609136	0.838	0.973	0.134	0.0075
Chr1	8626157	0.959	0.732	-0.227	0.000143
Chr1	8663056	0.875	1	0.125	0.0039
Chr1	8680376	0.833	0.981	0.148	0.00924
Chr1	8684962	0.836	0.974	0.138	0.00438
Chr1	8690608	0.16	0	-0.16	0.00656
Chr1	8691584	0.945	0.75	-0.195	0.0098
Chr1	8701007	0	0.25	0.25	0.00271
Chr1	8796128	0.75	0.452	-0.298	0.00499
Chr1	8892676	1	0.905	-0.0952	0.00903
Chr1	8893715	0.833	1	0.167	0.00547
Chr1	8951641	0.167	0	-0.167	0.00967
Chr1	8963811	0.8	1	0.2	0.000148
Chr1	8964781	0.717	0.93	0.213	0.00336
Chr1	8964790	0.809	0.983	0.174	0.00473
Chr1	8969721	0.738	0.971	0.233	0.00488
Chr1	8987856	0.29	0.702	0.412	0.000482
Chr1	9002885	0.06	0.246	0.186	0.00941
Chr1	9006912	0.836	0.576	-0.26	0.0038
Chr1	9007109	0.188	0.0366	-0.152	0.00308
Chr1	9025476	0.44	0.175	-0.265	0.000431
Chr1	9041747	0	0.204	0.204	0.00562
Chr1	9071632	0.909	0.596	-0.313	0.00215
Chr1	9080616	0.981	0.823	-0.159	0.00553
Chr1	9086780	0.429	0.16	-0.269	0.00413
Chr1	9103802	0.667	0.963	0.296	0.00474
Chr1	9148599	0.619	0.864	0.245	0.00817
Chr1	9177194	0.271	0.58	0.309	0.00168
Chr1	9282316	0.05	0.224	0.174	0.00903
Chr1	9388992	0.841	0.561	-0.28	0.00114
Chr1	9403007	1	0.829	-0.171	0.00496
Chr1	9412636	0.81	0.981	0.171	0.00447
Chr1	9430039	0.75	0.971	0.221	0.00594
Chr1	9435166	0.73	0.953	0.224	0.00965
Chr1	9479498	0.724	1	0.276	0.00448
Chr1	9480498	0.985	0.857	-0.128	0.00908
Chr1	9498098	0.898	0.659	-0.239	0.00865
Chr1	9500309	0.806	0.971	0.164	0.00347
Chr1	9502510	0.647	0.933	0.286	0.0067
Chr1	9508204	0.152	0.439	0.287	0.00429
Chr1	9510865	0.729	0.925	0.197	0.00307
Chr1	9550678	0.985	0.819	-0.165	0.0013
Chr1	9564269	0	0.172	0.172	0.00688
Chr1	9567889	0	0.263	0.263	0.00394
Chr1	9588147	1	0.754	-0.246	5.9e-05
Chr1	9589230	0.667	0.936	0.27	0.00108
Chr1	9621804	0.65	0.889	0.239	0.00961
Chr1	9625487	0.922	0.638	-0.284	0.000489
Chr1	9637765	0.13	0	-0.13	0.0027
Chr1	9637972	0.158	0.424	0.266	0.00155
Chr1	9653565	0.949	0.692	-0.256	0.00281
Chr1	9655402	0.797	0.977	0.18	0.00673
Chr1	9665582	0.873	0.638	-0.235	0.00362
Chr1	9722578	0.863	0.987	0.125	0.00602
Chr1	9723190	0.945	0.758	-0.187	0.00877
Chr1	9771262	1	0.815	-0.185	0.000189
Chr1	9795435	0.279	0.0392	-0.24	0.00131
Chr1	9813327	0.824	0.542	-0.281	0.00216
Chr1	9813551	0.312	0.735	0.423	0.00116
Chr1	9831065	0.981	0.8	-0.181	0.00399
Chr1	9834937	0.576	0.958	0.382	0.00049
Chr1	9847570	0.804	1	0.196	0.00574
Chr1	9848385	0.652	0.885	0.232	0.00761
Chr1	9855311	0.0159	0.175	0.16	0.00303
Chr1	9884366	0.778	0.977	0.199	0.00748
Chr1	9886846	0.935	0.625	-0.31	0.00632
Chr1	9887249	0.609	0.16	-0.449	0.00244
Chr1	9888144	1	0.855	-0.145	0.00391
Chr1	9888822	0.0323	0.224	0.192	0.00134
Chr1	9890984	0.792	0.979	0.187	0.00436
Chr1	9924158	0.025	0.242	0.217	0.00893
Chr1	9928663	0.842	0.421	-0.421	0.000281
Chr1	9945991	1	0.849	-0.151	0.00882
Chr1	9996235	0.0192	0.348	0.329	2.64e-06
Chr1	10003276	0.78	0.969	0.189	0.00223
Chr1	10003589	0.818	1	0.182	0.00209
Chr1	10016463	0.98	0.792	-0.188	0.00396
Chr1	10029749	0.782	0.945	0.163	0.00713
Chr1	10034994	0.838	0.51	-0.328	0.00161
Chr1	10162589	0.0294	0.277	0.247	0.0057
Chr1	10163548	1	0.833	-0.167	0.00822
Chr1	10176387	1	0.775	-0.225	0.000664
Chr1	10193081	0.514	0.146	-0.368	0.000544
Chr1	10197493	0.796	0.97	0.174	0.00381
Chr1	10201936	0.185	0.0282	-0.157	0.00451
Chr1	10234442	0.978	0.76	-0.218	0.00649
Chr1	10285532	0.0169	0.211	0.194	0.000876
Chr1	10288505	0.409	0.75	0.341	0.00725
Chr1	10293738	0.657	0.913	0.256	0.00536
Chr1	10306057	0.696	0.929	0.233	0.00335
Chr1	10319480	0.742	1	0.258	0.00631
Chr1	10343607	0	0.158	0.158	0.00934
Chr1	10350328	0.729	0.976	0.247	0.00109
Chr1	10350498	0.945	0.744	-0.201	0.00743
Chr1	10370772	0	0.135	0.135	0.00369
Chr1	10376584	0.765	0.578	-0.188	0.00994
Chr1	10389016	0.771	0.967	0.196	0.00241
Chr1	10410721	0.989	0.88	-0.109	0.00583
Chr1	10414450	0.862	1	0.138	0.00672
Chr1	10433464	0.583	0.914	0.331	0.00393
Chr1	10557616	0.857	1	0.143	0.00843
Chr1	10586355	0.621	0.957	0.336	0.00655
Chr1	10597399	0.8	1	0.2	0.0086
Chr1	10597511	0.7	0.956	0.256	0.00525
Chr1	10600357	1	0.824	-0.176	0.00384
Chr1	10618020	0.731	1	0.269	0.00284
Chr1	10619462	0.764	1	0.236	0.00126
Chr1	10624803	0.8	1	0.2	0.00893
Chr1	10624913	1	0.788	-0.212	0.000943
Chr1	10630868	0.927	0.667	-0.261	0.00082
Chr1	10630941	0.74	0.966	0.226	0.00135
Chr1	10639815	0.676	0.935	0.259	0.00341
Chr1	10642520	0.865	1	0.135	0.0048
Chr1	10649780	0.433	0.827	0.394	0.000431
Chr1	10665828	1	0.872	-0.128	0.00901
Chr1	10677630	0.521	0.284	-0.237	0.00424
Chr1	10704342	0.56	0.117	-0.443	4.37e-05
Chr1	10729186	0.657	0.964	0.307	0.0037
Chr1	10740936	0.027	0.234	0.207	0.00483
Chr1	10740937	0.0357	0.32	0.284	0.00885
Chr1	10761935	1	0.711	-0.289	0.000115
Chr1	10781226	0.857	1	0.143	0.00389
Chr1	10781627	0.823	0.984	0.162	0.00209
Chr1	10781680	0.783	1	0.217	0.00768
Chr1	10813432	0.983	0.838	-0.145	0.00578
Chr1	10813546	0.765	1	0.235	0.00663
Chr1	10829194	0.927	0.649	-0.278	0.000408
Chr1	10879229	0.27	0.627	0.357	0.000111
Chr1	10880487	0.492	0.136	-0.356	3.29e-05
Chr1	10882489	0.692	0.899	0.206	0.00486
Chr1	10894756	0.923	0.667	-0.256	0.00591
Chr1	10960479	0	0.16	0.16	0.00245
Chr1	10960573	0.508	0.76	0.252	0.00691
Chr1	11018197	0.231	0.739	0.508	0.000546
Chr1	11019655	0.514	0.179	-0.335	0.0089
Chr1	11022982	0.78	1	0.22	0.00651
Chr1	11032796	0.462	0.818	0.357	0.00312
Chr1	11138368	0.346	0.769	0.423	0.000874
Chr1	11152403	0.676	0.956	0.279	0.00145
Chr1	11153568	0.694	0.949	0.254	0.0051
Chr1	11188724	0.873	1	0.127	0.00286
Chr1	11192757	0.829	0.6	-0.229	0.00467
Chr1	11271469	0.838	1	0.162	0.00836
Chr1	11278205	0.911	0.789	-0.122	0.00669
Chr1	11298657	0.455	0.8	0.345	0.00973
Chr1	11320237	0.743	0.915	0.173	0.00729
Chr1	11358442	0.174	0	-0.174	0.00561
Chr1	11358459	0.302	0.0577	-0.245	0.00204
Chr1	11371122	0.978	0.778	-0.2	0.00883
Chr1	11373408	0.81	1	0.19	0.00576
Chr1	11373948	0.978	0.794	-0.184	0.0042
Chr1	11374253	0.567	0.797	0.229	0.00761
Chr1	11377029	0.973	0.6	-0.373	0.000247
Chr1	11383647	0.745	0.471	-0.275	0.008
Chr1	11385514	0.763	0.955	0.192	0.00765
Chr1	11388844	0.925	0.682	-0.243	0.00658
Chr1	11392474	0.2	0.02	-0.18	0.00441
Chr1	11408841	0.0408	0.244	0.204	0.00592
Chr1	11434200	0.8	0.971	0.171	0.00362
Chr1	11434848	0.98	0.795	-0.186	0.00905
Chr1	11481064	0.0213	0.286	0.264	0.000287
Chr1	11503878	0.734	0.931	0.197	0.00419
Chr1	11508425	0.913	0.567	-0.346	0.00637
Chr1	11510770	1	0.882	-0.118	0.00795
Chr1	11523475	0.704	0.974	0.271	0.00247
Chr1	11527828	1	0.796	-0.204	0.00418
Chr1	11532813	0.747	0.957	0.21	0.0027
Chr1	11540773	0.342	0.0714	-0.271	0.00188
Chr1	11551322	0.656	0.918	0.262	0.0013
Chr1	11551327	0.929	0.736	-0.193	0.00914
Chr1	11557604	0.989	0.901	-0.0886	0.00746
Chr1	11563983	0.767	0.442	-0.325	0.00801
Chr1	11565915	0.851	1	0.149	0.000588
Chr1	11579426	0.745	0.935	0.19	0.00718
Chr1	11608562	0.891	1	0.109	0.00934
Chr1	11613056	0.404	0.116	-0.288	0.00044
Chr1	11622707	0.703	0.966	0.263	0.00839
Chr1	11670574	0.811	0.975	0.164	0.000536
Chr1	11671985	0.873	0.988	0.114	0.00624
Chr1	11689775	0.592	0.342	-0.249	0.00434
Chr1	11696305	0.797	1	0.203	0.000487
Chr1	11700607	0.988	0.884	-0.103	0.00644
Chr1	11704496	0.209	0	-0.209	0.00946
Chr1	11710668	0.974	0.758	-0.216	0.00979
Chr1	11716726	1	0.846	-0.154	0.00932
Chr1	11721554	0.84	0.987	0.147	0.0028
Chr1	11721805	0.63	0.816	0.186	0.00829
Chr1	11744238	0.838	0.631	-0.207	0.00994
Chr1	11746981	0.816	0.982	0.166	0.00679
Chr1	11749881	0.95	0.712	-0.238	0.000684
Chr1	11752270	0.907	0.708	-0.199	0.00731
Chr1	11753147	0.891	0.627	-0.264	0.00113
Chr1	11757848	0.719	0.974	0.255	0.00404
Chr1	11761463	0.894	0.716	-0.178	0.00301
Chr1	11799646	0.0444	0.246	0.201	0.00585
Chr1	11802366	0	0.195	0.195	0.00572
Chr1	11825018	0.825	0.585	-0.24	0.00679
Chr1	11837274	0.841	0.542	-0.299	0.00154
Chr1	11876913	0.982	0.826	-0.156	0.00995
Chr1	11877155	1	0.861	-0.139	0.00147
Chr1	11877330	0.965	0.805	-0.16	0.00496
Chr1	11896183	0.796	1	0.204	0.00418
Chr1	11896204	1	0.769	-0.231	0.000645
Chr1	11899514	0.823	0.949	0.127	0.0076
Chr1	11899982	0.487	0.724	0.237	0.00312
Chr1	11906635	0.714	0.947	0.233	0.00754
Chr1	11908146	1	0.75	-0.25	0.00241
Chr1	11927493	0.841	0.569	-0.272	0.00476
Chr1	11929036	0.809	1	0.191	0.00285
Chr1	11929233	0.833	0.983	0.149	0.00844
Chr1	11932108	0.853	0.528	-0.325	0.00453
Chr1	11935074	0.75	0.479	-0.271	0.00582
Chr1	11937550	0.0952	0.355	0.26	0.00269
Chr1	11937748	0.247	0.481	0.234	0.0079
Chr1	11952444	0.8	1	0.2	0.00595
Chr1	11959707	0.706	0.957	0.251	0.00313
Chr1	11960751	0.846	1	0.154	0.00458
Chr1	11968676	0.796	0.955	0.159	0.0091
Chr1	11970859	0.804	0.968	0.164	0.00792
Chr1	11975480	0.926	0.738	-0.187	0.00816
Chr1	12033666	0.612	0.754	0.142	0.00377
Chr1	12034990	0.872	0.575	-0.297	0.00295
Chr1	12067606	0.771	0.429	-0.343	0.00867
Chr1	12109649	0.977	0.769	-0.208	0.00979
Chr1	12120339	0.75	0.972	0.222	0.0055
Chr1	12120655	1	0.85	-0.15	0.00104
Chr1	12126548	0.78	0.964	0.185	0.00443
Chr1	12143899	0.653	0.875	0.222	0.00988
Chr1	12144506	0.885	0.764	-0.121	0.00137
Chr1	12144512	0.155	0.317	0.162	0.00208
Chr1	12145780	0.971	0.711	-0.261	0.00335
Chr1	12146942	0.3	0.215	-0.0852	2.62e-05
Chr1	12146978	0.222	0.169	-0.0528	0.00284
Chr1	12147015	0.222	0.159	-0.0631	0.000463
Chr1	12147073	0.387	0.249	-0.138	0.000831
Chr1	12147107	0.323	0.242	-0.0811	0.00778
Chr1	12147125	0.281	0.206	-0.0751	0.00558
Chr1	12158550	0.847	0.633	-0.215	0.0091
Chr1	12158918	0.635	0.862	0.227	0.00499
Chr1	12177050	0.261	0.0476	-0.213	0.000752
Chr1	12181560	0.931	0.789	-0.143	0.00101
Chr1	12185742	0.316	0.111	-0.205	0.00704
Chr1	12215160	0.923	0.63	-0.293	0.00467
Chr1	12217076	0.55	0.893	0.343	0.00315
Chr1	12217795	0.289	0.645	0.356	0.00255
Chr1	12218595	1	0.756	-0.244	0.00506
Chr1	12218791	0.156	0	-0.156	0.00694
Chr1	12222714	0.952	0.782	-0.17	0.00369
Chr1	12236596	0.375	0.853	0.478	0.000241
Chr1	12243944	0.588	0.343	-0.245	0.00573
Chr1	12269625	0.181	0.411	0.23	0.00543
Chr1	12275220	0.422	0.17	-0.252	0.00735
Chr1	12279138	0.854	1	0.146	0.00774
Chr1	12287834	1	0.822	-0.178	0.00636
Chr1	12292782	0.333	0.651	0.318	0.00675
Chr1	12303745	0.714	0.971	0.256	0.00814
Chr1	12304352	0.132	0.351	0.219	0.00851
Chr1	12327861	0.951	0.789	-0.161	0.00653
Chr1	12340406	0.567	0.976	0.409	2.1e-05
Chr1	12342916	0.127	0.0128	-0.114	0.0087
Chr1	12346285	0.957	0.75	-0.207	0.00656
Chr1	12347106	0.603	0.88	0.277	0.00198
Chr1	12347133	0.678	0.925	0.247	0.00187
Chr1	12348296	0.696	0.952	0.257	0.00727
Chr1	12349424	0.913	0.714	-0.199	0.00348
Chr1	12354668	0.833	0.984	0.151	0.00612
Chr1	12356804	0.821	0.622	-0.199	0.00947
Chr1	12357643	0.735	0.911	0.176	0.00738
Chr1	12358988	0.98	0.81	-0.171	0.00988
Chr1	12365217	0.2	0	-0.2	0.00298
Chr1	12375764	1	0.836	-0.164	0.00227
Chr1	12375913	0.985	0.815	-0.17	0.000847
Chr1	12377263	1	0.839	-0.161	0.00938
Chr1	12383199	1	0.804	-0.196	0.00567
Chr1	12383568	0.48	0.86	0.38	0.00156
Chr1	12387930	0.705	0.413	-0.292	0.00636
Chr1	12414153	0.831	0.981	0.151	0.00891
Chr1	12422221	0.727	0.966	0.239	0.00429
Chr1	12426708	0.895	0.655	-0.24	0.00849
Chr1	12461928	0.772	0.962	0.19	0.00471
Chr1	12485804	0.2	0.0185	-0.181	0.00236
Chr1	12485834	0.161	0.0172	-0.144	0.00879
Chr1	12487368	0.857	1	0.143	0.00879
Chr1	12488081	1	0.895	-0.105	0.00672
Chr1	12494557	0.978	0.804	-0.174	0.00902
Chr1	12532354	0.493	0.27	-0.223	0.00664
Chr1	12565311	1	0.837	-0.163	0.00705
Chr1	12574140	0.789	0.98	0.191	0.00249
Chr1	12574272	0.864	1	0.136	0.00249
Chr1	12579170	0	0.31	0.31	0.00194
Chr1	12589709	0.54	0.81	0.27	0.00351
Chr1	12600913	0.76	1	0.24	0.00983
Chr1	12648252	0.96	0.702	-0.258	0.00887
Chr1	12675699	0.605	0.83	0.225	0.00705
Chr1	12676819	0.676	0.383	-0.293	0.00231
Chr1	12681945	1	0.864	-0.136	0.0084
Chr1	12701729	0.525	0.822	0.297	0.00485
Chr1	12701957	0.755	0.977	0.222	0.00225
Chr1	12721082	0.854	0.986	0.131	0.008
Chr1	12746184	0.727	1	0.273	0.000239
Chr1	12748315	0	0.237	0.237	7.94e-05
Chr1	12756410	0.865	0.481	-0.383	0.00184
Chr1	12756461	0.0556	0.442	0.386	8.86e-05
Chr1	12757240	0.22	0.459	0.239	0.00993
Chr1	12766212	0.929	0.754	-0.175	0.0079
Chr1	12784346	1	0.711	-0.289	0.00433
Chr1	12801235	0.439	0.169	-0.27	0.0035
Chr1	12811518	0.372	0.661	0.289	0.00496
Chr1	12811548	0.28	0.659	0.379	0.000371
Chr1	12816730	0.49	0.849	0.359	0.000126
Chr1	12829199	1	0.759	-0.241	0.002
Chr1	12830851	0.928	0.747	-0.18	0.00293
Chr1	12832507	0.763	0.552	-0.211	0.00531
Chr1	12841408	0.707	0.949	0.241	0.00672
Chr1	12848077	0.56	0.882	0.322	0.00284
Chr1	12875896	0.255	0.548	0.293	0.0054
Chr1	12876747	0.52	0.794	0.274	0.00258
Chr1	12905004	0.812	1	0.188	0.00341
Chr1	12918512	0.605	0.884	0.279	0.00578
Chr1	12935479	0.765	0.477	-0.288	0.00215
Chr1	12936919	0.967	0.697	-0.27	0.00652
Chr1	12938548	0.767	1	0.233	0.00414
Chr1	12939043	0.72	0.942	0.222	0.00313
Chr1	12939175	1	0.862	-0.138	0.008
Chr1	12950182	0.863	0.609	-0.254	0.00537
Chr1	12974621	0.844	0.97	0.126	0.00384
Chr1	12981697	0.167	0	-0.167	0.00285
Chr1	12984573	0.935	0.738	-0.197	0.00999
Chr1	12988813	1	0.769	-0.231	0.00863
Chr1	12996386	0.529	0.189	-0.34	0.00329
Chr1	13012762	0.649	0.93	0.28	9e-05
Chr1	13022981	1	0.789	-0.211	0.00679
Chr1	13055243	0.233	0.0208	-0.212	0.00254
Chr1	13055523	0.25	0.0233	-0.227	0.00382
Chr1	13093044	0.946	0.625	-0.321	0.00184
Chr1	13093321	1	0.792	-0.208	0.00304
Chr1	13097189	0.923	0.721	-0.202	0.00722
Chr1	13097320	0.913	0.733	-0.18	0.00926
Chr1	13097788	0.744	0.958	0.215	0.00491
Chr1	13099398	0.976	0.607	-0.369	8.76e-05
Chr1	13102170	0.961	0.75	-0.211	0.00526
Chr1	13115292	0.764	0.487	-0.277	0.00197
Chr1	13129690	0.944	0.733	-0.211	0.000507
Chr1	13131892	0.792	0.967	0.174	0.00602
Chr1	13136076	1	0.794	-0.206	0.00299
Chr1	13136098	0.974	0.765	-0.21	0.01
Chr1	13136180	0.977	0.778	-0.199	0.00952
Chr1	13143162	1	0.825	-0.175	0.00185
Chr1	13184078	1	0.805	-0.195	0.000456
Chr1	13202513	0.686	0.929	0.243	0.000442
Chr1	13208302	0.787	0.962	0.175	0.00576
Chr1	13211486	0.805	1	0.195	0.00572
Chr1	13214085	0.885	0.688	-0.196	0.00323
Chr1	13214467	0.84	0.95	0.11	0.00934
Chr1	13216702	0.766	0.957	0.191	0.00499
Chr1	13219270	0.983	0.829	-0.155	0.00302
Chr1	13234774	1	0.809	-0.191	0.00443
Chr1	13237536	0.754	0.954	0.199	0.00294
Chr1	13245886	0.63	0.9	0.27	0.00133
Chr1	13257369	0.72	0.981	0.261	0.00124
Chr1	13271597	0.829	0.429	-0.4	0.00109
Chr1	13274133	1	0.808	-0.192	0.00528
Chr1	13276966	0.423	0.0667	-0.356	0.00319
Chr1	13277829	0.981	0.815	-0.166	0.00584
Chr1	13295643	0.967	0.704	-0.263	0.00951
Chr1	13306224	0.765	0.977	0.212	0.0027
Chr1	13337021	1	0.818	-0.182	0.00431
Chr1	13344765	0.326	0.629	0.302	0.00792
Chr1	13416150	0.877	0.647	-0.23	0.00931
Chr1	13438445	0.306	0.0571	-0.249	0.00556
Chr1	13439457	0.943	0.745	-0.198	0.00701
Chr1	13485875	0.979	0.809	-0.171	0.00763
Chr1	13493965	0.792	0.463	-0.329	0.000985
Chr1	13499172	0.606	0.971	0.365	0.000222
Chr1	13505177	0.767	0.965	0.197	0.00391
Chr1	13506038	0.552	0.906	0.355	0.00289
Chr1	13506763	0.95	0.758	-0.192	0.00107
Chr1	13507262	0.591	0.929	0.338	6.57e-05
Chr1	13507719	0.75	0.946	0.196	0.00573
Chr1	13507976	1	0.791	-0.209	0.00201
Chr1	13508815	0.828	0.986	0.157	0.00165
Chr1	13510412	0.688	0.926	0.238	0.00233
Chr1	13513900	0.746	0.957	0.211	0.00338
Chr1	13527787	0.875	0.667	-0.208	0.00469
Chr1	13528309	0.81	0.984	0.174	0.00305
Chr1	13528768	0.319	0.585	0.266	0.00942
Chr1	13532592	0.962	0.776	-0.186	0.00502
Chr1	13533300	0.795	0.985	0.19	0.00153
Chr1	13537421	0.864	0.72	-0.144	0.00604
Chr1	13542613	0.976	0.773	-0.203	0.00739
Chr1	13554499	1	0.804	-0.196	0.000188
Chr1	13556915	0.812	1	0.188	0.00415
Chr1	13565202	0.7	0.927	0.227	0.00803
Chr1	13574933	0.978	0.726	-0.252	0.000411
Chr1	13575590	0.696	1	0.304	0.00943
Chr1	13576140	0.697	0.949	0.252	0.00151
Chr1	13577994	0.898	0.667	-0.231	0.00732
Chr1	13581921	0.708	0.939	0.232	0.000497
Chr1	13582011	1	0.793	-0.207	0.00434
Chr1	13583910	0.712	0.929	0.217	0.00867
Chr1	13584358	0.6	0.86	0.26	0.0045
Chr1	13585569	0.75	1	0.25	0.00191
Chr1	13585649	0.948	0.785	-0.163	0.00404
Chr1	13590045	0.633	0.831	0.198	0.00976
Chr1	13599095	0.619	0.974	0.355	0.000639
Chr1	13603661	0.5	0.816	0.316	0.00501
Chr1	13605632	0.768	0.98	0.212	0.00115
Chr1	13610905	0.55	0.927	0.377	0.000112
Chr1	13623857	0.578	0.844	0.267	0.00977
Chr1	13623902	0.537	0.829	0.293	0.00837
Chr1	13627767	0.902	0.591	-0.312	0.0012
Chr1	13628757	0.885	0.5	-0.385	0.00218
Chr1	13636539	0.0192	0.213	0.194	0.00275
Chr1	13636671	0.966	0.766	-0.2	0.00131
Chr1	13639194	0.844	0.535	-0.31	0.00242
Chr1	13645005	0.729	0.948	0.219	0.00226
Chr1	13653982	0.833	0.591	-0.242	0.00486
Chr1	13658081	0.962	0.548	-0.413	0.000559
Chr1	13659250	0.938	0.742	-0.196	0.00982
Chr1	13667407	0.908	0.687	-0.221	0.00128
Chr1	13668285	0.889	0.697	-0.192	0.00376
Chr1	13671492	1	0.771	-0.229	0.00629
Chr1	13680173	0.914	0.727	-0.187	0.00379
Chr1	13684615	0.673	0.886	0.213	0.00598
Chr1	13684677	0.759	0.962	0.203	0.00262
Chr1	13691211	0.706	0.961	0.255	0.000927
Chr1	13691290	0.96	0.781	-0.179	0.00651
Chr1	13699516	0.797	0.97	0.173	0.00324
Chr1	13704022	0.884	1	0.116	0.00905
Chr1	13706491	0.696	1	0.304	0.0039
Chr1	13708991	0.909	0.652	-0.257	0.00111
Chr1	13716719	1	0.762	-0.238	0.00493
Chr1	13717349	0.934	0.689	-0.246	0.000879
Chr1	13720398	0.414	0.0882	-0.326	0.00322
Chr1	13720600	0.364	0.0513	-0.312	0.00285
Chr1	13737902	0.939	0.718	-0.221	0.00728
Chr1	13744660	0.982	0.81	-0.173	0.00143
Chr1	13744840	0.59	0.857	0.267	0.00681
Chr1	13745355	0.724	0.947	0.223	0.00583
Chr1	13747006	0.969	0.812	-0.156	0.00864
Chr1	13748306	0.548	0.882	0.335	0.000378
Chr1	13748529	0.68	0.972	0.292	0.00236
Chr1	13749447	1	0.82	-0.18	0.00911
Chr1	13754636	0.732	0.955	0.224	0.00192
Chr1	13761920	0.962	0.774	-0.188	0.00784
Chr1	13762053	1	0.804	-0.196	0.000634
Chr1	13771863	0.818	1	0.182	0.00716
Chr1	13776392	0.809	0.959	0.151	0.00657
Chr1	13779928	0.955	0.68	-0.275	0.00113
Chr1	13782964	0.704	0.934	0.23	0.000485
Chr1	13786823	0.975	0.738	-0.237	0.00344
Chr1	13787383	0.911	0.753	-0.158	0.00976
Chr1	13789806	0.788	0.955	0.167	0.00814
Chr1	13791558	0.85	0.559	-0.291	0.00903
Chr1	13800605	0.64	0.242	-0.398	0.00325
Chr1	13813040	0.121	0.491	0.369	0.000456
Chr1	13840039	0.741	0.935	0.193	0.00999
Chr1	13861444	0.671	0.395	-0.277	0.00788
Chr1	13866500	1	0.714	-0.286	0.00638
Chr1	13866910	0.486	0.87	0.385	0.000193
Chr1	13869393	0.976	0.796	-0.18	0.00952
Chr1	13874555	0.924	0.724	-0.2	0.00377
Chr1	13874592	0.912	0.625	-0.287	0.000325
Chr1	13886271	0.743	0.961	0.218	0.00603
Chr1	13887272	1	0.773	-0.227	0.00437
Chr1	13887446	0.839	1	0.161	0.00585
Chr1	13890087	0.925	0.688	-0.237	0.00649
Chr1	13891595	1	0.724	-0.276	0.00481
Chr1	13892460	0.887	0.636	-0.25	0.00312
Chr1	13892517	0.904	0.722	-0.182	0.0056
Chr1	13910818	0.771	1	0.229	0.00688
Chr1	13912138	0.938	0.711	-0.227	0.00704
Chr1	13917376	0.629	0.854	0.225	0.00294
Chr1	13919809	0.72	1	0.28	0.00963
Chr1	13921229	0.921	0.649	-0.272	0.0029
Chr1	13934790	1	0.837	-0.163	0.00923
Chr1	13944184	0.742	0.385	-0.357	0.00825
Chr1	13976952	0.119	0.36	0.241	0.00538
Chr1	13977277	0.686	0.921	0.235	0.00875
Chr1	13980279	0.733	0.973	0.24	0.00464
Chr1	13985636	0.738	1	0.262	0.000703
Chr1	13991786	0.517	0.757	0.24	0.00604
Chr1	13995368	0.727	1	0.273	0.00713
Chr1	13996579	0.611	0.852	0.241	0.00851
Chr1	13997024	0.958	0.65	-0.308	0.00535
Chr1	13997257	1	0.793	-0.207	0.00856
Chr1	14004835	1	0.838	-0.162	0.00905
Chr1	14005200	0.755	0.956	0.2	0.00811
Chr1	14005377	0.833	0.984	0.15	0.00588
Chr1	14005394	0.726	0.925	0.2	0.00417
Chr1	14005850	0.62	0.847	0.227	0.00848
Chr1	14006027	0.957	0.71	-0.248	0.00532
Chr1	14018765	0.871	0.693	-0.177	0.00576
Chr1	14028800	0.962	0.648	-0.313	0.00204
Chr1	14041804	0.929	0.7	-0.229	0.0098
Chr1	14041902	0.933	0.694	-0.239	0.00695
Chr1	14042316	0.976	0.792	-0.185	0.00895
Chr1	14052937	0.882	0.667	-0.216	0.00899
Chr1	14054835	0.649	0.91	0.262	0.00113
Chr1	14057510	0.762	0.534	-0.228	0.00226
Chr1	14062120	0.871	0.564	-0.307	0.00393
Chr1	14071020	0.857	0.658	-0.2	0.00691
Chr1	14075021	0.257	0.667	0.41	0.000517
Chr1	14090307	0.707	0.906	0.199	0.0095
Chr1	14091601	0.983	0.82	-0.164	0.0042
Chr1	14104197	0.545	0.892	0.346	0.00412
Chr1	14107989	0.932	0.694	-0.237	0.00745
Chr1	14112207	0.695	0.877	0.182	0.00978
Chr1	14119817	0.679	0.903	0.225	0.00292
Chr1	14119967	0.816	0.938	0.122	0.00493
Chr1	14178304	0.938	0.717	-0.221	0.00417
Chr1	14221110	0.759	0.933	0.173	0.00207
Chr1	14221144	0.658	0.847	0.189	0.0087
Chr1	14233543	0.754	0.923	0.169	0.00994
Chr1	14235663	0.926	0.627	-0.298	0.00634
Chr1	14276805	0.755	1	0.245	0.000574
Chr1	14277160	0.968	0.721	-0.247	0.00568
Chr1	14278429	0.738	0.972	0.234	0.00441
Chr1	14279547	0.13	0.388	0.257	0.00527
Chr1	14281794	0.667	0.971	0.304	0.00247
Chr1	14282600	0.63	0.949	0.319	0.00217
Chr1	14282810	0.684	0.95	0.266	0.00275
Chr1	14300586	0.647	0.952	0.305	0.000823
Chr1	14334880	0.761	0.924	0.163	0.00957
Chr1	14336119	0.714	1	0.286	0.00449
Chr1	14381652	0.88	1	0.12	0.00427
Chr1	14382671	0.973	0.719	-0.254	0.00427
Chr1	14384986	0.961	0.829	-0.132	0.00112
Chr1	14396017	0.661	0.87	0.209	0.00602
Chr1	14679238	0.614	0.895	0.281	0.00485
Chr1	14682533	0.781	0.98	0.199	0.00502
Chr1	14713084	0.814	0.562	-0.251	0.00735
Chr1	14728887	0.634	0.962	0.327	0.00254
Chr1	14729403	0.135	0.283	0.148	0.00649
Chr1	14735771	0.586	0.377	-0.209	0.00426
Chr1	14766836	0.944	0.698	-0.246	0.00609
Chr1	14774358	0.758	0.654	-0.104	0.00339
Chr1	14813494	0.896	0.649	-0.247	0.00373
Chr1	14830580	0.729	0.476	-0.252	0.00425
Chr1	14830735	0.479	0.702	0.223	0.00556
Chr1	14839796	0.77	0.685	-0.0849	0.00929
Chr1	14840683	0.844	0.753	-0.0908	0.00875
Chr1	14841502	0.407	0.338	-0.0688	0.00749
Chr1	14851946	0.594	0.712	0.118	0.000319
Chr1	14857982	0.855	0.779	-0.0766	0.00277
Chr1	14860017	0.802	0.895	0.0927	0.00404
Chr1	14860506	0.747	0.834	0.0864	0.00794
Chr1	14893649	0.818	0.892	0.0741	0.00444
Chr1	14894871	0.382	0.651	0.269	0.00211
Chr1	14896051	0.759	0.854	0.0953	0.00125
Chr1	14897732	0.846	0.967	0.121	0.00649
Chr1	14899088	0.939	0.806	-0.133	0.00342
Chr1	14899381	0.821	0.598	-0.223	0.00163
Chr1	14904112	0.815	0.622	-0.193	0.00664
Chr1	14904255	0.929	0.742	-0.187	0.00741
Chr1	14906605	0.522	0.635	0.113	0.00707
Chr1	14925831	0.61	0.828	0.218	0.00183
Chr1	14936434	0.911	0.822	-0.0892	0.0065
Chr1	14937219	0.922	0.716	-0.206	0.00406
Chr1	14946496	0.763	0.944	0.182	0.00194
Chr1	14949533	0.903	0.694	-0.209	0.00237
Chr1	14949556	0.9	0.736	-0.164	0.000261
Chr1	14951031	0.573	0.802	0.229	0.00207
Chr1	14958260	0.806	0.697	-0.11	7.3e-05
Chr1	14960041	0.798	0.685	-0.113	0.00318
Chr1	14962606	0.233	0.565	0.331	0.00359
Chr1	14964435	0.882	0.682	-0.2	0.00262
Chr1	14965676	0.798	0.681	-0.117	0.00653
Chr1	14970092	0.986	0.847	-0.139	0.00171
Chr1	15087796	0.734	0.89	0.156	0.00582
Chr1	15173845	0.756	1	0.244	0.000317
Chr1	15178546	0.579	0.87	0.291	0.0001
Chr1	15180832	0.861	0.661	-0.2	0.00765
Chr1	15188284	0.913	0.719	-0.194	0.00595
Chr1	15199278	1	0.735	-0.265	0.00938
Chr1	15207054	1	0.759	-0.241	0.00317
Chr1	15209846	0.951	0.667	-0.285	0.0048
Chr1	15254037	0.733	0.919	0.186	0.00807
Chr1	15260391	0.775	0.981	0.206	0.00209
Chr1	15260684	0.872	0.547	-0.325	0.000437
Chr1	15263448	0.552	0.854	0.302	0.00692
Chr1	15266158	0.953	0.721	-0.232	0.00366
Chr1	15267549	0.731	0.925	0.194	0.00996
Chr1	15268597	0.381	0.771	0.39	0.00266
Chr1	15269984	0.766	0.948	0.182	0.00862
Chr1	15281022	0.957	0.676	-0.28	0.00135
Chr1	15285759	0.795	0.652	-0.143	0.00686
Chr1	15299334	0.947	0.766	-0.181	0.00911
Chr1	15301294	0.707	0.917	0.209	0.00745
Chr1	15304273	0.722	0.94	0.218	0.00394
Chr1	15305268	0.704	1	0.296	0.00505
Chr1	15308891	0.977	0.745	-0.232	0.00122
Chr1	15315062	0.973	0.75	-0.223	0.00487
Chr1	15316965	0.59	0.837	0.247	0.00636
Chr1	15321728	1	0.929	-0.0714	0.00619
Chr1	15322204	0.936	0.859	-0.0772	0.00656
Chr1	15323102	0.732	0.887	0.155	0.00262
Chr1	15326673	0.808	1	0.192	0.00936
Chr1	15329193	1	0.723	-0.277	0.00111
Chr1	15335074	0.8	1	0.2	0.00495
Chr1	15338359	0.978	0.794	-0.184	0.00916
Chr1	15341689	0.302	0.643	0.341	0.000118
Chr1	15343991	0.796	0.977	0.181	0.00897
Chr1	15345995	0.94	0.738	-0.202	0.00565
Chr1	15346181	0.694	0.39	-0.304	0.002
Chr1	15346677	0.706	0.927	0.221	0.00753
Chr1	15347746	0.952	0.762	-0.19	0.00403
Chr1	15356840	0.957	0.731	-0.226	0.00888
Chr1	15356971	0.964	0.542	-0.423	0.000499
Chr1	15367885	1	0.844	-0.156	0.00694
Chr1	15374587	0.524	0.741	0.217	0.000156
Chr1	15380373	1	0.81	-0.19	0.000984
Chr1	15381908	0.943	0.689	-0.254	0.00411
Chr1	15382058	0.944	0.719	-0.225	0.0073
Chr1	15389369	0.962	0.792	-0.169	0.0082
Chr1	15393636	0.708	0.469	-0.239	0.00321
Chr1	15396372	0.92	0.69	-0.23	0.00652
Chr1	15401253	0.481	0.741	0.26	0.00919
Chr1	15401629	0.74	0.936	0.196	0.000967
Chr1	15404381	0.966	0.774	-0.191	0.00241
Chr1	15405521	0.951	0.679	-0.273	0.00514
Chr1	15412362	0.946	0.694	-0.252	0.00517
Chr1	15413611	0.919	0.647	-0.272	0.00781
Chr1	15417298	0.684	0.929	0.244	0.00847
Chr1	15418066	0.578	0.879	0.302	0.000602
Chr1	15419634	0.908	1	0.092	0.00262
Chr1	15422645	0.964	0.816	-0.148	0.00928
Chr1	15441338	0.723	0.925	0.201	0.00793
Chr1	15441686	0.964	0.769	-0.195	0.00135
Chr1	15447150	0.978	0.69	-0.289	8.22e-05
Chr1	15447944	0.76	0.974	0.214	0.00548
Chr1	15452098	1	0.643	-0.357	0.000841
Chr1	15486271	0.961	0.782	-0.179	0.00852
Chr1	15487852	0.826	0.625	-0.201	0.00342
Chr1	15493136	0.898	0.731	-0.166	0.00244
Chr1	15494902	0.958	0.782	-0.177	0.00993
Chr1	15497875	0.974	0.741	-0.233	0.00713
Chr1	15533959	0.688	0.961	0.273	0.000339
Chr1	15542573	0.976	0.846	-0.129	0.00435
Chr1	15542589	0.897	0.711	-0.186	0.00151
Chr1	15546050	0.894	0.672	-0.222	0.00252
Chr1	15563086	0.733	0.96	0.227	0.00274
Chr1	15568280	0.818	1	0.182	0.00716
Chr1	15569794	1	0.794	-0.206	0.00109
Chr1	15584777	0.967	0.8	-0.167	0.0059
Chr1	15589469	0.71	1	0.29	0.00259
Chr1	15593736	0.643	0.913	0.27	0.00601
Chr1	15593982	0.491	0.213	-0.278	0.00629
Chr1	15606604	0.634	0.909	0.275	0.00181
Chr1	15610508	0.654	0.891	0.237	0.00486
Chr1	15611070	0.632	0.871	0.239	0.00281
Chr1	15612296	0.725	0.936	0.211	0.00926
Chr1	15613113	0.767	0.981	0.214	0.00208
Chr1	15615193	0.974	0.675	-0.299	0.000669
Chr1	15615270	1	0.735	-0.265	0.00842
Chr1	15622700	0.969	0.797	-0.172	0.0045
Chr1	15631204	0.73	0.915	0.185	0.00566
Chr1	15632203	0.738	0.927	0.189	0.00774
Chr1	15640519	0.556	0.952	0.397	0.00268
Chr1	15650331	0.654	0.977	0.323	0.000411
Chr1	15667244	0.545	0.952	0.407	0.00389
Chr1	15669969	0.976	0.794	-0.183	0.00731
Chr1	15688797	0.286	0.533	0.248	0.00844
Chr1	15691917	0.872	1	0.128	0.00797
Chr1	15692125	0.0943	0.291	0.197	0.00852
Chr1	15696439	0.929	0.757	-0.172	0.00592
Chr1	15700098	0.95	0.739	-0.211	0.00904
Chr1	15702187	0.903	0.5	-0.403	0.00156
Chr1	15707701	0.744	0.45	-0.294	0.00762
Chr1	15708710	0.949	0.782	-0.167	0.00223
Chr1	15711942	0.968	0.824	-0.144	0.00977
Chr1	15712074	0.897	0.636	-0.26	0.000748
Chr1	15713838	0.951	0.835	-0.117	0.00826
Chr1	15714118	0.645	0.949	0.304	0.00161
Chr1	15745872	0.714	0.914	0.2	0.00577
Chr1	15750209	0.85	1	0.15	0.00301
Chr1	15751851	0.75	0.981	0.231	0.000775
Chr1	15770427	0.857	0.574	-0.284	0.00112
Chr1	15781493	0.621	0.917	0.296	0.00579
Chr1	15791078	0.571	0.289	-0.283	0.00713
Chr1	15797836	0.361	0.731	0.37	0.00513
Chr1	15801890	0.896	0.672	-0.223	0.00947
Chr1	15804124	0.556	0.8	0.244	0.00245
Chr1	15812895	0.944	0.767	-0.178	0.00864
Chr1	15824323	0.917	0.684	-0.232	0.00385
Chr1	15830623	0.417	0.707	0.291	0.00992
Chr1	15832357	0.93	0.742	-0.188	0.00697
Chr1	15840159	0.81	0.967	0.156	0.00785
Chr1	15840254	0.265	0.518	0.253	0.00994
Chr1	15841449	0.938	0.773	-0.164	0.00287
Chr1	15844525	0.679	0.918	0.239	0.0017
Chr1	15849009	0.938	0.633	-0.304	0.00447
Chr1	15850216	0.968	0.729	-0.239	0.00651
Chr1	15850243	0.971	0.756	-0.215	0.00879
Chr1	15857110	0.654	0.915	0.261	0.00832
Chr1	15861681	0.667	0.941	0.275	0.00251
Chr1	15863505	0.766	0.444	-0.321	7.08e-05
Chr1	15863634	0.925	0.682	-0.243	0.00658
Chr1	15871807	0.409	0.189	-0.22	0.00374
Chr1	15873654	0.937	0.771	-0.165	0.00817
Chr1	15873729	0.137	0.326	0.189	0.00409
Chr1	15874071	0.776	0.974	0.198	0.00719
Chr1	15880804	0.873	0.643	-0.23	0.00731
Chr1	15881969	1	0.804	-0.196	0.000607
Chr1	15884219	0.0208	0.24	0.219	0.00183
Chr1	15899848	0.371	0.111	-0.26	0.00739
Chr1	15900571	0.776	0.979	0.203	0.00276
Chr1	15907787	0	0.222	0.222	0.00313
Chr1	15920990	0.0959	0	-0.0959	0.00528
Chr1	15935927	0.891	0.653	-0.238	0.00736
Chr1	15936675	0.857	0.5	-0.357	0.0066
Chr1	15945699	0.793	0.891	0.0975	0.00257
Chr1	15946024	0.729	0.859	0.131	0.00789
Chr1	15949749	0.885	0.746	-0.139	0.00226
Chr1	15958752	0.325	0.652	0.327	0.00465
Chr1	15985088	0.847	1	0.153	0.000773
Chr1	16004536	0.967	0.798	-0.17	0.000414
Chr1	16044555	0.234	0.417	0.183	0.00665
Chr1	16057012	0.769	1	0.231	0.00634
Chr1	16068847	1	0.812	-0.188	0.00828
Chr1	16073836	0.567	0.214	-0.352	0.00792
Chr1	16074595	0.577	0.146	-0.431	0.000357
Chr1	16077390	0.667	0.938	0.271	0.00353
Chr1	16100995	0.792	1	0.208	0.000307
Chr1	16106900	0.75	0.978	0.228	0.00409
Chr1	16112892	0.512	0.857	0.345	0.000494
Chr1	16112893	0.458	0.787	0.329	0.00751
Chr1	16124218	0.0238	0.204	0.18	0.00952
Chr1	16128726	0.511	0.21	-0.301	0.00196
Chr1	16136232	0.771	0.966	0.195	0.0026
Chr1	16136998	0.707	0.91	0.204	0.0049
Chr1	16137009	0.754	0.952	0.198	0.00207
Chr1	16146745	0.642	0.909	0.268	0.00341
Chr1	16178207	0.75	0.154	-0.596	6.66e-05
Chr1	16178661	0.2	0.583	0.383	0.0051
Chr1	16196700	0.689	0.947	0.258	0.000856
Chr1	16204120	0.701	0.914	0.212	0.0026
Chr1	16215827	0.868	0.604	-0.264	0.00793
Chr1	16217273	0.983	0.804	-0.179	0.00265
Chr1	16221775	0.915	0.635	-0.28	0.00156
Chr1	16224086	0.5	1	0.5	1.39e-06
Chr1	16227878	0.392	0.679	0.287	0.00562
Chr1	16237729	0.831	0.971	0.14	0.00794
Chr1	16238042	0.803	1	0.197	0.000394
Chr1	16241096	0.707	0.949	0.241	0.00672
Chr1	16241602	0.971	0.805	-0.166	0.00569
Chr1	16246536	0.737	0.975	0.238	0.00288
Chr1	16248958	0.944	0.798	-0.147	0.00666
Chr1	16249567	1	0.861	-0.139	0.00245
Chr1	16250913	0.724	1	0.276	0.00448
Chr1	16252669	0.935	0.761	-0.174	0.000938
Chr1	16257118	0.8	0.982	0.182	0.00353
Chr1	16258631	0.792	0.899	0.107	0.000329
Chr1	16263242	0.817	0.887	0.0703	0.00633
Chr1	16267165	0.855	0.69	-0.165	0.00904
Chr1	16274955	0.894	0.571	-0.322	0.00333
Chr1	16274956	0.923	0.634	-0.289	0.00945
Chr1	16277139	0.983	0.833	-0.15	0.0048
Chr1	16284719	0.861	0.985	0.124	0.00621
Chr1	16285680	0.956	0.772	-0.184	0.0027
Chr1	16288544	0.328	0.627	0.299	0.000944
Chr1	16289469	0.0444	0.318	0.274	0.0043
Chr1	16311530	0.822	0.525	-0.297	0.00485
Chr1	16326368	0.294	0.703	0.409	0.000209
Chr1	16327189	0.914	0.633	-0.281	0.000699
Chr1	16327951	0.555	0.706	0.151	0.00476
Chr1	16328670	0.645	0.9	0.255	0.00479
Chr1	16330001	0.654	0.442	-0.212	0.00483
Chr1	16351149	0.983	0.812	-0.17	0.0024
Chr1	16351183	0.26	0.0656	-0.194	0.00703
Chr1	16364391	0.971	0.56	-0.411	1.42e-05
Chr1	16369107	0.625	0.895	0.27	0.00778
Chr1	16369146	0.667	0.947	0.281	0.00357
Chr1	16378275	0.814	1	0.186	0.00633
Chr1	16387767	0.962	0.653	-0.308	7e-05
Chr1	16397514	1	0.758	-0.242	0.00187
Chr1	16397931	0.864	0.59	-0.273	0.00252
Chr1	16401423	0.273	0	-0.273	0.00916
Chr1	16401549	0.8	1	0.2	0.00472
Chr1	16412917	0.667	0.935	0.268	0.00228
Chr1	16443496	0.763	0.982	0.22	0.000463
Chr1	16448382	0.683	0.39	-0.292	0.00452
Chr1	16451969	0.866	1	0.134	0.00349
Chr1	16488590	0.911	0.698	-0.213	0.00856
Chr1	16489635	0.819	0.932	0.114	0.00324
Chr1	16492882	0.84	0.594	-0.246	0.00141
Chr1	16494326	0.815	0.471	-0.344	0.00793
Chr1	16524029	0.75	0.333	-0.417	0.00473
Chr1	16543437	0.519	0.92	0.401	0.00189
Chr1	16548313	0.564	0.781	0.217	0.00566
Chr1	16583477	0.937	0.763	-0.174	0.00292
Chr1	16585165	0.746	0.581	-0.165	0.00583
Chr1	16585559	0.941	0.761	-0.18	0.00358
Chr1	16603097	0.929	0.646	-0.283	0.00182
Chr1	16606051	0.6	0.917	0.317	0.000684
Chr1	16621887	0.778	0.979	0.201	0.00822
Chr1	16623843	0.962	0.765	-0.197	0.00393
Chr1	16654980	0.222	0.6	0.378	0.00143
Chr1	16668692	0.948	0.766	-0.183	0.00483
Chr1	16681868	1	0.674	-0.326	0.000429
Chr1	16688341	0.729	0.967	0.238	0.00715
Chr1	16702391	1	0.714	-0.286	0.00528
Chr1	16706022	0.708	0.421	-0.287	0.00554
Chr1	16714509	0.0938	0	-0.0938	0.00954
Chr1	16720152	0.47	0.681	0.212	0.00887
Chr1	16720225	0.22	0.0659	-0.154	0.00408
Chr1	16724862	0.779	0.965	0.186	0.00219
Chr1	16726195	0.765	0.946	0.182	0.00149
Chr1	16729099	0.283	0.0833	-0.2	0.00663
Chr1	16734538	0.649	1	0.351	0.000874
Chr1	16739422	0.362	0.66	0.299	0.00476
Chr1	16761313	0.382	0.731	0.348	0.00966
Chr1	16769475	0.962	0.694	-0.268	0.00717
Chr1	16781272	0.979	0.769	-0.209	0.00445
Chr1	16781447	0.983	0.842	-0.141	0.00676
Chr1	16781457	0.983	0.827	-0.156	0.00335
Chr1	16785699	0.677	0.877	0.199	0.00206
Chr1	16798452	0.943	0.753	-0.19	0.00251
Chr1	16800710	0.169	0.0133	-0.156	0.00121
Chr1	16800711	0.103	0	-0.103	0.00652
Chr1	16810534	0.81	0.985	0.175	0.000946
Chr1	16831161	0.962	0.797	-0.166	0.00949
Chr1	16838806	0.8	1	0.2	0.000241
Chr1	16841199	1	0.75	-0.25	0.00616
Chr1	16862363	0.932	0.651	-0.281	0.00139
Chr1	16882049	0.797	0.982	0.186	0.00204
Chr1	16888572	0.851	0.986	0.136	0.00338
Chr1	16888844	0.959	0.858	-0.101	0.00761
Chr1	16893791	0.975	0.759	-0.216	0.00323
Chr1	16897110	0.837	1	0.163	0.00705
Chr1	16908330	0.813	0.583	-0.23	0.00723
Chr1	16909395	0.88	0.4	-0.48	0.00118
Chr1	16917926	0.83	0.52	-0.31	0.00134
Chr1	16918427	0.134	0.392	0.258	0.00061
Chr1	16921890	0.194	0.522	0.327	0.00156
Chr1	16931506	0.975	0.85	-0.125	0.0044
Chr1	16942095	0.395	0.249	-0.147	0.00218
Chr1	16950123	0.981	0.805	-0.177	0.00469
Chr1	16950659	1	0.877	-0.123	0.00776
Chr1	16951643	0.972	0.742	-0.23	0.00932
Chr1	16964248	0.162	0	-0.162	0.00616
Chr1	17019489	0.854	1	0.146	0.0089
Chr1	17030636	0.857	0.985	0.128	0.00887
Chr1	17036511	1	0.867	-0.133	0.00756
Chr1	17047015	0	0.207	0.207	0.00773
Chr1	17054004	0.364	0.12	-0.244	0.00712
Chr1	17117700	0.128	0	-0.128	0.00626
Chr1	17118455	0.175	0	-0.175	0.00294
Chr1	17118468	0.78	0.489	-0.292	0.00723
Chr1	17126927	0.025	0.278	0.253	0.00228
Chr1	17137463	0.524	0.194	-0.33	0.00689
Chr1	17137468	0.615	0.138	-0.477	7.29e-05
Chr1	17138422	0.983	0.841	-0.142	0.00883
Chr1	17142099	0.964	0.791	-0.174	0.00897
Chr1	17146223	0.948	0.786	-0.162	0.00627
Chr1	17150725	0.814	0.97	0.157	0.00631
Chr1	17161047	0.816	1	0.184	0.000292
Chr1	17165823	0.745	1	0.255	0.00409
Chr1	17174524	1	0.825	-0.175	0.00378
Chr1	17206505	0.706	0.935	0.23	0.00477
Chr1	17208458	0.436	0.696	0.259	0.01
Chr1	17219492	0.324	0.037	-0.286	0.00773
Chr1	17228772	0.932	0.696	-0.236	0.00611
Chr1	17234060	0	0.157	0.157	0.00168
Chr1	17234241	0.373	0.135	-0.238	0.00662
Chr1	17236518	0.4	0.103	-0.297	0.00766
Chr1	17243289	0.404	0.172	-0.232	0.00792
Chr1	17243296	0.577	0.254	-0.323	0.0009
Chr1	17263057	1	0.884	-0.116	0.00264
Chr1	17266149	0.784	0.957	0.173	0.00253
Chr1	17267672	0.783	0.957	0.173	0.0033
Chr1	17267918	0.946	0.792	-0.154	0.00655
Chr1	17269302	0.985	0.826	-0.159	0.00229
Chr1	17272355	0.833	0.44	-0.393	0.000858
Chr1	17281921	0.759	0.417	-0.342	0.00663
Chr1	17283108	0.259	0.543	0.284	0.00435
Chr1	17286350	0.83	0.984	0.154	0.00539
Chr1	17294049	0.906	0.7	-0.206	0.00929
Chr1	17305501	0.789	0.968	0.178	0.00338
Chr1	17327589	0.107	0.199	0.0912	0.0078
Chr1	17328743	0.667	0.907	0.24	0.00108
Chr1	17330827	0.16	0.0337	-0.127	0.00699
Chr1	17373875	0.817	0.593	-0.224	0.00281
Chr1	17420870	0.934	0.741	-0.194	0.00498
Chr1	17420915	0.973	0.806	-0.167	0.00119
Chr1	17420954	0.542	0.267	-0.275	0.00525
Chr1	17421039	0.9	0.99	0.09	0.00966
Chr1	17423847	0.857	0.985	0.128	0.00736
Chr1	17424492	0.795	0.978	0.182	0.00739
Chr1	17434127	0.857	1	0.143	0.0099
Chr1	17447906	1	0.826	-0.174	0.00884
Chr1	17463103	0.955	0.8	-0.155	0.00777
Chr1	17481027	0.784	0.981	0.197	0.00335
Chr1	17492362	0.789	0.96	0.171	0.00996
Chr1	17533039	0.958	0.831	-0.127	0.00867
Chr1	17533786	0.352	0.642	0.29	0.00369
Chr1	17534947	0.788	1	0.212	0.00491
Chr1	17540800	0.164	0.429	0.265	0.00282
Chr1	17540866	0.694	0.915	0.221	0.0095
Chr1	17577737	0.0333	0.194	0.161	0.00546
Chr1	17584188	0.741	0.974	0.233	0.00713
Chr1	17595978	1	0.844	-0.156	0.00561
Chr1	17597115	0.304	0.724	0.42	0.00468
Chr1	17607973	0.493	0.231	-0.262	0.00157
Chr1	17622055	0	0.104	0.104	0.00792
Chr1	17629663	0.565	0.25	-0.315	0.00127
Chr1	17633686	0.654	0.957	0.304	0.00102
Chr1	17648452	0.242	0.0159	-0.227	0.000704
Chr1	17655996	0	0.24	0.24	0.00686
Chr1	17661851	0.958	0.724	-0.234	0.00487
Chr1	17661949	1	0.842	-0.158	0.00631
Chr1	17695161	0.872	0.586	-0.286	0.00607
Chr1	17711983	0.805	0.939	0.135	0.0035
Chr1	17722134	1	0.8	-0.2	0.00447
Chr1	17730068	0.273	0	-0.273	0.00149
Chr1	17731341	0.657	0.393	-0.264	0.00397
Chr1	17739498	0.922	0.7	-0.222	0.00515
Chr1	17752803	1	0.815	-0.185	0.00109
Chr1	17752979	0.792	0.52	-0.272	0.00172
Chr1	17774743	0.75	1	0.25	0.00747
Chr1	17793941	0.792	0.957	0.165	0.00669
Chr1	17794613	1	0.845	-0.155	0.00129
Chr1	17798970	0.661	0.911	0.25	0.0037
Chr1	17801586	0.0444	0.281	0.237	0.00613
Chr1	17823747	0.1	0.358	0.258	0.00128
Chr1	17834894	0.977	0.84	-0.137	0.00166
Chr1	17836293	0.822	0.961	0.139	0.00729
Chr1	17850353	0.947	0.703	-0.245	0.00617
Chr1	17856092	0.697	0.35	-0.347	0.00466
Chr1	17859071	0.976	0.846	-0.13	0.00515
Chr1	17859149	0.941	0.766	-0.175	0.0046
Chr1	17859705	0.738	0.843	0.105	0.00427
Chr1	17860573	0.833	0.932	0.0983	0.00768
Chr1	17863673	0.865	0.955	0.0901	0.00457
Chr1	17867302	0.955	0.824	-0.131	0.0057
Chr1	17867438	0.969	0.853	-0.116	0.0037
Chr1	17867589	0.955	0.787	-0.168	2.69e-05
Chr1	17869836	0.627	0.873	0.245	0.00604
Chr1	17885825	0.3	0.0755	-0.225	0.00457
Chr1	17896944	0.911	0.651	-0.26	0.0021
Chr1	17982995	0.98	0.8	-0.18	0.00572
Chr1	18004117	0.0923	0	-0.0923	0.00843
Chr1	18004389	0.118	0	-0.118	0.00164
Chr1	18004794	0.675	0.351	-0.324	0.00622
Chr1	18007003	0.911	0.681	-0.23	0.00518
Chr1	18121842	0.964	0.763	-0.2	0.00638
Chr1	18127843	0.875	0.653	-0.222	0.00619
Chr1	18128566	0.873	1	0.127	0.00782
Chr1	18176552	0.789	0.527	-0.262	0.00496
Chr1	18183836	0.0714	0.348	0.276	0.00178
Chr1	18199193	0.98	0.814	-0.166	0.00556
Chr1	18205764	0.96	0.741	-0.219	0.00222
Chr1	18212849	0.836	0.981	0.145	0.00962
Chr1	18214360	0.712	0.925	0.213	0.00535
Chr1	18218076	0.417	0.714	0.298	0.0077
Chr1	18221884	0.227	0	-0.227	0.00833
Chr1	18222121	0.163	0	-0.163	0.00162
Chr1	18234823	0.985	0.859	-0.126	0.00899
Chr1	18244873	0.789	0.538	-0.251	0.00777
Chr1	18255018	1	0.875	-0.125	0.00856
Chr1	18261663	0.794	0.982	0.188	0.00445
Chr1	18264346	0.133	0	-0.133	0.0057
Chr1	18276330	1	0.743	-0.257	0.00293
Chr1	18282268	0.109	0.339	0.23	0.00238
Chr1	18282269	0.098	0.457	0.358	7.74e-05
Chr1	18282284	0.167	0.491	0.325	0.000313
Chr1	18297190	0.179	0.0182	-0.161	0.00815
Chr1	18297702	1	0.795	-0.205	0.000666
Chr1	18297864	0.962	0.775	-0.187	0.00821
Chr1	18307446	0.424	0.69	0.265	0.00384
Chr1	18313036	0.727	0.974	0.246	0.00219
Chr1	18313081	0.706	0.417	-0.289	0.00862
Chr1	18319468	0.98	0.797	-0.183	0.00216
Chr1	18324844	1	0.818	-0.182	0.0077
Chr1	18358030	0.729	0.951	0.222	0.00884
Chr1	18358946	0.976	0.76	-0.216	0.00501
Chr1	18359482	1	0.887	-0.113	0.00466
Chr1	18366684	1	0.827	-0.173	0.00319
Chr1	18377137	0.949	0.684	-0.265	0.00304
Chr1	18388774	0.612	0.359	-0.253	0.00852
Chr1	18397105	0.324	0.0323	-0.291	0.00309
Chr1	18398326	0.253	0.472	0.219	0.00637
Chr1	18446517	0.967	0.848	-0.119	0.00909
Chr1	18446633	0.778	1	0.222	0.00912
Chr1	18467367	0.853	1	0.147	0.00603
Chr1	18484615	0	0.186	0.186	0.000976
Chr1	18509470	0.739	0.974	0.235	0.0085
Chr1	18530983	0.0175	0.173	0.156	0.00363
Chr1	18533507	0.423	0.157	-0.266	0.00444
Chr1	18541904	0.621	0.912	0.291	0.00714
Chr1	18543789	0.625	0.957	0.332	0.000589
Chr1	18544388	0.486	0.176	-0.31	0.00671
Chr1	18551285	0.966	0.86	-0.106	0.00683
Chr1	18595997	0.152	0.531	0.38	0.00162
Chr1	18601737	0.595	0.886	0.29	0.00499
Chr1	18609060	0.921	0.721	-0.2	0.00767
Chr1	18609184	0.176	0.448	0.272	0.00164
Chr1	18626674	0.153	0.393	0.241	0.00404
Chr1	18637997	0.973	0.745	-0.228	0.00347
Chr1	18641003	0.2	0.0339	-0.166	0.00894
Chr1	18662507	1	0.838	-0.162	0.00905
Chr1	18669332	0.967	0.706	-0.261	0.00712
Chr1	18669347	0.974	0.724	-0.25	0.00786
Chr1	18671183	1	0.89	-0.11	0.00331
Chr1	18681513	0.0426	0.239	0.197	0.00728
Chr1	18700677	0.681	0.362	-0.319	0.00361
Chr1	18708490	0.12	0	-0.12	0.00536
Chr1	18732072	0.694	0.426	-0.267	0.005
Chr1	18794051	0	0.151	0.151	0.00591
Chr1	18805984	0.759	0.93	0.17	0.00972
Chr1	18824207	1	0.852	-0.148	0.00935
Chr1	18827985	1	0.898	-0.102	0.00872
Chr1	18831456	0.98	0.796	-0.184	0.0042
Chr1	18836604	0.864	1	0.136	0.00812
Chr1	18836764	0.8	1	0.2	0.00973
Chr1	18847815	0.673	0.9	0.227	0.007
Chr1	18848516	0.365	0.0769	-0.288	0.000691
Chr1	18864953	0.789	1	0.211	0.00152
Chr1	18865503	0.785	0.983	0.198	0.000632
Chr1	18865598	0.0351	0.265	0.23	0.00193
Chr1	18865821	1	0.837	-0.163	0.00223
Chr1	18874721	0.794	0.964	0.17	0.00618
Chr1	18885483	0.237	0.0364	-0.2	0.00638
Chr1	18891537	0.972	0.721	-0.252	0.00138
Chr1	18894011	0.0938	0	-0.0938	0.00368
Chr1	18906251	1	0.76	-0.24	0.00545
Chr1	18909946	0.974	0.851	-0.122	0.00881
Chr1	18967499	0.145	0.423	0.278	0.00228
Chr1	18988259	0.719	0.938	0.219	0.00327
Chr1	19002662	0.194	0.579	0.385	0.00144
Chr1	19013898	0.227	0	-0.227	0.00629
Chr1	19015577	0.545	0.133	-0.412	0.00226
Chr1	19015753	0.966	0.731	-0.235	0.000673
Chr1	19016740	0.936	0.677	-0.259	0.00435
Chr1	19016762	1	0.82	-0.18	0.00895
Chr1	19093986	0	0.229	0.229	0.0014
Chr1	19094057	0.756	0.978	0.222	0.00243
Chr1	19101943	0.424	0.692	0.269	0.00718
Chr1	19101948	0.431	0.684	0.253	0.00852
Chr1	19107891	0.923	1	0.0769	0.00682
Chr1	19152075	1	0.75	-0.25	0.00896
Chr1	19180533	1	0.833	-0.167	0.00203
Chr1	19208069	1	0.852	-0.148	0.00219
Chr1	19209821	0	0.123	0.123	0.00237
Chr1	19223085	0.233	0.0185	-0.214	0.00206
Chr1	19224484	0.0357	0.192	0.156	0.00741
Chr1	19285381	0.0735	0.254	0.18	0.00519
Chr1	19323067	1	0.816	-0.184	0.00882
Chr1	19363944	0.655	0.243	-0.412	0.0011
Chr1	19383319	0.775	1	0.225	0.00803
Chr1	19386266	0.25	0.0222	-0.228	0.00593
Chr1	19394397	0.0484	0.242	0.194	0.00398
Chr1	19394604	0.711	0.938	0.227	0.00704
Chr1	19409978	0.635	0.944	0.31	8.25e-05
Chr1	19433188	0.111	0.367	0.256	0.00429
Chr1	19434145	0.0638	0.345	0.281	0.00331
Chr1	19474456	0.719	0.918	0.199	0.00719
Chr1	19474578	0.821	1	0.179	0.00133
Chr1	19484289	0.914	0.747	-0.167	0.00892
Chr1	19492722	0.829	1	0.171	0.00876
Chr1	19500065	0.0294	0.241	0.211	0.000233
Chr1	19516427	0.684	0.925	0.241	0.00933
Chr1	19544762	0.2	0.0185	-0.181	0.00547
Chr1	19581138	1	0.812	-0.188	0.0058
Chr1	19581468	0.938	0.667	-0.271	0.00126
Chr1	19602973	0.0444	0.286	0.241	0.00547
Chr1	19614613	0.887	0.667	-0.22	0.00415
Chr1	19625151	0.488	0.853	0.365	0.00135
Chr1	19626164	1	0.724	-0.276	0.00194
Chr1	19629597	0	0.172	0.172	0.00912
Chr1	19674183	0.98	0.8	-0.18	0.00542
Chr1	19678063	0.919	0.667	-0.252	0.00881
Chr1	19729979	0.355	0.0893	-0.266	0.00357
Chr1	19750416	0.519	0.82	0.301	0.008
Chr1	19751812	0.977	0.756	-0.221	0.00308
Chr1	19755690	0.378	0.679	0.3	0.00567
Chr1	19779101	0.913	0.588	-0.325	0.00807
Chr1	19864756	0.704	0.323	-0.381	0.00791
Chr1	19864872	0.162	0.54	0.378	0.000349
Chr1	19865340	1	0.887	-0.113	0.00816
Chr1	19870517	0.234	0.5	0.266	0.00975
Chr1	19871457	0.0513	0.275	0.223	0.00596
Chr1	19888219	0.0278	0.267	0.239	0.00862
Chr1	19900592	1	0.797	-0.203	0.00721
Chr1	19921581	1	0.82	-0.18	0.00105
Chr1	19940430	0.469	0.889	0.42	0.000221
Chr1	19959295	0.565	0.172	-0.393	0.00411
Chr1	19967787	0.935	0.614	-0.322	0.00239
Chr1	19987376	0.938	0.75	-0.188	0.00816
Chr1	19988406	0.754	0.931	0.177	0.00824
Chr1	19988996	0.324	0.556	0.231	0.00577
Chr1	19991783	0.811	0.978	0.167	0.00954
Chr1	19999434	0.947	0.681	-0.267	0.00239
Chr1	19999972	0.553	0.264	-0.289	0.00423
Chr1	20000350	0	0.207	0.207	0.00949
Chr1	20041104	0.698	0.952	0.254	0.00151
Chr1	20055925	0.78	0.983	0.203	0.0011
Chr1	20056859	1	0.822	-0.178	0.000566
Chr1	20057660	1	0.875	-0.125	0.00601
Chr1	20069978	0.836	0.984	0.148	0.00374
Chr1	20071647	0.641	0.275	-0.367	0.000632
Chr1	20071699	0.5	0.154	-0.346	0.000753
Chr1	20097748	0.617	0.303	-0.314	0.00693
Chr1	20114743	0.0317	0.177	0.146	0.00857
Chr1	20126774	0.893	0.562	-0.33	0.00863
Chr1	20166502	1	0.872	-0.128	0.00848
Chr1	20186627	0.769	0.98	0.211	0.00557
Chr1	20195035	0.552	0.872	0.321	0.000535
Chr1	20217355	1	0.78	-0.22	0.00249
Chr1	20223010	0.188	0.0167	-0.171	0.00659
Chr1	20231922	0	0.241	0.241	0.00129
Chr1	20246702	0.857	0.531	-0.326	0.00366
Chr1	20250412	0.837	1	0.163	0.00551
Chr1	20250413	0.806	1	0.194	0.00982
Chr1	20265081	0.37	0.636	0.267	0.00959
Chr1	20301231	0.619	0.237	-0.382	0.00527
Chr1	20301510	0.2	0.0217	-0.178	0.00747
Chr1	20313230	0.0263	0.258	0.232	0.00852
Chr1	20325973	0.0392	0.315	0.276	0.00024
Chr1	20330745	1	0.849	-0.151	0.00174
Chr1	20357834	0.8	0.954	0.154	0.00334
Chr1	20368790	0.0448	0.25	0.205	0.00395
Chr1	20376773	0.9	0.989	0.0892	0.00879
Chr1	20387441	0.5	0.781	0.281	0.00134
Chr1	20387942	0.948	0.731	-0.218	0.00276
Chr1	20420371	0.815	0.984	0.168	0.00224
Chr1	20442976	0.673	0.923	0.25	0.00162
Chr1	20449289	0.914	0.623	-0.291	0.000192
Chr1	20460596	0.217	0.0377	-0.179	0.00538
Chr1	20461990	0.6	0.953	0.353	7.47e-05
Chr1	20477764	1	0.797	-0.203	0.00116
Chr1	20478306	0.0233	0.217	0.194	0.00774
Chr1	20498756	0.676	0.951	0.276	0.0023
Chr1	20504932	0.639	0.863	0.223	0.00913
Chr1	20515279	1	0.847	-0.153	0.00303
Chr1	20516257	0.35	0	-0.35	0.00832
Chr1	20532189	0.138	0.345	0.208	0.00207
Chr1	20534443	0.977	0.785	-0.192	0.00409
Chr1	20552671	0.474	0.815	0.341	0.000764
Chr1	20552962	0.174	0.477	0.303	0.00311
Chr1	20558505	0.978	0.803	-0.175	0.00715
Chr1	20568522	0.32	0	-0.32	4.15e-05
Chr1	20569425	1	0.833	-0.167	0.0096
Chr1	20605802	0.963	0.757	-0.206	0.0062
Chr1	20618422	0.273	0.05	-0.223	0.00149
Chr1	20644078	0.957	0.65	-0.307	0.00461
Chr1	20666736	0.476	0.719	0.243	0.00399
Chr1	20667124	0.895	1	0.105	0.00813
Chr1	20672675	0.987	0.831	-0.157	0.00122
Chr1	20709603	0.481	0.224	-0.257	0.00549
Chr1	20713056	0.0417	0.333	0.292	0.00694
Chr1	20713169	0.674	0.39	-0.285	0.00409
Chr1	20721987	0.896	0.65	-0.246	0.00838
Chr1	20740403	0.155	0.0164	-0.139	0.00744
Chr1	20740735	0.945	0.759	-0.186	0.00692
Chr1	20744782	0.943	0.727	-0.216	0.00442
Chr1	20748149	0.327	0.579	0.252	0.00853
Chr1	20753715	0.707	0.96	0.253	0.00108
Chr1	20764576	0.641	0.412	-0.229	0.00792
Chr1	20764650	0.731	0.425	-0.306	0.00501
Chr1	20765634	0.139	0.0147	-0.125	0.00593
Chr1	20797879	0.545	0.037	-0.508	6.84e-05
Chr1	20806934	0.175	0	-0.175	0.00448
Chr1	20806935	0.0208	0.196	0.175	0.00702
Chr1	20828572	0.672	0.909	0.237	0.00489
Chr1	20829975	1	0.824	-0.176	0.00861
Chr1	20881681	0.742	0.449	-0.293	0.00303
Chr1	20896097	0.488	0.182	-0.306	0.00747
Chr1	20921667	0.971	0.738	-0.233	0.00488
Chr1	20968848	0.976	0.774	-0.202	0.0088
Chr1	21002592	0.0968	0.409	0.312	0.00372
Chr1	21002996	0.2	0.0196	-0.18	0.00542
Chr1	21021405	0.857	0.609	-0.248	0.00962
Chr1	21030354	0.727	0.493	-0.235	0.00793
Chr1	21033806	0.322	0.667	0.345	0.00033
Chr1	21059261	0.387	0	-0.387	0.000153
Chr1	21088408	0.842	1	0.158	0.00377
Chr1	21102957	0.66	0.353	-0.307	0.00279
Chr1	21104061	0.609	0.174	-0.435	0.0058
Chr1	21104065	0.609	0.167	-0.442	0.00268
Chr1	21105710	0.918	0.733	-0.185	0.00849
Chr1	21106605	0.889	1	0.111	0.00551
Chr1	21107898	0.825	0.984	0.158	0.00426
Chr1	21141835	0.769	1	0.231	0.000812
Chr1	21157914	0.197	0.426	0.229	0.0089
Chr1	21162537	0.473	0.226	-0.246	0.00904
Chr1	21162539	0.412	0.127	-0.284	0.00101
Chr1	21167984	0.938	0.753	-0.184	0.00185
Chr1	21169008	1	0.833	-0.167	0.00153
Chr1	21196471	0.438	0.0976	-0.34	0.00108
Chr1	21212040	0.467	0.806	0.34	0.00399
Chr1	21303468	1	0.8	-0.2	0.00719
Chr1	21510174	0.422	0.153	-0.27	0.00338
Chr1	21534854	0.962	0.774	-0.187	0.00553
Chr1	21559252	0.512	0.174	-0.338	0.00877
Chr1	21651117	1	0.744	-0.256	0.00965
Chr1	21663063	0.611	0.867	0.256	0.00571
Chr1	21680911	1	0.83	-0.17	0.00565
Chr1	21680913	1	0.826	-0.174	0.00561
Chr1	21684690	1	0.821	-0.179	0.00442
Chr1	21720356	1	0.815	-0.185	0.00718
Chr1	21781287	0.762	1	0.238	0.00444
Chr1	21846378	1	0.826	-0.174	0.00911
Chr1	21862745	0	0.273	0.273	0.00968
Chr1	21872626	0.185	0.551	0.366	0.0032
Chr1	21923507	0.412	0.118	-0.294	0.00139
Chr1	21926572	0.706	0.943	0.238	0.0016
Chr1	21926577	0.963	0.686	-0.277	0.00814
Chr1	21962424	0.56	0.886	0.326	0.00624
Chr1	21978068	0.816	0.557	-0.258	0.0095
Chr1	21982498	0.0217	0.217	0.196	0.00747
Chr1	22017874	0.532	0.196	-0.336	0.000698
Chr1	22051231	0.245	0.0392	-0.206	0.00354
Chr1	22058031	0.594	0.902	0.309	0.00428
Chr1	22058058	0.0333	0.308	0.274	0.00849
Chr1	22067054	0.741	0.98	0.239	0.000335
Chr1	22067255	0.904	0.667	-0.237	0.0098
Chr1	22108345	1	0.826	-0.174	0.00152
Chr1	22142931	0.319	0.616	0.297	0.00259
Chr1	22373265	0.5	0.811	0.311	0.00488
Chr1	22373266	0.308	0.778	0.47	0.000284
Chr1	22378406	0	0.146	0.146	0.000317
Chr1	22378407	0	0.136	0.136	0.00714
Chr1	22436682	0.776	0.973	0.196	0.000438
Chr1	22473210	0.983	0.831	-0.152	0.00833
Chr1	22473429	0.984	0.83	-0.154	0.00969
Chr1	22475273	0.863	0.642	-0.221	0.00294
Chr1	22504139	0.743	0.91	0.167	0.00822
Chr1	22528115	1	0.878	-0.122	0.00774
Chr1	22530744	0.471	0.815	0.344	0.00793
Chr1	22541944	0.435	0.0455	-0.389	0.00415
Chr1	22541945	0.56	0.069	-0.491	9.36e-05
Chr1	22606401	1	0.85	-0.15	0.00661
Chr1	22613632	0.987	0.881	-0.106	0.00874
Chr1	22618139	0.98	0.792	-0.188	0.00404
Chr1	22632488	0.186	0	-0.186	0.00552
Chr1	22656206	0.0286	0.386	0.357	5.27e-05
Chr1	22656207	0.105	0.34	0.234	0.00489
Chr1	22657125	0.349	0.634	0.285	0.00521
Chr1	22664719	0.308	0.657	0.349	0.00481
Chr1	22670863	1	0.65	-0.35	0.00202
Chr1	22706982	0	0.159	0.159	0.000814
Chr1	22880019	0.0303	0.289	0.259	0.00392
Chr1	22909169	0.825	0.987	0.162	0.00118
Chr1	22968570	0.92	0.59	-0.33	0.00445
Chr1	22971355	0.95	0.6	-0.35	0.00754
Chr1	22972381	0.5	0.789	0.289	0.00712
Chr1	22972431	0.865	0.556	-0.309	0.00922
Chr1	22975343	0.806	1	0.194	0.00514
Chr1	23002002	0.757	0.962	0.206	0.00642
Chr1	23011190	0.866	1	0.134	0.00451
Chr1	23019736	0.972	0.829	-0.143	0.0064
Chr1	23069833	0.766	0.955	0.19	0.00191
Chr1	23072748	0.216	0.0333	-0.182	0.00569
Chr1	23075382	0.129	0.0119	-0.117	0.00471
Chr1	23076127	0.119	0.36	0.241	0.00863
Chr1	23076633	0.81	0.488	-0.322	0.00276
Chr1	23079773	0.185	0.595	0.41	0.0011
Chr1	23085182	0.955	0.729	-0.225	0.00411
Chr1	23132907	0	0.147	0.147	0.00455
Chr1	23143264	0.404	0.14	-0.263	0.00234
Chr1	23158082	0.86	1	0.14	0.00855
Chr1	23158123	0.778	0.978	0.2	0.00965
Chr1	23159673	0.964	0.774	-0.191	0.00353
Chr1	23168805	0.8	1	0.2	0.00531
Chr1	23203670	0.731	1	0.269	0.00324
Chr1	23214333	0.769	0.979	0.21	0.00651
Chr1	23214876	0.953	0.69	-0.264	0.00519
Chr1	23215336	0	0.342	0.342	0.000323
Chr1	23218618	0.736	0.939	0.203	0.00736
Chr1	23226575	0.74	0.934	0.194	0.00703
Chr1	23229770	0.868	0.556	-0.313	0.00149
Chr1	23252750	0.847	1	0.153	0.003
Chr1	23253079	0.738	0.952	0.215	0.00695
Chr1	23257955	0.765	0.966	0.201	0.00288
Chr1	23258230	0.655	0.941	0.286	0.00799
Chr1	23268437	0.741	1	0.259	0.01
Chr1	23274869	0.985	0.857	-0.128	0.00977
Chr1	23275315	0.852	1	0.148	0.0082
Chr1	23282944	0.444	0.745	0.3	0.00677
Chr1	23283247	0.75	0.968	0.218	0.000885
Chr1	23338005	0.183	0.522	0.339	0.000113
Chr1	23339739	0.0746	0.264	0.189	0.00311
Chr1	23340049	0.235	0	-0.235	0.00108
Chr1	23366747	0	0.178	0.178	0.0067
Chr1	23366748	0	0.167	0.167	0.00131
Chr1	23438159	0.286	0.0222	-0.263	0.000583
Chr1	23465537	1	0.778	-0.222	0.00667
Chr1	23480017	0.771	0.947	0.176	0.0059
Chr1	23505040	0.761	0.962	0.201	0.00211
Chr1	23532183	0.959	0.776	-0.183	0.01
Chr1	23536611	0.958	0.667	-0.292	0.00626
Chr1	23537878	0.981	0.8	-0.181	0.00518
Chr1	23568548	0.975	0.653	-0.322	0.000115
Chr1	23572045	0.0204	0.191	0.171	0.00711
Chr1	23578325	0.8	0.971	0.171	0.00256
Chr1	23656875	0.172	0	-0.172	0.00463
Chr1	23681776	1	0.697	-0.303	0.000373
Chr1	23706471	0.261	0.688	0.427	0.00261
Chr1	23721026	0.689	0.926	0.237	0.0034
Chr1	23751866	0.0909	0.329	0.238	0.00212
Chr1	23753717	0.867	1	0.133	0.000473
Chr1	23774736	0.63	0.952	0.323	0.000888
Chr1	23796513	0.69	0.94	0.25	0.00672
Chr1	23824261	0	0.237	0.237	0.00948
Chr1	23828345	0.897	0.706	-0.191	0.00879
Chr1	23829817	0.873	1	0.127	0.00303
Chr1	23839066	0.736	0.967	0.231	0.00794
Chr1	23844684	0.682	0.904	0.222	0.00946
Chr1	23873030	0.818	1	0.182	0.000365
Chr1	23903322	0.5	0.907	0.407	0.000102
Chr1	23959366	0.871	1	0.129	0.00785
Chr1	23975761	0.875	1	0.125	0.00367
Chr1	23980352	0.968	0.75	-0.218	0.00152
Chr1	24050034	0.818	0.444	-0.374	0.000257
Chr1	24057462	0.261	0	-0.261	0.00496
Chr1	24075371	0.441	0.695	0.254	0.00897
Chr1	24078236	0.879	0.974	0.0944	0.00979
Chr1	24079861	0.73	0.906	0.177	0.00904
Chr1	24135077	0.69	0.939	0.249	0.00874
Chr1	24156866	0.765	0.955	0.19	0.00793
Chr1	24167982	0.75	0.447	-0.303	0.00522
Chr1	24174957	0.667	0.308	-0.359	0.00571
Chr1	24183864	0.2	0.481	0.281	0.00569
Chr1	24283946	0.946	0.68	-0.266	0.00274
Chr1	24285693	0.745	0.469	-0.276	0.00737
Chr1	24315581	0.887	1	0.113	0.00395
Chr1	24317653	0.0256	0.375	0.349	0.000297
Chr1	24321214	1	0.784	-0.216	0.00205
Chr1	24372637	0.49	0.0889	-0.401	2.91e-05
Chr1	24405790	0.839	1	0.161	0.00938
Chr1	24449238	0.72	0.944	0.224	0.00943
Chr1	24451409	0.5	0.22	-0.28	0.00807
Chr1	24525049	0.875	0.488	-0.387	0.00172
Chr1	24539486	0.6	0.96	0.36	0.00302
Chr1	24541929	0.507	0.262	-0.245	0.00456
Chr1	24688410	0.815	1	0.185	0.00836
Chr1	24692584	0.854	1	0.146	0.00428
Chr1	24694316	0.964	0.783	-0.182	0.00564
Chr1	24701965	0.303	0.0364	-0.267	0.000723
Chr1	24708654	0.182	0.0175	-0.164	0.00376
Chr1	24719119	0.769	1	0.231	0.00231
Chr1	24761122	0.983	0.729	-0.254	0.000206
Chr1	24768544	0.541	0.179	-0.362	0.000537
Chr1	24769661	0.824	1	0.176	0.00391
Chr1	24774651	0.0286	0.304	0.276	0.00129
Chr1	24784538	1	0.914	-0.086	0.00727
Chr1	24787364	1	0.76	-0.24	0.00393
Chr1	24838874	0.125	0.359	0.234	0.00175
Chr1	24857517	0.333	0.727	0.394	0.00384
Chr1	24863690	0.783	0.943	0.16	0.00891
Chr1	24873422	0.387	0.111	-0.276	0.00493
Chr1	24875750	0.985	0.818	-0.167	0.000978
Chr1	24882828	0	0.136	0.136	0.00812
Chr1	24888811	0.121	0	-0.121	0.00606
Chr1	24995360	0.118	0	-0.118	0.00889
Chr1	25040278	0.861	1	0.139	0.00725
Chr1	25048953	0.654	0.963	0.309	0.00503
Chr1	25056354	0.109	0.382	0.274	0.00605
Chr1	25072653	0.846	0.987	0.141	0.00262
Chr1	25105977	0.167	0.52	0.353	0.00889
Chr1	25125370	0.269	0	-0.269	0.000447
Chr1	25140216	0.41	0.14	-0.271	0.0068
Chr1	25231723	0.781	0.957	0.176	0.00994
Chr1	25310788	0.798	0.975	0.177	0.00675
Chr1	25339913	0.397	0.661	0.264	0.00399
Chr1	25370136	0.97	0.621	-0.349	0.000717
Chr1	25384638	1	0.839	-0.161	0.000847
Chr1	25403860	0.322	0.569	0.247	0.00693
Chr1	25404418	0.0244	0.213	0.188	0.00892
Chr1	25414920	0.867	1	0.133	0.00654
Chr1	25416670	0.413	0.0789	-0.334	0.000484
Chr1	25432374	0.462	0.711	0.25	0.00154
Chr1	25446749	0.952	0.704	-0.249	0.0029
Chr1	25447574	0.481	0.075	-0.406	0.000247
Chr1	25480606	0.521	0.205	-0.316	0.00367
Chr1	25495393	0	0.192	0.192	0.00863
Chr1	25495580	1	0.851	-0.149	0.00155
Chr1	25533370	0.811	0.519	-0.292	0.00723
Chr1	25589654	0.512	0.206	-0.306	0.00885
Chr1	25617473	0.185	0	-0.185	0.00501
Chr1	25646600	0.718	1	0.282	0.00163
Chr1	25657947	0.712	0.933	0.222	0.00766
Chr1	25659521	0.955	0.727	-0.227	0.0029
Chr1	25678106	0.297	0.037	-0.26	0.00946
Chr1	25678688	0.283	0.618	0.335	0.00333
Chr1	25797387	0	0.182	0.182	0.00954
Chr1	25798514	0.75	0.976	0.226	0.00477
Chr1	25840211	0.246	0.606	0.36	4.47e-05
Chr1	25842483	0.575	0.217	-0.358	0.00835
Chr1	25917438	0.65	0.174	-0.476	0.00204
Chr1	25917646	0.714	0.375	-0.339	0.00468
Chr1	25921877	0.115	0.464	0.349	0.00708
Chr1	25930378	0.424	0.696	0.272	0.00625
Chr1	25963017	0.708	1	0.292	0.00347
Chr1	25964982	0.475	0.246	-0.229	0.00976
Chr1	26039149	0.222	0	-0.222	0.00358
Chr1	26051933	0.657	1	0.343	0.00064
Chr1	26059296	0.0175	0.182	0.164	0.00948
Chr1	26064846	0.804	1	0.196	0.00115
Chr1	26065103	0.977	0.781	-0.195	0.0092
Chr1	26070699	1	0.862	-0.138	0.00845
Chr1	26186638	0.756	0.976	0.22	0.00702
Chr1	26197595	0.162	0	-0.162	0.00716
Chr1	26202939	0	0.146	0.146	0.00774
Chr1	26205206	0.913	0.48	-0.433	0.00163
Chr1	26207665	0.0667	0.351	0.285	0.00169
Chr1	26208086	0.327	0.636	0.31	0.00184
Chr1	26208087	0.333	0.625	0.292	0.0018
Chr1	26243011	0.938	0.724	-0.214	0.000879
Chr1	26272425	0.609	0.946	0.337	0.00172
Chr1	26286419	0.379	0.148	-0.231	0.00465
Chr1	26384548	0.407	0.75	0.343	0.00911
Chr1	26393021	0.885	0.462	-0.423	0.000165
Chr1	26405203	0.875	0.586	-0.289	0.00996
Chr1	26410665	0.0517	0.292	0.241	0.000681
Chr1	26423111	0.727	1	0.273	0.00695
Chr1	26447652	0.326	0.642	0.316	0.00117
Chr1	26450098	0	0.152	0.152	0.00681
Chr1	26452679	0.692	0.929	0.236	0.00904
Chr1	26487237	1	0.896	-0.104	0.00834
Chr1	26497414	0.508	0.8	0.292	0.00107
Chr1	26497468	0.367	0.706	0.339	0.00479
Chr1	26505951	0	0.315	0.315	1.81e-05
Chr1	26540201	0.982	0.836	-0.146	0.00898
Chr1	26546459	0.957	0.76	-0.197	0.00819
Chr1	26569417	0.75	1	0.25	0.000793
Chr1	26576660	0.191	0.409	0.218	0.00798
Chr1	26583413	1	0.889	-0.111	0.00796
Chr1	26592441	0.795	1	0.205	0.000724
Chr1	26596879	0.0462	0.291	0.245	0.000298
Chr1	26697338	0.377	0.125	-0.252	0.00122
Chr1	26726570	0.28	0.0294	-0.251	0.00786
Chr1	26775835	0.5	0.795	0.295	0.0059
Chr1	26790400	0.6	0.909	0.309	0.00945
Chr1	26806698	0.942	0.739	-0.203	0.00958
Chr1	26820756	0.932	0.571	-0.36	0.00058
Chr1	26820757	0.953	0.766	-0.188	0.00407
Chr1	26826556	0.841	0.984	0.143	0.00853
Chr1	26858443	1	0.75	-0.25	0.00373
Chr1	26892190	0.833	1	0.167	0.0096
Chr1	26897187	0.806	1	0.194	0.00738
Chr1	26902012	0.957	0.667	-0.29	0.00109
Chr1	26922846	0.98	0.691	-0.289	4.63e-05
Chr1	26927068	0.448	0.789	0.341	0.00513
Chr1	26963192	0.765	0.977	0.212	0.0027
Chr1	27006283	0.339	0.679	0.339	0.00497
Chr1	27027771	0.921	0.667	-0.254	0.00352
Chr1	27044250	1	0.688	-0.312	0.00134
Chr1	27055198	0.974	0.731	-0.244	0.00155
Chr1	27074324	0.982	0.82	-0.163	0.0044
Chr1	27074713	0.704	1	0.296	0.00427
Chr1	27085570	0.844	1	0.156	0.00238
Chr1	27149035	0.29	0	-0.29	0.00233
Chr1	27161906	0.949	0.689	-0.26	0.00082
Chr1	27184895	1	0.86	-0.14	0.00672
Chr1	27191664	1	0.865	-0.135	0.00501
Chr1	27246557	0.973	0.727	-0.246	0.00859
Chr1	27300182	1	0.74	-0.26	0.000113
Chr1	27307956	0.587	0.854	0.267	0.00862
Chr1	27324960	1	0.438	-0.562	1.29e-05
[truncated: 8,431 more rows]

## Sheet: ROOT-CHG
Chromatin	Position	ROOT-GC	ROOT-FT	Differential methylation level	FDR
Chr1	1260	0.351	0.0943	-0.257	0.00617
Chr1	44756	0.952	0.783	-0.168	0.00702
Chr1	423414	0.311	0.0896	-0.222	0.00474
Chr1	792192	0.643	0.194	-0.448	0.000343
Chr1	818308	0.116	0	-0.116	0.0095
Chr1	1187184	0.0417	0.324	0.282	0.00965
Chr1	1282350	0.217	0	-0.217	0.00967
Chr1	1351571	0.0152	0.154	0.139	0.00332
Chr1	1352338	0.467	0.139	-0.328	0.0019
Chr1	1352373	0.372	0.135	-0.237	0.00874
Chr1	1352456	0.167	0	-0.167	0.00547
Chr1	1357546	0.0938	0	-0.0938	0.00645
Chr1	1384018	0.225	0	-0.225	0.00258
Chr1	1497611	0.381	0.0323	-0.349	0.00179
Chr1	1539336	0.0161	0.167	0.151	0.00565
Chr1	1969413	0.929	0.691	-0.238	0.00154
Chr1	2041319	0.608	0.293	-0.315	0.00332
Chr1	2041903	0.478	0.156	-0.323	0.00793
Chr1	2226828	0.925	0.758	-0.168	0.00099
Chr1	2331807	0.462	0.216	-0.245	0.000164
Chr1	2332274	0.667	0.414	-0.252	0.00376
Chr1	2332295	0.76	0.518	-0.242	0.00178
Chr1	2332313	0.678	0.477	-0.201	0.00922
Chr1	2332323	0.674	0.438	-0.237	0.00182
Chr1	2333420	0.424	0.773	0.349	0.000559
Chr1	2403624	0.56	0.952	0.392	0.00277
Chr1	2404561	0.189	0.379	0.19	0.00371
Chr1	2404646	0.645	0.792	0.147	0.00569
Chr1	2404848	0.0519	0.236	0.184	0.000921
Chr1	2453381	0.17	0	-0.17	0.0081
Chr1	2714010	0.208	0	-0.208	0.00351
Chr1	2995039	0	0.151	0.151	0.00625
Chr1	3012338	0.317	0.625	0.308	0.00184
Chr1	3052407	0.758	0.395	-0.363	0.00369
Chr1	3063121	0.027	0.245	0.218	0.00549
Chr1	3125174	0.333	0.106	-0.227	0.00854
Chr1	3125190	0.318	0.0638	-0.254	0.00253
Chr1	3329100	0.61	0.872	0.263	0.00635
Chr1	3393336	0	0.208	0.208	0.00778
Chr1	3522199	0	0.176	0.176	0.00448
Chr1	3616909	0.162	0	-0.162	0.00981
Chr1	3671675	0	0.156	0.156	0.00954
Chr1	3879853	0.578	0.312	-0.266	0.00725
Chr1	3963506	0.118	0	-0.118	0.00576
Chr1	4369674	0.44	0.132	-0.308	0.0084
Chr1	4370070	0.212	0.0227	-0.189	0.00526
Chr1	4416553	0.216	0.5	0.284	0.00198
Chr1	4662487	0.543	0.0833	-0.46	0.000281
Chr1	4684797	0.375	0.0769	-0.298	0.00653
Chr1	4715714	0.923	0.583	-0.34	0.00268
Chr1	4762518	0.258	0.507	0.25	0.0042
Chr1	4865390	0.405	0.156	-0.249	0.00803
Chr1	4865459	0.267	0.0513	-0.215	0.009
Chr1	4942792	0.0339	0.237	0.203	0.0031
Chr1	5076137	0.81	0.419	-0.39	0.0093
Chr1	5329906	0.312	0.66	0.347	0.000984
Chr1	5330112	0.373	0.708	0.336	0.00119
Chr1	5377102	0.222	0	-0.222	0.00657
Chr1	5421631	0.711	0.444	-0.267	0.00883
Chr1	5421636	0.745	0.441	-0.304	0.00281
Chr1	5476489	0.139	0	-0.139	0.00962
Chr1	5663832	0.472	0.224	-0.248	0.00893
Chr1	5667975	0.974	0.714	-0.259	0.00338
Chr1	5884601	0.659	0.347	-0.312	0.00562
Chr1	5944388	0.149	0	-0.149	0.0049
Chr1	5944477	0.674	0.333	-0.341	0.0016
Chr1	6132211	1	0	-1	6.2e-14
Chr1	6243193	0.318	0.639	0.321	0.00659
Chr1	6244118	0.706	0.893	0.187	0.00594
Chr1	6244154	0.92	0.577	-0.343	0.00873
Chr1	6372181	0.256	0.463	0.207	0.00621
Chr1	6391958	0.185	0	-0.185	0.00437
Chr1	6508462	0.0274	0.161	0.134	0.00436
Chr1	6509150	0.557	0.686	0.129	0.00969
Chr1	6559929	0.6	0.958	0.358	0.00461
Chr1	6561664	0.691	0.36	-0.331	0.00725
Chr1	6626505	0.188	0.377	0.189	0.00627
Chr1	6627565	0.688	0.448	-0.24	0.00435
Chr1	6873878	0.767	0.938	0.171	0.00121
Chr1	7106667	0	0.192	0.192	0.00936
Chr1	7106681	0	0.208	0.208	0.00849
Chr1	7242482	0.981	0.756	-0.226	0.00103
Chr1	7670669	0.383	0.682	0.299	0.0062
Chr1	7704596	0.533	0.167	-0.367	0.00991
Chr1	7905668	0.886	0.657	-0.229	0.0022
Chr1	8005363	0.707	0.412	-0.296	0.00622
Chr1	8018287	0	0.156	0.156	0.00738
Chr1	8067739	0.227	0.441	0.214	0.00567
Chr1	8068066	0.676	0.877	0.201	0.00733
Chr1	8358174	0.312	0.0755	-0.237	0.00649
Chr1	8438370	0.549	0.357	-0.192	0.00592
Chr1	8520096	0.0833	0.279	0.195	0.00849
Chr1	8569269	0.0566	0.316	0.259	0.000547
Chr1	8577628	0.182	0	-0.182	0.00379
Chr1	8589191	0.406	0.0455	-0.361	0.00368
Chr1	8589828	0.283	0	-0.283	0.00111
Chr1	8876264	0.0545	0.3	0.245	0.00161
Chr1	9065117	0.73	0.422	-0.308	0.00061
Chr1	9101288	0.474	0.75	0.276	0.00186
Chr1	9509971	0.393	0.767	0.374	0.00711
Chr1	9571996	0.139	0	-0.139	0.00811
Chr1	9665725	0.354	0.106	-0.248	0.000829
Chr1	9725381	0.48	0.857	0.377	9.54e-05
Chr1	9795288	0.114	0	-0.114	0.00696
Chr1	9815586	0.744	0.458	-0.286	0.00987
Chr1	9821537	0.395	0.647	0.252	0.00281
Chr1	9852880	0.0392	0.324	0.284	0.000533
Chr1	10145833	0.481	0.726	0.244	0.00371
Chr1	10205206	0.826	0.394	-0.432	0.00221
Chr1	10209208	0.0952	0	-0.0952	0.00636
Chr1	10280846	0.19	0	-0.19	0.00781
Chr1	10376568	0.794	0.573	-0.221	0.00506
Chr1	10376893	0.89	0.718	-0.173	0.00626
Chr1	10377211	0.9	0.653	-0.247	0.00372
Chr1	10379085	0.704	0.323	-0.381	0.00791
Chr1	10427827	0.345	0.638	0.293	0.00515
Chr1	10549726	0	0.143	0.143	0.00903
Chr1	10552245	0.213	0.439	0.226	0.0083
Chr1	10600329	0.902	0.667	-0.235	0.00866
Chr1	10765171	0.0704	0.243	0.173	0.00574
Chr1	10814173	0.571	0.28	-0.291	0.00324
Chr1	10823033	0.267	0.04	-0.227	0.00481
Chr1	10828197	0.349	0.7	0.351	0.00433
Chr1	10860472	0.179	0	-0.179	0.00286
Chr1	10870322	0.506	0.735	0.229	0.00672
Chr1	10870596	0.132	0.41	0.278	0.0033
Chr1	10881826	0.719	1	0.281	0.00701
Chr1	10882330	0.308	0.727	0.42	0.00841
Chr1	10904539	0	0.241	0.241	0.00012
Chr1	10984998	0.408	0.158	-0.25	0.00476
Chr1	10988997	0.303	0.0303	-0.273	0.00605
Chr1	10990983	0.931	0.595	-0.336	0.00219
Chr1	10993400	0.577	0.967	0.39	0.000587
Chr1	11266964	0.268	0.0577	-0.211	0.00735
Chr1	11275680	0.5	0.159	-0.341	0.00705
Chr1	11276282	0.226	0.473	0.247	0.00631
Chr1	11323462	0.324	0.132	-0.192	0.00104
Chr1	11359352	0.488	0.204	-0.284	0.00747
Chr1	11543548	0.08	0.548	0.468	0.000223
Chr1	11596992	0.583	0.81	0.227	0.00596
Chr1	11646808	0.197	0.467	0.27	0.00197
Chr1	11682553	0.148	0.4	0.252	0.00595
Chr1	11700724	0.768	0.359	-0.409	0.000102
Chr1	11700752	0.759	0.493	-0.267	0.00117
Chr1	11725905	0.24	0.525	0.285	0.00799
Chr1	11743877	0.0303	0.23	0.199	0.000862
Chr1	11744957	0.358	0.66	0.302	0.00305
Chr1	11758806	0.145	0.412	0.267	0.0024
Chr1	11763760	0.68	0.294	-0.386	0.00421
Chr1	11794870	0.627	0.386	-0.241	0.00806
Chr1	11824514	0.649	0.294	-0.355	0.0042
Chr1	11856437	0.529	0.776	0.246	0.00703
Chr1	11877160	0.671	0.444	-0.227	0.0093
Chr1	11880945	0.483	0.239	-0.244	0.00559
Chr1	11899860	0.301	0.527	0.226	0.00731
Chr1	11936216	0	0.308	0.308	0.000901
Chr1	11991343	0.269	0.467	0.198	0.00511
Chr1	11999068	0.465	0.763	0.298	0.00711
Chr1	12030867	0.75	0.484	-0.266	0.00423
Chr1	12031272	0.578	0.31	-0.267	0.00898
Chr1	12098176	0.736	0.467	-0.269	0.00424
Chr1	12139435	0.762	0.923	0.161	0.00912
Chr1	12144179	0.28	0.156	-0.125	0.0033
Chr1	12167464	0.323	0.0816	-0.241	0.00236
Chr1	12167969	0.5	0.875	0.375	0.00685
Chr1	12171872	0.0253	0.151	0.125	0.00754
Chr1	12171891	0	0.181	0.181	3.7e-05
Chr1	12181077	0.593	0.828	0.236	0.00701
Chr1	12191588	0	0.242	0.242	0.00577
Chr1	12236575	0.192	0.575	0.383	0.00246
Chr1	12290949	0.867	0.603	-0.263	0.00392
Chr1	12290961	0.796	0.424	-0.372	9.06e-05
Chr1	12296455	0.0536	0.306	0.253	0.000677
Chr1	12356731	0.544	0.257	-0.287	0.00107
Chr1	12359433	0.621	0.373	-0.249	0.00931
Chr1	12359816	0.759	0.415	-0.344	0.00685
Chr1	12361557	0.549	0.283	-0.265	0.00202
Chr1	12375311	0.812	0.482	-0.33	0.00021
Chr1	12405400	0.677	0.308	-0.37	0.00791
Chr1	12413659	0.125	0.588	0.463	0.000408
Chr1	12415732	0.52	0.286	-0.234	0.00924
Chr1	12424603	0	0.319	0.319	0.000579
Chr1	12424952	0.25	0.618	0.368	0.00504
Chr1	12496884	0.97	0.831	-0.139	0.00832
Chr1	12512643	0.846	0.566	-0.28	0.00603
Chr1	12574869	0.4	0.725	0.325	0.00556
Chr1	12577290	0.372	0.093	-0.279	0.00421
Chr1	12648471	0.323	0.679	0.356	0.00921
Chr1	12648486	0.292	0.75	0.458	0.00186
Chr1	12692269	0.615	0.241	-0.374	0.00674
Chr1	12693085	0.526	0.862	0.336	0.00427
Chr1	12698324	0.583	0.88	0.297	0.00221
Chr1	12703947	0.277	0.0714	-0.205	0.00714
Chr1	12720399	0.525	0.886	0.361	0.000945
Chr1	12761969	0.375	0.773	0.398	0.00864
Chr1	12777904	0.929	0.531	-0.397	0.00116
Chr1	12786584	0.718	0.47	-0.248	0.00247
Chr1	12786677	0.88	0.596	-0.284	0.00218
Chr1	12786819	0.647	0.935	0.288	0.00272
Chr1	12786841	0.464	0.892	0.428	0.000263
Chr1	12787218	0.25	0.0556	-0.194	0.00844
Chr1	12841372	0.447	0.766	0.319	0.00347
Chr1	12843095	0.186	0.468	0.282	0.00686
Chr1	12843990	0.583	0.85	0.267	0.00932
Chr1	12848578	0.923	0.605	-0.318	0.000809
Chr1	12851799	0.472	0.708	0.236	0.00343
Chr1	12874108	0.207	0.545	0.339	0.00696
Chr1	12876169	0.0864	0	-0.0864	0.00427
Chr1	12892293	0.0746	0.309	0.234	0.00161
Chr1	12892445	0.234	0.0278	-0.207	0.0087
Chr1	12895526	0.902	0.7	-0.202	0.00375
Chr1	12903990	0.351	0.7	0.349	0.00299
Chr1	12922193	0.525	0.264	-0.262	0.00362
Chr1	12937864	0.17	0.447	0.277	0.00681
Chr1	12950608	0.654	0.277	-0.377	0.00269
Chr1	12981279	0.946	0.66	-0.286	0.00154
Chr1	13009889	0.3	0.126	-0.174	0.00176
Chr1	13014702	0.388	0.718	0.33	0.00264
Chr1	13019152	0.375	0.122	-0.253	0.00577
Chr1	13019585	0.638	0.296	-0.342	0.00746
Chr1	13021604	0	0.312	0.312	0.00381
Chr1	13022701	0.846	0.571	-0.275	0.00284
Chr1	13023157	0.34	0.727	0.387	0.00032
Chr1	13055497	0.286	0.0556	-0.23	0.00448
Chr1	13060337	0.792	0.552	-0.239	0.00355
Chr1	13070469	0.571	0.309	-0.262	0.00737
Chr1	13092630	0.714	0.926	0.212	0.00809
Chr1	13098342	0.0345	0.325	0.291	0.0049
Chr1	13100673	0.524	0.114	-0.41	0.00146
Chr1	13100803	0.917	0.55	-0.367	0.00219
Chr1	13116704	0.61	0.886	0.277	0.005
Chr1	13119598	0.25	0.0423	-0.208	0.00182
Chr1	13123933	0.68	0.312	-0.368	0.00333
Chr1	13129445	0.208	0.468	0.261	0.01
Chr1	13129454	0.246	0.5	0.254	0.00877
Chr1	13129668	0.865	0.667	-0.198	0.0044
Chr1	13135738	0.898	0.522	-0.376	7.19e-05
Chr1	13142582	0.647	0.289	-0.358	0.0027
Chr1	13174745	0.31	0.667	0.356	0.00402
Chr1	13176875	0.182	0	-0.182	0.00398
Chr1	13181090	0.167	0.377	0.21	0.00744
Chr1	13184397	0.814	0.538	-0.275	0.00513
Chr1	13185856	0.426	0.757	0.331	0.00249
Chr1	13194951	0.0652	0.286	0.22	0.0093
Chr1	13206273	0.294	0.111	-0.183	0.0066
Chr1	13207581	0.122	0.479	0.357	0.000469
Chr1	13208875	0.897	0.564	-0.333	0.00271
Chr1	13209630	0.6	0.339	-0.261	0.00557
Chr1	13210415	0.405	0.19	-0.215	0.00339
Chr1	13223060	0.85	0.519	-0.331	0.00523
Chr1	13227684	0.265	0.636	0.372	0.00141
Chr1	13235253	0.727	0.314	-0.413	0.00309
Chr1	13261760	0.868	0.646	-0.222	0.00623
Chr1	13262778	0.242	0.5	0.258	0.00442
Chr1	13272629	0.923	0.622	-0.301	0.00581
Chr1	13273963	0.818	0.969	0.151	0.00881
Chr1	13275418	0.921	0.656	-0.265	0.00747
Chr1	13302203	0.0208	0.205	0.184	0.00597
Chr1	13362479	0.167	0.556	0.389	0.00819
Chr1	13371806	0.294	0.0333	-0.261	0.00378
Chr1	13391074	0.818	0.45	-0.368	0.00515
Chr1	13416275	0.881	0.648	-0.233	0.00976
Chr1	13447682	0.773	0.596	-0.177	0.00906
Chr1	13452103	0.76	0.367	-0.393	0.00612
Chr1	13476597	0.55	0.83	0.28	0.00336
Chr1	13476626	0.629	0.859	0.23	0.00394
Chr1	13477138	0.588	0.938	0.349	0.00121
Chr1	13477212	0.645	0.909	0.264	0.00762
Chr1	13477448	0.0541	0.346	0.292	0.0051
Chr1	13481740	0.32	0	-0.32	0.000655
Chr1	13503573	0.64	0.369	-0.271	0.0049
Chr1	13506885	0.877	0.652	-0.225	0.000636
Chr1	13512061	0.0204	0.212	0.191	0.004
Chr1	13513697	0.233	0.562	0.33	0.00433
Chr1	13513827	0.0526	0.341	0.289	0.00166
Chr1	13516206	0.674	0.383	-0.291	0.00666
Chr1	13527907	0.548	0.31	-0.239	0.00624
Chr1	13545835	0.436	0.146	-0.29	0.00365
Chr1	13547684	0.286	0.629	0.343	0.00311
Chr1	13551712	0.554	0.793	0.24	0.00901
Chr1	13557749	0.435	0.0769	-0.358	0.00646
Chr1	13562627	0.162	0	-0.162	0.000512
Chr1	13568784	0.667	0.281	-0.385	0.00205
Chr1	13573082	0.593	0.265	-0.327	0.00686
Chr1	13573591	0.0606	0.462	0.401	0.000472
Chr1	13574752	0.722	0.356	-0.367	0.0016
Chr1	13576347	0.753	0.549	-0.204	0.00564
Chr1	13576413	0.843	0.552	-0.291	0.000328
Chr1	13577356	0.568	0.133	-0.434	0.00032
Chr1	13583432	0.589	0.363	-0.227	0.00133
Chr1	13583646	0.765	0.458	-0.306	0.00207
Chr1	13587186	0.867	0.536	-0.331	0.00884
Chr1	13590992	0.7	0.444	-0.256	0.00987
Chr1	13593985	0.281	0.0781	-0.203	0.00392
Chr1	13594907	0.7	0.49	-0.21	0.00733
Chr1	13595528	0.244	0.441	0.197	0.00576
Chr1	13595929	0.933	0.689	-0.245	0.00868
Chr1	13596209	0.615	0.265	-0.351	0.0087
Chr1	13601374	0.0278	0.292	0.264	0.00516
Chr1	13607547	0.148	0.519	0.37	0.00841
Chr1	13610621	0.0244	0.2	0.176	0.00964
Chr1	13628853	0.591	0.907	0.316	0.00649
Chr1	13635470	0.464	0.812	0.348	0.00678
Chr1	13643613	0.093	0.353	0.26	0.0095
Chr1	13649545	0.704	0.276	-0.428	0.00289
Chr1	13650578	0	0.135	0.135	0.0055
Chr1	13663630	0.723	0.417	-0.307	0.00134
Chr1	13672295	0.162	0.0152	-0.147	0.00442
Chr1	13672820	0	0.0921	0.0921	0.00411
Chr1	13677968	1	0.804	-0.196	0.00972
Chr1	13687216	0.18	0.551	0.371	0.000154
Chr1	13696345	0.424	0.698	0.274	0.00874
Chr1	13702776	0.862	0.481	-0.381	0.00376
Chr1	13705407	0.163	0.509	0.347	0.000529
Chr1	13709473	0.48	0.315	-0.165	0.00988
Chr1	13709941	0.469	0.154	-0.315	0.00247
Chr1	13714909	0.8	0.359	-0.441	0.00215
Chr1	13715848	0.493	0.712	0.22	0.00954
Chr1	13731894	0.649	0.914	0.266	0.00982
Chr1	13733571	0.833	0.562	-0.271	0.00998
Chr1	13745463	0.636	0.333	-0.303	0.00285
Chr1	13747005	0.516	0.271	-0.245	0.00897
Chr1	13748111	0.474	0.797	0.323	0.00172
Chr1	13748133	0.5	0.787	0.287	0.00567
Chr1	13754740	0.463	0.707	0.244	0.0068
Chr1	13757789	0.686	0.419	-0.267	0.00764
Chr1	13758280	0.577	0.822	0.245	0.00431
Chr1	13758403	0.25	0.672	0.422	0.000241
Chr1	13761163	0	0.137	0.137	0.00509
Chr1	13761209	0.18	0.0179	-0.162	0.00454
Chr1	13765904	0.731	0.366	-0.365	0.00555
Chr1	13770531	0.875	0.568	-0.307	0.00516
Chr1	13774514	0.0125	0.116	0.104	0.00976
Chr1	13776944	0.586	0.308	-0.279	0.00416
Chr1	13778853	0.524	0.311	-0.214	0.00931
Chr1	13779359	0.177	0.378	0.201	0.00509
Chr1	13779748	0.5	0.256	-0.244	0.00226
Chr1	13779754	0.484	0.25	-0.234	0.0048
Chr1	13783105	0.618	0.353	-0.265	0.00716
Chr1	13785175	0.2	0.51	0.31	0.00269
Chr1	13813039	0.0303	0.292	0.261	0.00293
Chr1	13813431	0.667	0.962	0.295	0.00482
Chr1	13817015	0.522	0.114	-0.407	0.00104
Chr1	13826802	0.788	0.432	-0.356	0.0023
Chr1	13829721	0.703	0.963	0.26	0.00946
Chr1	13831855	0.302	0.0526	-0.25	0.0042
Chr1	13838130	0.738	0.589	-0.148	0.008
Chr1	13845528	0.0685	0.235	0.167	0.00817
Chr1	13846425	0.854	0.531	-0.322	0.00386
Chr1	13846994	0.34	0.132	-0.207	0.00837
Chr1	13852744	0.541	0.301	-0.239	0.00444
Chr1	13861862	0.0455	0.391	0.346	0.00978
Chr1	13864491	0.232	0.386	0.154	0.00543
Chr1	13888180	0.214	0.667	0.452	0.000672
Chr1	13889345	0.821	0.512	-0.309	0.00483
Chr1	13895504	0.911	0.672	-0.239	0.00187
Chr1	13897354	0.543	0.862	0.319	0.00734
Chr1	13897419	0.528	0.239	-0.289	0.00451
Chr1	13902182	0.708	0.393	-0.315	0.00869
Chr1	13903489	0.212	0.55	0.338	0.00103
Chr1	13903522	0.265	0.621	0.355	0.00367
Chr1	13903535	0.44	0.906	0.466	1.75e-05
Chr1	13911457	0.98	0.788	-0.191	0.00159
Chr1	13911540	0.596	0.292	-0.304	0.00124
Chr1	13915499	0.846	0.5	-0.346	0.0069
Chr1	13918792	0.957	0.653	-0.303	0.0072
Chr1	13918917	0.821	0.407	-0.414	0.00224
Chr1	13919015	0.378	0.119	-0.259	0.00892
Chr1	13922174	0.688	0.413	-0.275	0.0069
Chr1	13923488	0.5	0.857	0.357	0.00597
Chr1	13924853	0.698	0.343	-0.355	0.00282
Chr1	13924864	0.882	0.567	-0.316	0.00536
Chr1	13924883	0.818	0.528	-0.29	0.00754
Chr1	13928143	0.429	0.75	0.321	0.00404
Chr1	13932619	0.691	0.393	-0.298	0.00225
Chr1	13976681	0.576	0.22	-0.356	0.00343
Chr1	13976708	0.2	0.0196	-0.18	0.00542
Chr1	13977394	0.933	0.711	-0.222	0.00299
Chr1	13983969	0.224	0.0548	-0.169	0.0055
Chr1	13985632	0.386	0.765	0.378	0.00123
Chr1	13987192	0.667	0.308	-0.359	0.00947
Chr1	13990766	0.31	0.682	0.371	0.00365
Chr1	13992049	0.929	0.724	-0.204	0.00589
Chr1	14005385	0.0741	0.35	0.276	0.000498
Chr1	14006336	0.757	0.515	-0.242	0.00422
Chr1	14019421	0.229	0.525	0.297	0.0053
Chr1	14021181	0.562	0.16	-0.402	0.00256
Chr1	14021614	0.6	0.308	-0.292	0.00622
Chr1	14023722	0.864	0.515	-0.348	0.00971
Chr1	14026796	0.864	0.564	-0.3	0.00312
Chr1	14038145	0.333	0.7	0.367	0.00543
Chr1	14038403	0.96	0.629	-0.331	0.00413
Chr1	14038753	0.469	0.81	0.341	0.00296
Chr1	14039755	0.226	0.583	0.358	0.00582
Chr1	14042083	0.889	0.567	-0.322	0.00857
Chr1	14049042	0.588	0.267	-0.322	0.000936
Chr1	14049301	0.702	0.436	-0.266	0.00933
Chr1	14050536	0.783	0.459	-0.323	0.00298
Chr1	14055160	0.854	0.593	-0.26	0.00728
Chr1	14060302	0.577	0.244	-0.332	0.00976
Chr1	14061607	0.868	0.545	-0.323	0.00177
Chr1	14068796	0.562	0.833	0.271	0.00657
Chr1	14070165	0.457	0.8	0.343	0.00205
Chr1	14072093	0.275	0.605	0.33	0.00577
Chr1	14072125	0.349	0.789	0.441	0.000111
Chr1	14087528	0.744	0.353	-0.391	0.000185
Chr1	14087538	0.958	0.759	-0.199	0.00492
Chr1	14089614	0.212	0.486	0.274	0.000804
Chr1	14089739	0.411	0.794	0.383	0.000447
Chr1	14091536	0.95	0.704	-0.246	0.00298
Chr1	14109632	0.552	0.194	-0.357	0.00403
Chr1	14109912	0.452	0.833	0.381	0.00378
Chr1	14113655	0.679	0.326	-0.352	0.00413
Chr1	14114456	0.758	0.41	-0.347	0.00414
Chr1	14128935	0.368	0.0816	-0.287	0.00136
Chr1	14129447	0.4	0.743	0.343	0.00638
Chr1	14220593	0.871	0.648	-0.223	0.00753
Chr1	14222620	0.532	0.277	-0.255	0.00394
Chr1	14222781	0.482	0.196	-0.286	0.00343
Chr1	14224697	0.875	0.5	-0.375	0.00959
Chr1	14236694	0.662	0.435	-0.228	0.00757
Chr1	14240482	0.677	0.4	-0.277	0.00309
Chr1	14248957	0.147	0.0294	-0.118	0.0042
Chr1	14254235	0.76	0.436	-0.324	0.0084
Chr1	14255392	0.625	0.377	-0.248	0.00961
Chr1	14255963	0.429	0.176	-0.252	0.00278
Chr1	14256966	0.385	0.74	0.355	0.00108
Chr1	14257633	0.84	0.491	-0.349	0.00332
Chr1	14264033	0.431	0.182	-0.249	0.00209
Chr1	14269910	0.842	0.5	-0.342	0.00259
Chr1	14270723	0.52	0.909	0.389	0.00447
Chr1	14289182	0.659	0.868	0.209	0.000643
Chr1	14290871	0.667	0.298	-0.369	0.00323
Chr1	14295686	0.5	0.755	0.255	0.0004
Chr1	14296051	0.222	0.5	0.278	0.003
Chr1	14334627	0.524	0.25	-0.274	0.00939
Chr1	14374594	0.778	0.41	-0.368	0.00513
Chr1	14382665	0.842	0.529	-0.313	0.00515
Chr1	14383181	0.651	0.4	-0.251	0.00532
Chr1	14384082	0.381	0.854	0.473	0.000292
Chr1	14385423	0.4	0.235	-0.165	0.00236
Chr1	14390345	0.64	0.258	-0.382	0.00125
Chr1	14400394	0.272	0.141	-0.131	0.00217
Chr1	14462516	0.544	0.232	-0.312	0.000966
Chr1	14462551	0.556	0.224	-0.331	0.00539
Chr1	14487901	0.295	0.0488	-0.247	0.00366
Chr1	14535227	0.95	0.833	-0.117	0.00935
Chr1	14535662	0.483	0.325	-0.158	0.00641
Chr1	14535669	0.583	0.371	-0.211	0.000776
Chr1	14613155	0.536	0.277	-0.259	0.00509
Chr1	14676353	0.25	0.5	0.25	0.0073
Chr1	14709484	0.643	0.273	-0.37	0.00489
Chr1	14713617	0.109	0.357	0.248	0.00503
Chr1	14715575	0.794	0.571	-0.223	0.00615
Chr1	14717183	0.773	0.488	-0.285	0.00757
Chr1	14726735	0.539	0.286	-0.254	0.00447
Chr1	14738155	0.647	0.516	-0.13	0.00526
Chr1	14760697	0.0619	0.188	0.126	0.00903
Chr1	14764159	0	0.172	0.172	0.00229
Chr1	14764751	0.5	0.833	0.333	0.00224
Chr1	14764847	0.341	0.724	0.383	0.00326
Chr1	14765806	0.526	0.0976	-0.429	5.44e-05
Chr1	14766060	0.069	0.378	0.309	0.00391
Chr1	14771011	0.128	0.418	0.291	0.00178
Chr1	14795767	0.397	0.252	-0.146	0.00742
Chr1	14828428	0.567	0.342	-0.225	0.00979
Chr1	14830701	0.286	0.0891	-0.197	0.00195
Chr1	14842074	0.233	0.207	-0.0259	0.00732
Chr1	14842614	0.475	0.41	-0.0649	0.00478
Chr1	14846937	0.541	0.363	-0.178	0.000859
Chr1	14850067	0.578	0.48	-0.0984	0.00299
Chr1	14852059	0.415	0.362	-0.053	0.0035
Chr1	14852237	0.542	0.47	-0.072	0.00878
Chr1	14852683	0.616	0.532	-0.0845	0.00379
Chr1	14853026	0.375	0.316	-0.0597	0.00456
Chr1	14859015	0.622	0.484	-0.138	0.00188
Chr1	14859353	0.0442	0.117	0.0729	0.00567
Chr1	14863347	0.839	0.713	-0.126	0.0062
Chr1	14864982	0.563	0.366	-0.198	0.00182
Chr1	14865700	0.702	0.5	-0.202	0.00837
Chr1	14896019	0.564	0.416	-0.147	0.00379
Chr1	14897734	0.397	0.193	-0.204	0.00674
Chr1	14900748	0.821	0.59	-0.231	0.000164
Chr1	14904448	0.414	0.205	-0.209	0.00759
Chr1	14907634	0.396	0.667	0.27	0.00654
Chr1	14913277	0.556	0.83	0.275	0.0039
Chr1	14913285	0.456	0.717	0.261	0.00693
Chr1	14913450	0.255	0.564	0.309	0.00437
Chr1	14919881	0.519	0.9	0.381	0.00252
Chr1	14921482	0.444	0.794	0.35	0.00715
Chr1	14921574	0.543	0.196	-0.348	0.00104
Chr1	14923549	0.486	0.764	0.277	0.00787
Chr1	14937184	0.923	0.566	-0.357	0.0016
Chr1	14937994	0.583	0.809	0.225	0.00567
Chr1	14941261	0.735	0.571	-0.163	0.00825
Chr1	14941323	0.318	0.166	-0.152	6.65e-05
Chr1	14944938	0.33	0.165	-0.165	0.0088
Chr1	14947199	0.731	0.93	0.199	0.00851
Chr1	14958029	0.533	0.42	-0.113	0.00332
Chr1	14958542	0.37	0.263	-0.106	0.00394
Chr1	14961016	0.128	0.347	0.22	0.000548
Chr1	14961534	0.927	0.64	-0.287	0.00661
Chr1	14961897	0.359	0.171	-0.188	0.00747
Chr1	14967058	0.911	0.677	-0.234	0.00186
Chr1	14970227	0.688	0.514	-0.174	0.00336
Chr1	15076283	0.558	0.676	0.118	0.0093
Chr1	15147281	0.196	0.452	0.255	0.00357
Chr1	15147384	0.338	0.229	-0.109	0.00581
Chr1	15174011	0.444	0.786	0.341	0.00491
Chr1	15174905	0.55	0.867	0.317	0.00161
Chr1	15180270	0.219	0.6	0.381	0.004
Chr1	15189001	0.339	0.119	-0.22	0.00302
Chr1	15190791	0.708	0.393	-0.315	0.00869
Chr1	15194487	0.694	0.466	-0.228	0.00913
Chr1	15197231	0.696	0.353	-0.343	0.00107
Chr1	15197333	0.587	0.821	0.234	0.00397
Chr1	15203761	0.526	0.727	0.202	0.0097
Chr1	15204590	0.505	0.308	-0.197	0.00462
Chr1	15207048	0.909	0.542	-0.367	0.00835
Chr1	15207969	0.875	0.607	-0.268	0.00863
Chr1	15208409	0.37	0.08	-0.29	0.00376
Chr1	15208884	0.5	0.784	0.284	0.00358
Chr1	15212677	0.423	0.128	-0.295	0.00932
Chr1	15216481	0.6	0.854	0.254	0.00645
Chr1	15217772	0.837	0.551	-0.286	0.00397
Chr1	15245501	0.891	0.667	-0.224	0.00736
Chr1	15247077	0.28	0.667	0.387	0.00421
Chr1	15250254	0.655	0.225	-0.43	0.000476
Chr1	15256042	0.52	0.179	-0.341	0.00597
Chr1	15258046	0.537	0.25	-0.287	0.00817
Chr1	15258506	0.545	0.175	-0.37	0.00393
Chr1	15260589	0.864	0.579	-0.285	0.00556
Chr1	15261769	0.889	0.671	-0.218	0.00829
Chr1	15261793	0.558	0.254	-0.304	0.00218
Chr1	15261925	0.929	0.677	-0.252	0.00931
Chr1	15266207	0.258	0.0746	-0.183	0.00512
Chr1	15274485	0.848	0.564	-0.285	0.00927
Chr1	15276097	0.636	0.13	-0.506	8.39e-05
Chr1	15281220	0.633	0.365	-0.267	0.00968
Chr1	15284910	0.559	0.278	-0.281	0.00105
Chr1	15286854	0.574	0.306	-0.268	0.00205
Chr1	15287276	0.119	0	-0.119	0.0041
Chr1	15293329	0.659	0.907	0.248	0.00745
Chr1	15305313	0.0952	0.462	0.366	0.00958
Chr1	15306002	0.841	0.571	-0.269	0.00861
Chr1	15308851	0.634	0.244	-0.39	0.000425
Chr1	15308860	0.619	0.304	-0.315	0.00507
Chr1	15310019	0.103	0.362	0.259	0.00593
Chr1	15312235	0.727	0.483	-0.244	0.00291
Chr1	15312865	0.4	0.701	0.301	0.000508
Chr1	15316398	0.0972	0.29	0.193	0.00494
Chr1	15318388	0.438	0.0909	-0.347	0.00184
Chr1	15318416	0.903	0.63	-0.273	0.00833
Chr1	15322097	0.362	0.606	0.244	0.00788
Chr1	15322150	0.418	0.28	-0.139	0.00224
Chr1	15322189	0.623	0.348	-0.275	0.00206
Chr1	15322808	0.452	0.311	-0.141	0.00572
Chr1	15322814	0.449	0.296	-0.153	0.00338
Chr1	15323166	0.609	0.304	-0.304	0.00194
Chr1	15330823	0.825	0.571	-0.254	0.00737
Chr1	15333107	0.558	0.833	0.275	0.00567
Chr1	15337178	0.759	0.381	-0.378	0.00969
Chr1	15343561	0.747	0.465	-0.282	0.00279
Chr1	15345239	0.55	0.184	-0.366	0.00378
Chr1	15346291	0.583	0.235	-0.348	0.00391
Chr1	15349499	0.28	0.614	0.334	0.00168
Chr1	15349517	0.0833	0.419	0.336	0.00647
Chr1	15350520	0.833	0.543	-0.29	0.00648
Chr1	15351092	0.505	0.711	0.205	0.00816
Chr1	15351103	0.272	0.529	0.257	0.000719
Chr1	15352589	0.667	0.377	-0.29	0.00683
Chr1	15353538	0.612	0.419	-0.193	0.00609
Chr1	15357033	0.828	0.485	-0.343	0.00744
Chr1	15369361	0.34	0.688	0.347	0.00307
Chr1	15369797	0.455	0.704	0.249	0.00439
Chr1	15377172	0.644	0.358	-0.286	0.00807
Chr1	15382145	1	0.692	-0.308	0.000691
Chr1	15382478	0.78	0.512	-0.268	0.00872
Chr1	15384334	0.88	0.517	-0.363	0.00731
Chr1	15390869	0.0435	0.381	0.337	0.00817
Chr1	15402446	0.303	0.633	0.33	0.00267
Chr1	15414442	0.122	0	-0.122	0.0036
Chr1	15414880	0.623	0.34	-0.283	0.00569
Chr1	15417053	0.816	0.51	-0.306	0.00359
Chr1	15418803	0.169	0.435	0.265	0.00433
Chr1	15419597	0.67	0.862	0.191	0.00268
Chr1	15422486	0.773	0.333	-0.439	0.0037
Chr1	15426881	0.383	0.56	0.177	0.00895
Chr1	15426991	0.244	0.124	-0.12	0.0069
Chr1	15427461	0.254	0.0725	-0.182	0.00657
Chr1	15431332	0.8	0.583	-0.217	0.00157
Chr1	15435435	0.771	0.48	-0.291	0.00366
Chr1	15435461	0.92	0.515	-0.405	0.00129
Chr1	15436010	0.41	0.727	0.317	0.00918
Chr1	15436647	0.568	0.298	-0.27	0.000526
Chr1	15444536	0.196	0	-0.196	0.00972
Chr1	15445774	0.583	0.317	-0.266	0.00679
Chr1	15450442	0.725	0.34	-0.385	0.000223
Chr1	15458615	0.738	0.609	-0.129	0.00669
Chr1	15459808	1	0.625	-0.375	0.00156
Chr1	15485959	0.512	0.205	-0.308	0.00356
Chr1	15487957	0.0794	0.254	0.174	0.00977
Chr1	15488541	0.0366	0.236	0.2	0.000235
Chr1	15490188	0.171	0.5	0.329	0.00118
Chr1	15493454	0.885	0.583	-0.301	0.00861
Chr1	15494923	0.478	0.703	0.224	0.00691
Chr1	15499115	0.653	0.448	-0.205	0.000356
Chr1	15504770	0.0417	0.357	0.315	0.00652
Chr1	15505673	0.839	0.487	-0.352	0.00273
Chr1	15527995	0.224	0.49	0.266	0.00478
Chr1	15542604	0.847	0.667	-0.18	0.00407
Chr1	15554458	0.952	0.5	-0.452	0.000963
Chr1	15563464	0.0714	0.407	0.336	0.00172
Chr1	15575845	0.705	0.396	-0.308	0.00397
Chr1	15582153	1	0.667	-0.333	0.00862
Chr1	15584755	0.69	0.357	-0.333	0.00758
Chr1	15591756	0.391	0.643	0.252	0.00656
Chr1	15607738	0.5	0.814	0.314	0.00407
Chr1	15610636	0.479	0.716	0.236	0.00336
Chr1	15618155	0	0.333	0.333	0.00252
Chr1	15631970	0.634	0.842	0.208	0.00977
Chr1	15632104	0.5	0.759	0.259	0.00252
Chr1	15632116	0.442	0.741	0.3	0.000776
Chr1	15632616	0.768	0.535	-0.233	0.00464
Chr1	15645886	0.371	0.0278	-0.344	4.34e-05
Chr1	15669632	0.333	0.857	0.524	0.000686
Chr1	15696792	0.386	0.162	-0.224	0.00411
Chr1	15707584	0.684	0.875	0.191	0.00958
Chr1	15709430	0.229	0.579	0.35	0.00397
Chr1	15716464	1	0.68	-0.32	0.00492
Chr1	15719531	0.522	0.125	-0.397	0.00499
Chr1	15720553	0.72	0.459	-0.261	0.007
Chr1	15724292	0.0435	0.417	0.373	0.00439
Chr1	15744962	0.745	0.404	-0.341	0.000658
Chr1	15754883	0.861	0.536	-0.325	0.00549
Chr1	15760649	0.101	0	-0.101	0.00714
Chr1	15764621	0.463	0.693	0.231	0.00555
Chr1	15771699	0.402	0.252	-0.15	0.00775
Chr1	15771704	0.444	0.169	-0.275	0.000995
Chr1	15771706	0.424	0.255	-0.169	0.00326
Chr1	15804987	0.565	0.179	-0.386	0.00413
Chr1	15811160	0.176	0.512	0.336	0.00356
Chr1	15813753	0.699	0.512	-0.187	0.00935
Chr1	15827727	0	0.102	0.102	0.00153
Chr1	15828415	0.831	0.586	-0.245	0.00364
Chr1	15828528	0.236	0.493	0.256	0.00498
Chr1	15828643	0.922	0.734	-0.188	0.00883
Chr1	15831943	0.423	0.04	-0.383	3.46e-06
Chr1	15832808	0	0.24	0.24	0.00771
Chr1	15838481	0.444	0.879	0.434	0.000599
Chr1	15840556	0.623	0.819	0.196	0.0076
Chr1	15843840	0.787	0.491	-0.297	0.00342
Chr1	15850539	0.611	0.296	-0.315	0.00184
Chr1	15861663	0.423	0.16	-0.263	0.0046
Chr1	15862386	0.4	0.672	0.272	0.00254
Chr1	15874617	0.222	0	-0.222	0.00731
Chr1	15875694	0.413	0.723	0.31	0.00336
Chr1	15875731	0.757	0.554	-0.203	0.00142
Chr1	15876612	0.792	0.528	-0.264	0.00724
Chr1	15877401	0.304	0.704	0.399	0.00988
Chr1	15880725	0.538	0.861	0.323	0.00287
Chr1	15882163	0.924	0.711	-0.213	0.0005
Chr1	15899149	0.316	0.0588	-0.257	0.00714
Chr1	15929736	0.347	0.598	0.251	0.00683
Chr1	15930075	0.233	0	-0.233	0.000224
Chr1	15944759	0.574	0.259	-0.315	0.000238
Chr1	15948554	0.188	0.0309	-0.157	0.000421
Chr1	15958168	0.655	0.302	-0.353	0.00403
Chr1	15987226	0.294	0.0488	-0.245	0.009
Chr1	16032555	0.545	0.121	-0.424	0.00179
Chr1	16032593	0.639	0.894	0.255	0.00719
Chr1	16035252	0.388	0.148	-0.24	0.00722
Chr1	16064854	0.722	0.37	-0.352	0.00952
Chr1	16075699	0.696	0.896	0.199	0.00651
Chr1	16075720	0.394	0.646	0.252	0.00511
Chr1	16077748	0.553	0.276	-0.277	0.00511
Chr1	16092090	0	0.179	0.179	0.00702
Chr1	16092873	0.667	0.257	-0.41	0.00457
Chr1	16123406	0.857	0.5	-0.357	0.000926
Chr1	16123561	0.75	0.348	-0.402	0.000572
Chr1	16124095	0.069	0.364	0.295	0.00366
Chr1	16125115	0.605	0.297	-0.307	0.00743
Chr1	16125512	0.194	0	-0.194	0.0081
Chr1	16128979	0.488	0.197	-0.291	0.00273
Chr1	16137964	0.364	0.631	0.267	0.00576
Chr1	16173737	0.923	0.6	-0.323	0.00873
Chr1	16201570	0.955	0.732	-0.223	0.00578
Chr1	16204116	0.461	0.732	0.272	0.00238
Chr1	16209030	0.069	0.347	0.278	0.00612
Chr1	16231170	0.667	0.265	-0.402	0.00496
Chr1	16231431	0.92	0.6	-0.32	0.00528
Chr1	16233244	0.037	0.308	0.271	0.00984
Chr1	16236425	0.96	0.769	-0.191	0.00785
Chr1	16238061	0.529	0.25	-0.279	0.00668
Chr1	16247704	0.583	0.17	-0.414	0.000436
Chr1	16255802	0.268	0.141	-0.126	0.00499
Chr1	16257900	0.321	0.45	0.129	0.0028
Chr1	16259017	0.242	0.139	-0.104	0.00147
Chr1	16260235	0.55	0.639	0.0889	0.00638
Chr1	16261387	0.773	0.552	-0.222	0.00465
Chr1	16261548	0.544	0.433	-0.111	0.00938
Chr1	16262629	0.0513	0.0222	-0.0291	0.00371
Chr1	16263840	0.36	0.182	-0.178	0.000968
Chr1	16265230	0.464	0.604	0.14	0.000621
Chr1	16267339	0.41	0.286	-0.124	0.00231
Chr1	16267839	0.838	0.633	-0.205	0.00465
Chr1	16267932	0.294	0.145	-0.149	0.00863
Chr1	16269786	0.509	0.459	-0.0503	0.00949
Chr1	16269788	0.625	0.562	-0.0634	0.00812
Chr1	16277018	0.171	0.471	0.299	0.00553
Chr1	16281950	0.108	0.291	0.183	0.0084
Chr1	16282069	0.0741	0.223	0.149	0.00536
Chr1	16284455	0.478	0.739	0.262	0.00266
Chr1	16285615	0.588	0.836	0.248	0.00312
Chr1	16288444	0.06	0.294	0.234	0.00528
Chr1	16291417	0.327	0.111	-0.215	0.00892
Chr1	16312288	0.553	0.28	-0.273	0.0077
Chr1	16315198	0.451	0.69	0.239	0.0095
Chr1	16315960	0.346	0.109	-0.237	0.00798
Chr1	16326681	0.623	0.343	-0.279	0.00315
Chr1	16328972	0.686	0.38	-0.305	0.00386
Chr1	16329214	0.29	0.0847	-0.206	0.00501
Chr1	16329924	0.701	0.495	-0.207	0.00802
Chr1	16331450	0.458	0.277	-0.181	0.00195
Chr1	16352951	0.725	0.405	-0.32	0.00419
Chr1	16368801	0.5	0.193	-0.307	0.0053
Chr1	16369582	0.767	0.975	0.208	0.00751
Chr1	16374442	0.643	0.333	-0.31	0.00842
Chr1	16375939	0.0854	0.23	0.145	0.00932
Chr1	16377632	0.284	0.142	-0.143	0.00735
Chr1	16378452	0.393	0.103	-0.29	0.00729
Chr1	16439320	0.815	0.39	-0.425	0.000988
Chr1	16448435	0.51	0.254	-0.256	0.00975
Chr1	16452086	0.436	0.0857	-0.35	0.00128
Chr1	16487405	0.488	0.178	-0.311	0.00294
Chr1	16488588	0	0.345	0.345	0.00281
Chr1	16491407	0.353	0.583	0.23	0.00207
Chr1	16492883	0.404	0.656	0.253	0.00642
Chr1	16497900	0.127	0.417	0.289	0.00245
Chr1	16500814	0.109	0	-0.109	0.00649
Chr1	16501626	0.179	0.619	0.44	0.00255
Chr1	16516973	0.49	0.242	-0.248	0.00913
Chr1	16624186	0.167	0.485	0.318	0.00879
Chr1	16624777	0.164	0.475	0.311	0.00139
Chr1	16685680	0.632	0.878	0.246	0.00984
Chr1	16688798	0.339	0.674	0.335	0.000859
Chr1	16690466	0.375	0.613	0.238	0.00227
Chr1	16701877	0.143	0.422	0.279	0.00173
Chr1	16701881	0.635	0.848	0.214	0.00971
Chr1	16754576	0.0833	0.471	0.387	0.00141
Chr1	16756195	0.0208	0.196	0.175	0.00702
Chr1	16761329	0.472	0.808	0.335	0.00908
Chr1	16764967	0.292	0.706	0.414	0.00304
Chr1	16781686	0.809	0.603	-0.205	0.00151
Chr1	16781744	0.263	0.08	-0.182	0.00296
Chr1	16782030	0.941	0.672	-0.269	0.00385
Chr1	16782448	0.738	0.394	-0.344	0.00433
Chr1	16784877	0.658	0.863	0.205	0.00405
Chr1	16785826	0.658	0.44	-0.218	0.00732
Chr1	16881587	0.4	0.655	0.255	0.0037
Chr1	16915356	0.447	0.103	-0.344	0.00283
Chr1	16931943	0.16	0.453	0.293	0.00115
Chr1	16940435	0.212	0.112	-0.1	0.00236
Chr1	16942180	0.0944	0.0288	-0.0656	0.00861
Chr1	17017405	0.464	0.793	0.329	0.00304
Chr1	17085971	0.129	0.393	0.264	0.00136
Chr1	17097228	0.109	0.349	0.241	0.00633
Chr1	17146410	0.508	0.239	-0.269	0.00838
Chr1	17177393	0.976	0.739	-0.236	0.00203
Chr1	17183542	0.417	0.121	-0.296	0.00557
Chr1	17264480	0.0714	0.267	0.195	0.00546
Chr1	17265189	0.863	0.595	-0.268	0.00433
Chr1	17266030	0.789	0.545	-0.244	0.00871
Chr1	17266779	0.642	0.388	-0.253	0.00976
Chr1	17268193	0.571	0.273	-0.299	0.00273
Chr1	17269357	0.6	0.34	-0.26	0.0078
Chr1	17269368	0.591	0.25	-0.341	0.000319
Chr1	17329882	0.0137	0.15	0.136	0.00526
Chr1	17475757	0	0.2	0.2	0.00695
Chr1	17540884	0.556	0.886	0.331	0.000775
Chr1	17541138	0.72	0.929	0.209	0.00818
Chr1	17606685	0.973	0.766	-0.207	0.00987
Chr1	17631184	0.7	0.947	0.247	0.000703
Chr1	17708731	0.854	0.5	-0.354	0.000576
Chr1	17710007	0.554	0.322	-0.232	0.00416
Chr1	17711193	0.692	0.378	-0.315	0.00481
Chr1	17759659	0.0345	0.222	0.188	0.00339
Chr1	17798929	0	0.167	0.167	0.00569
Chr1	17840293	0.724	0.93	0.206	0.00581
Chr1	17859991	0.686	0.424	-0.262	0.00543
Chr1	17860447	0.733	0.579	-0.154	0.00279
Chr1	17860933	0.535	0.304	-0.231	0.00174
Chr1	17862068	0.73	0.579	-0.15	0.00506
Chr1	17918772	1	0.828	-0.172	0.00791
Chr1	17986291	0.138	0.348	0.21	0.00343
Chr1	18029373	0.588	0.246	-0.342	9.62e-05
Chr1	18128649	0.026	0.211	0.185	0.000909
Chr1	18255234	0.244	0.61	0.366	0.00159
Chr1	18255537	0.347	0.0769	-0.27	0.00409
Chr1	18446513	0.898	0.732	-0.166	0.00465
Chr1	18548617	0.894	0.778	-0.116	0.01
Chr1	18549461	0.647	0.851	0.204	0.00262
Chr1	18550260	0.345	0.778	0.433	0.00143
Chr1	18551418	0.56	0.192	-0.368	0.00947
Chr1	18552987	0.691	0.391	-0.301	0.000388
Chr1	18593370	0.527	0.804	0.277	0.00595
Chr1	18593890	0.355	0.0952	-0.26	0.00896
Chr1	18667603	0.911	0.673	-0.237	0.00313
Chr1	18670234	0.558	0.806	0.248	0.00919
Chr1	18670517	0.781	0.395	-0.387	0.00156
Chr1	18671367	0.25	0.0339	-0.216	0.00307
Chr1	18770814	0.311	0.113	-0.199	0.00857
Chr1	19111888	0.119	0.358	0.239	0.00903
Chr1	19272667	0.877	0.686	-0.19	0.0021
Chr1	19275101	0.681	0.371	-0.309	0.00722
Chr1	19393711	0.464	0.724	0.26	0.00725
Chr1	19394462	0	0.104	0.104	0.00484
Chr1	19404726	0.83	0.583	-0.247	0.00707
Chr1	19409752	0.21	0.44	0.23	0.00159
Chr1	19443723	0.46	0.696	0.235	0.00801
Chr1	19473561	0.0635	0.25	0.187	0.00734
Chr1	19483655	0.25	0.71	0.46	0.000635
Chr1	19618643	0.596	0.879	0.282	0.00785
Chr1	19670299	0.559	0.714	0.155	0.00696
Chr1	19670420	0.873	0.754	-0.119	0.00762
Chr1	19698489	0.127	0	-0.127	0.00211
Chr1	19881935	0.613	0.935	0.323	0.00497
Chr1	19987547	0.438	0.741	0.303	6.41e-05
Chr1	19987549	0.522	0.746	0.225	0.00495
Chr1	19987711	0.757	0.431	-0.326	0.000329
Chr1	19988577	0.509	0.766	0.257	0.00834
Chr1	19988816	0.192	0.0568	-0.135	0.00869
Chr1	19990808	0.389	0.75	0.361	0.000899
Chr1	19991900	0.544	0.229	-0.315	0.00134
Chr1	20071624	0.216	0.0328	-0.183	0.00561
Chr1	20140393	0.194	0	-0.194	0.00337
Chr1	20256013	0.28	0.0222	-0.258	0.00241
Chr1	20376721	0.604	0.824	0.22	0.00216
Chr1	20382653	0.0294	0.333	0.304	0.000642
Chr1	20445412	0.391	0.1	-0.291	0.00947
Chr1	20467546	0.5	0.746	0.246	0.00987
Chr1	20468602	0.804	0.537	-0.267	0.00601
Chr1	20515199	0.182	0	-0.182	0.00924
Chr1	20542367	0.0882	0	-0.0882	0.00831
Chr1	20640356	0.435	0.13	-0.304	0.00721
Chr1	20641585	0.25	0	-0.25	0.0054
Chr1	20641939	0.206	0.0208	-0.185	0.00775
Chr1	20738597	0.875	0.5	-0.375	0.003
Chr1	21002836	0	0.214	0.214	0.00456
Chr1	21005624	0	0.113	0.113	0.0096
Chr1	21053701	0.829	0.488	-0.341	0.00351
Chr1	21053703	0.754	0.5	-0.254	0.00691
Chr1	21054901	0.172	0.0133	-0.159	0.00128
Chr1	21104060	0.5	0.087	-0.413	0.00335
Chr1	21104064	0.565	0.13	-0.435	0.00453
Chr1	21240386	0.0294	0.19	0.16	0.00607
Chr1	21240388	0	0.152	0.152	0.00565
Chr1	21279481	0.612	0.838	0.226	0.00227
Chr1	21368402	0.378	0.683	0.305	0.0055
Chr1	21376884	0.528	0.821	0.292	0.00417
Chr1	21677670	0	0.137	0.137	0.00475
Chr1	21818404	0.656	0.917	0.261	0.00126
Chr1	22038432	0.0244	0.267	0.242	0.00341
Chr1	22051301	0.281	0.0541	-0.227	0.00685
Chr1	22328518	0.375	0.741	0.366	0.00832
Chr1	22476121	0.522	0.844	0.323	0.00793
Chr1	22493575	0.688	0.473	-0.215	0.00317
Chr1	22530767	0	0.167	0.167	0.00516
Chr1	22642938	0.712	0.364	-0.348	0.000447
Chr1	22704876	0.19	0.0312	-0.158	0.00658
Chr1	22855582	0.436	0.744	0.308	0.00663
Chr1	22942969	0.16	0	-0.16	0.00542
Chr1	23037408	0.46	0.284	-0.176	0.00693
Chr1	23130873	0.102	0.439	0.337	0.000494
Chr1	23130956	0.544	0.312	-0.232	0.00863
Chr1	23488583	0.179	0.452	0.273	0.00408
Chr1	23542758	0.0784	0.389	0.31	0.000193
Chr1	23706361	0.2	0.0217	-0.178	0.00824
Chr1	24280787	0.36	0.128	-0.232	0.0098
Chr1	24542191	0.246	0.5	0.254	0.00512
Chr1	24826944	0.586	0.827	0.24	0.00106
Chr1	24879667	0	0.131	0.131	0.00874
Chr1	25001145	0.24	0.0233	-0.217	0.00835
Chr1	25193814	0.811	0.557	-0.254	0.00491
Chr1	25221442	0.667	0.459	-0.208	0.00109
Chr1	25597907	0.136	0	-0.136	0.00812
Chr1	25607133	0.234	0.511	0.277	0.00916
Chr1	25796807	0	0.0968	0.0968	0.00715
Chr1	25863497	0.208	0	-0.208	0.00476
Chr1	25914410	0.125	0	-0.125	0.0092
Chr1	26134130	0.58	0.807	0.227	0.00733
Chr1	26286462	0.143	0	-0.143	0.0044
Chr1	26528042	0.358	0.608	0.25	0.007
Chr1	26528050	0.451	0.706	0.255	0.00791
Chr1	26726564	0.25	0	-0.25	0.00415
Chr1	26812211	0.678	0.834	0.157	0.00201
Chr1	26924123	0.345	0.0345	-0.31	0.00541
Chr1	26960984	0.125	0	-0.125	0.00874
Chr1	27008784	0	0.102	0.102	0.00756
Chr1	27084863	0.187	0.385	0.199	0.00674
Chr1	27085154	0.484	0.143	-0.341	0.00166
Chr1	27086634	0.133	0	-0.133	0.00426
Chr1	27279815	1	0.683	-0.317	0.000108
Chr1	27429775	0.791	0.474	-0.317	0.00496
Chr1	27683600	0.227	0	-0.227	0.00443
Chr1	27729312	0.34	0.564	0.224	0.000301
Chr1	27729336	0.274	0.489	0.215	0.000223
Chr1	27860672	0.72	0.278	-0.442	0.000823
Chr1	27901103	0.127	0	-0.127	0.00238
Chr1	28114932	0.238	0	-0.238	0.0029
Chr1	28115614	0.261	0	-0.261	0.00635
Chr1	28431800	0.179	0	-0.179	0.00484
Chr1	28606123	0.125	0	-0.125	0.00969
Chr1	28628562	0.2	0	-0.2	0.00994
Chr1	28660480	0.148	0	-0.148	0.00176
Chr1	28808898	0.1	0	-0.1	0.00903
Chr1	28810856	0.211	0.667	0.456	0.000196
Chr1	28912967	0.289	0.0303	-0.259	0.00392
Chr1	28912974	0.361	0	-0.361	9.92e-05
Chr1	29038317	0.739	0.325	-0.414	0.00192
Chr1	29038498	0.417	0.729	0.312	0.00281
Chr1	29039549	0.86	0.568	-0.292	0.00403
Chr1	29040132	0.476	0.111	-0.365	0.00803
Chr1	29044102	0.522	0.224	-0.298	0.00135
Chr1	29049602	0.353	0.0833	-0.27	0.00829
Chr1	29179070	0.2	0	-0.2	0.00172
Chr1	29187028	0.115	0	-0.115	0.00806
Chr1	29248374	0	0.145	0.145	0.00815
Chr1	29346065	0	0.109	0.109	0.00527
Chr1	29814067	0.651	0.425	-0.226	0.01
Chr2	1291	0.0897	0.0635	-0.0262	1.98e-08
Chr2	1293	0.0916	0.0736	-0.018	0.00255
Chr2	1322	0.0361	0.0272	-0.00896	0.00324
Chr2	1896	0.255	0.207	-0.0485	0.00485
Chr2	2886	0.438	0.363	-0.0749	0.0075
Chr2	2930	0.303	0.201	-0.102	0.00358
Chr2	3046	0.205	0.121	-0.0845	0.00118
Chr2	3376	0.182	0.16	-0.0222	0.000654
Chr2	3380	0.138	0.12	-0.0183	0.00341
Chr2	3382	0.155	0.131	-0.0244	2.44e-05
Chr2	3589	0.0811	0.0674	-0.0137	0.00451
Chr2	3711	0.168	0.147	-0.0213	0.00233
Chr2	3781	0.169	0.14	-0.0296	0.000396
Chr2	3941	0.203	0.102	-0.1	0.00924
Chr2	3951	0.361	0.197	-0.164	0.00181
Chr2	5334	0.192	0.141	-0.0509	0.00529
Chr2	5399	0.153	0.111	-0.0429	0.00121
Chr2	5524	0.123	0.0999	-0.0229	0.00845
Chr2	5599	0.0754	0.0562	-0.0193	8.15e-06
Chr2	5602	0.121	0.106	-0.0145	0.00732
Chr2	5632	0.138	0.119	-0.0194	0.00108
Chr2	5722	0.117	0.0964	-0.0206	0.000435
Chr2	5725	0.194	0.163	-0.0313	6.68e-06
Chr2	5741	0.188	0.163	-0.0246	0.000142
Chr2	5747	0.176	0.151	-0.0246	0.000107
Chr2	5758	0.137	0.116	-0.0209	0.000257
Chr2	5764	0.267	0.242	-0.0256	0.000409
Chr2	5769	0.233	0.203	-0.0297	1.44e-05
Chr2	5776	0.232	0.2	-0.0321	5.67e-06
Chr2	5916	0.281	0.248	-0.0327	0.00254
Chr2	5932	0.232	0.201	-0.0301	0.00325
Chr2	5936	0.3	0.264	-0.0363	0.002
Chr2	10079	0.0939	0.0753	-0.0186	7.06e-05
Chr2	10323	0.0426	0.0225	-0.0201	0.00681
Chr2	24113	0.648	0.38	-0.268	0.00386
Chr2	24817	0.909	0.489	-0.42	0.00106
Chr2	32268	0.875	0.6	-0.275	0.00167
Chr2	47885	0.0278	0.263	0.235	0.00681
Chr2	48408	0.554	0.38	-0.174	0.00327
Chr2	62134	0.682	0.561	-0.121	0.00524
Chr2	64312	0.902	0.581	-0.321	0.00106
Chr2	71622	0.721	0.494	-0.228	0.00878
Chr2	134887	0.0962	0.344	0.248	0.00185
Chr2	184020	0.522	0.913	0.391	0.00736
Chr2	202422	0.444	0.19	-0.254	0.0038
Chr2	237755	0	0.184	0.184	0.00366
Chr2	244526	0.396	0.619	0.223	0.0034
Chr2	367638	0.158	0.45	0.292	0.0069
Chr2	374898	0.148	0.488	0.34	0.0047
Chr2	393741	0.333	0.63	0.297	0.00445
Chr2	472760	0.111	0.354	0.243	0.00155
Chr2	499841	0.527	0.34	-0.187	0.00935
Chr2	572342	0.167	0.537	0.37	0.004
Chr2	623869	0.0968	0.391	0.294	0.00015
Chr2	626600	0.755	0.975	0.22	0.00495
Chr2	626889	0.913	0.614	-0.299	0.001
Chr2	665974	0.673	0.362	-0.312	0.00399
Chr2	684927	0.153	0.386	0.233	0.00407
Chr2	701671	0.18	0.0167	-0.164	0.0042
Chr2	720128	0.538	0.242	-0.296	0.00117
Chr2	728988	0.205	0.588	0.383	0.00149
Chr2	761432	0.0606	0.323	0.262	0.000187
Chr2	761442	0.119	0.391	0.272	0.000351
Chr2	761452	0.274	0.5	0.226	0.00903
Chr2	801717	0.304	0.0323	-0.272	0.00292
Chr2	818208	0.679	0.956	0.277	0.00209
Chr2	884288	0.732	0.533	-0.199	0.00634
Chr2	920373	0.86	0.645	-0.215	0.00808
Chr2	921014	0.828	0.509	-0.318	0.00477
Chr2	921112	0.859	0.582	-0.277	0.000294
Chr2	921132	0.746	0.444	-0.302	0.000623
Chr2	922492	0.563	0.726	0.162	0.00665
Chr2	973876	0.462	0.842	0.381	0.00218
Chr2	1031709	0.492	0.759	0.266	0.00296
Chr2	1103445	0.75	1	0.25	0.00847
Chr2	1103553	0.857	0.538	-0.319	0.00818
Chr2	1117097	1	0.711	-0.289	0.00122
Chr2	1193466	0.17	0.438	0.268	0.00445
Chr2	1194760	0.69	0.482	-0.208	0.00975
Chr2	1198574	0.41	0.121	-0.289	0.00821
Chr2	1198870	0.269	0.5	0.231	0.00946
Chr2	1203717	0.311	0.552	0.24	0.00981
Chr2	1211058	0.643	0.219	-0.424	0.00147
Chr2	1241280	0.238	0.815	0.577	0.0001
Chr2	1258434	0.862	0.671	-0.191	0.00771
Chr2	1259625	0.0638	0.275	0.211	0.0072
Chr2	1262681	0.638	0.367	-0.271	0.0027
Chr2	1263461	0.474	0.706	0.232	0.00691
Chr2	1287321	0.189	0.442	0.254	0.00638
Chr2	1293048	0.0435	0.333	0.29	0.00992
Chr2	1293807	0	0.123	0.123	0.00622
Chr2	1297076	0.14	0.365	0.225	0.00795
Chr2	1297737	0.188	0.6	0.412	0.00065
Chr2	1300800	0.717	0.342	-0.375	0.000354
Chr2	1301328	0.545	0.775	0.229	0.0064
Chr2	1304447	0.0789	0.368	0.289	0.00488
Chr2	1316118	0.344	0.1	-0.244	0.0031
Chr2	1318455	0.9	0.646	-0.254	0.006
Chr2	1319126	0.288	0.547	0.259	0.00503
Chr2	1343545	0.13	0.313	0.184	0.00866
Chr2	1378346	0.263	0.561	0.297	0.00101
Chr2	1381154	0.694	0.558	-0.136	0.0018
Chr2	1382946	0.844	0.58	-0.264	0.00655
Chr2	1383987	0.0745	0.267	0.193	0.000583
Chr2	1419723	0.171	0.528	0.357	0.0015
Chr2	1424221	0.25	0.0556	-0.194	0.00222
Chr2	1450558	0.683	0.893	0.21	0.00335
Chr2	1464594	0.349	0.0667	-0.282	0.00127
Chr2	1475838	0.417	0.037	-0.38	0.00144
Chr2	1489716	0.0238	0.24	0.216	0.00911
Chr2	1495381	0.671	0.445	-0.225	0.00217
Chr2	1497278	0.568	0.255	-0.313	0.00296
Chr2	1511326	0.719	0.35	-0.369	0.00228
Chr2	1512283	0.722	0.325	-0.397	0.000646
Chr2	1571314	0.889	0.5	-0.389	0.00276
Chr2	1582125	0.105	0.387	0.282	0.00907
Chr2	1588728	0.143	0.448	0.305	0.00629
Chr2	1592360	0.865	0.538	-0.326	0.00826
Chr2	1592816	0.138	0	-0.138	0.00247
Chr2	1637321	0.787	0.472	-0.315	0.00491
Chr2	1638418	0.15	0.413	0.263	0.00906
Chr2	1646297	0	0.192	0.192	0.00681
Chr2	1659057	0.185	0.542	0.356	0.00265
Chr2	1659179	0.0556	0.26	0.204	0.00554
Chr2	1695990	0.1	0.327	0.227	0.00414
Chr2	1708463	0.167	0	-0.167	0.00324
Chr2	1747564	0.956	0.727	-0.228	0.0035
Chr2	1752930	0.684	0.279	-0.405	0.00035
Chr2	1758181	0.213	0.522	0.309	0.00257
Chr2	1769240	0.84	0.513	-0.327	0.00877
Chr2	1769687	0.786	0.432	-0.353	0.00542
Chr2	1770344	0	0.28	0.28	0.00986
Chr2	1772754	0.393	0.632	0.239	0.00827
Chr2	1785567	0.32	0.087	-0.233	0.00573
Chr2	1821772	0.308	0.604	0.296	0.00924
Chr2	1849952	0.506	0.276	-0.229	0.00396
Chr2	1874335	0.583	0.192	-0.391	0.00804
Chr2	1876032	0.32	0.152	-0.168	0.00721
Chr2	1891871	0.229	0	-0.229	0.00506
Chr2	1892460	0.808	0.37	-0.437	0.00197
Chr2	1893654	0.632	0.927	0.295	0.00207
Chr2	1894474	0.883	0.673	-0.211	0.00714
Chr2	1932730	0.0233	0.225	0.202	0.00597
Chr2	1947298	0.827	0.585	-0.242	0.00514
Chr2	1985586	0.792	0.977	0.186	0.00813
Chr2	1988653	0.531	0.792	0.261	0.00978
Chr2	1996099	0.88	0.639	-0.241	0.00424
Chr2	2004759	0.0303	0.414	0.383	0.000283
Chr2	2005895	0.0968	0.476	0.379	0.00309
Chr2	2015652	0.891	0.632	-0.26	0.00783
Chr2	2024243	0.889	0.512	-0.377	0.00162
Chr2	2030062	0.808	0.609	-0.199	0.00691
Chr2	2030305	0.291	0.101	-0.19	0.0045
Chr2	2031332	0.857	0.565	-0.292	0.00451
Chr2	2033385	0.289	0.0303	-0.259	0.00289
Chr2	2035160	0.208	0.553	0.346	0.00043
Chr2	2037983	0.54	0.264	-0.276	0.0051
Chr2	2042508	0.496	0.316	-0.18	0.00706
Chr2	2045969	0.417	0.0741	-0.343	0.00154
Chr2	2046616	0.536	0.2	-0.336	0.00135
Chr2	2046674	0.452	0.139	-0.313	0.00327
Chr2	2068839	0.491	0.326	-0.166	0.00951
Chr2	2068931	0.486	0.3	-0.186	0.00567
Chr2	2069090	0.365	0.183	-0.182	0.00709
Chr2	2070361	0.54	0.393	-0.147	0.00443
Chr2	2073404	0.828	0.486	-0.341	5.32e-05
Chr2	2077908	0.878	0.717	-0.161	0.00778
Chr2	2085973	0.864	0.578	-0.286	0.00152
Chr2	2086348	0.103	0.326	0.223	0.00665
Chr2	2089736	0.683	0.882	0.199	0.00859
Chr2	2090034	0.581	0.244	-0.337	0.00208
Chr2	2099701	0.371	0.684	0.313	0.00475
Chr2	2099762	0	0.281	0.281	0.00334
Chr2	2101063	0.73	0.418	-0.312	0.00522
Chr2	2102165	0.0877	0.312	0.225	0.00533
Chr2	2106201	0.821	0.5	-0.321	0.000802
Chr2	2107588	0.59	0.256	-0.333	0.00557
Chr2	2110020	0.346	0.0769	-0.269	0.00911
Chr2	2112192	0.917	0.729	-0.188	0.00838
Chr2	2112210	0.894	0.695	-0.199	0.00701
Chr2	2145463	0.419	0.776	0.357	0.000606
Chr2	2165646	0.6	0.311	-0.289	0.00545
Chr2	2165656	0.596	0.294	-0.302	0.00812
Chr2	2166041	0.568	0.875	0.307	0.00728
Chr2	2168096	0.976	0.689	-0.287	0.000406
Chr2	2180426	0.51	0.795	0.285	0.00778
Chr2	2184263	0.855	0.629	-0.226	0.00707
Chr2	2214702	0.542	0.274	-0.268	0.00317
Chr2	2226714	0.583	0.184	-0.4	0.00104
Chr2	2229027	0.894	0.5	-0.394	6.3e-07
Chr2	2239177	0.421	0.878	0.457	3.4e-05
Chr2	2251471	0.825	0.571	-0.253	0.00412
Chr2	2258098	0.424	0.75	0.326	0.00308
Chr2	2260131	0.481	0.226	-0.255	0.00838
Chr2	2269682	0.39	0.145	-0.245	0.00859
Chr2	2272719	0.419	0.732	0.313	0.00563
Chr2	2281855	0.902	0.606	-0.296	0.00456
Chr2	2295605	0.0476	0.417	0.369	0.00517
Chr2	2338081	0.165	0.371	0.206	0.00654
Chr2	2350732	0.68	0.286	-0.394	0.00598
Chr2	2363516	0.583	0.22	-0.364	0.00641
Chr2	2364090	0.886	0.638	-0.248	0.00706
Chr2	2364579	0.564	0.222	-0.342	0.00167
Chr2	2374055	0.783	0.4	-0.383	0.00658
Chr2	2375300	0.0588	0.34	0.281	0.0033
Chr2	2380190	0.792	0.404	-0.388	0.00265
Chr2	2381599	0.795	0.459	-0.335	0.00399
Chr2	2381606	0.81	0.514	-0.295	0.00759
Chr2	2383038	0.9	0.632	-0.268	0.00361
Chr2	2389724	0.164	0.38	0.217	0.00956
Chr2	2392216	0.37	0.0645	-0.306	0.00759
Chr2	2393239	0.857	0.517	-0.34	0.00534
Chr2	2413777	0.432	0.13	-0.302	0.00111
Chr2	2414331	0.395	0.723	0.328	0.000494
Chr2	2414336	0.585	0.863	0.277	0.00117
Chr2	2415976	0.459	0.125	-0.334	0.0036
Chr2	2419696	0.941	0.541	-0.401	0.000129
Chr2	2421021	0.783	0.554	-0.229	0.0035
Chr2	2423520	0.63	0.912	0.281	0.00428
Chr2	2423587	0.517	0.857	0.34	0.000849
Chr2	2426062	0.896	0.676	-0.219	0.00708
Chr2	2426103	0.538	0.174	-0.365	0.00279
Chr2	2428186	0.545	0.879	0.333	0.00572
Chr2	2430951	0.576	0.766	0.19	0.00776
Chr2	2434703	0.0339	0.22	0.186	0.0067
Chr2	2437141	0.776	0.578	-0.198	0.003
Chr2	2437671	0.453	0.236	-0.217	0.00311
Chr2	2442293	0.962	0.727	-0.234	0.00091
Chr2	2444031	0.527	0.289	-0.238	0.00455
Chr2	2444962	0.85	0.486	-0.364	0.00996
Chr2	2446549	0.5	0.889	0.389	0.000879
Chr2	2452895	0.37	0.786	0.415	0.00261
Chr2	2453264	0.683	0.413	-0.27	0.0091
Chr2	2464000	0.54	0.341	-0.199	0.00805
Chr2	2464981	0.442	0.811	0.369	0.000235
Chr2	2465415	0.621	0.259	-0.361	0.00826
Chr2	2465491	0.762	0.48	-0.282	0.00962
Chr2	2469735	0.484	0.828	0.344	0.00703
Chr2	2474900	0.579	0.875	0.296	0.00147
Chr2	2474919	0.648	0.862	0.213	0.00882
Chr2	2478656	0.5	0.159	-0.341	0.000804
Chr2	2479951	0.829	0.55	-0.279	0.00837
Chr2	2482205	0.857	0.642	-0.216	0.000593
Chr2	2483015	0.651	0.294	-0.357	0.000816
Chr2	2487126	0.32	0.573	0.253	0.00635
Chr2	2494504	0.135	0.38	0.245	0.0061
Chr2	2494546	0.327	0.618	0.291	0.00397
Chr2	2507763	0.414	0.157	-0.257	0.00567
Chr2	2507973	0.256	0.581	0.326	0.00419
Chr2	2509465	0.424	0.745	0.32	0.00522
Chr2	2509543	0.659	0.321	-0.337	0.00753
Chr2	2514167	0.6	0.2	-0.4	0.00548
Chr2	2514188	0.537	0.206	-0.331	0.00436
Chr2	2524323	0.113	0.345	0.232	0.00641
Chr2	2529072	0.741	0.367	-0.374	0.00746
Chr2	2532544	0.458	0.0455	-0.413	0.00193
Chr2	2538950	0.449	0.17	-0.279	0.00265
Chr2	2539679	0.25	0.0426	-0.207	0.01
Chr2	2543877	0.542	0.764	0.222	0.00941
Chr2	2545881	0.463	0.182	-0.282	0.00373
Chr2	2546290	0.552	0.286	-0.267	0.00354
Chr2	2547864	0.304	0.0678	-0.236	0.00138
Chr2	2552688	0.941	0.741	-0.2	0.00712
Chr2	2553200	0.0333	0.283	0.25	0.000255
Chr2	2555279	0.231	0.0328	-0.198	0.00285
Chr2	2556544	0.42	0.735	0.315	0.00219
Chr2	2557813	0.681	0.391	-0.29	0.00688
Chr2	2566529	0.512	0.783	0.271	0.00848
Chr2	2576393	0.0385	0.19	0.152	0.00501
Chr2	2579583	0.512	0.167	-0.345	0.00318
Chr2	2592617	0.861	0.545	-0.316	0.00335
Chr2	2593996	0.277	0.0577	-0.219	0.00507
Chr2	2597361	0.355	0.226	-0.128	0.0016
Chr2	2597424	0.489	0.358	-0.131	0.00872
Chr2	2604283	0.367	0.0946	-0.273	0.000426
Chr2	2609124	0.385	0.73	0.345	0.00927
Chr2	2609421	0.556	0.886	0.331	0.00327
Chr2	2622041	0.333	0.0364	-0.297	6.97e-05
Chr2	2623902	0.519	0.822	0.304	0.0082
Chr2	2626727	0.929	0.628	-0.301	0.00496
Chr2	2650554	0.468	0.19	-0.278	0.00716
Chr2	2652342	0.387	0.667	0.28	0.00574
Chr2	2653990	0.796	0.643	-0.154	0.00981
Chr2	2657587	0.727	0.906	0.179	0.0093
Chr2	2662617	0.464	0.103	-0.361	0.000488
Chr2	2662996	0.18	0.0172	-0.163	0.00537
Chr2	2664805	0.0714	0.349	0.277	0.00961
Chr2	2664958	0.622	0.351	-0.271	0.00924
Chr2	2667544	0.791	0.529	-0.261	0.00974
Chr2	2668166	0.585	0.286	-0.3	0.00546
Chr2	2675108	0.769	0.476	-0.293	0.00483
Chr2	2682452	0.61	0.488	-0.122	0.00444
Chr2	2682468	0.343	0.183	-0.159	0.00667
Chr2	2682880	0.791	0.575	-0.216	0.00699
Chr2	2685662	0.543	0.225	-0.318	0.00797
Chr2	2694745	0.868	0.589	-0.279	0.00128
Chr2	2698040	0.25	0.569	0.319	0.00196
Chr2	2701314	0.885	0.414	-0.471	0.000564
Chr2	2701586	0.88	0.571	-0.309	0.00187
Chr2	2704054	0.027	0.27	0.243	0.00658
Chr2	2719529	0.531	0.262	-0.27	0.00219
Chr2	2719952	0.567	0.235	-0.331	0.000495
Chr2	2722594	0.649	0.941	0.293	0.00316
Chr2	2722695	0.267	0.596	0.329	0.00569
Chr2	2726831	0.393	0.791	0.398	0.00101
Chr2	2728668	0.841	0.542	-0.299	0.00317
Chr2	2730242	0.667	0.192	-0.474	0.00233
Chr2	2741637	0.909	0.407	-0.502	0.000323
Chr2	2747478	0.0238	0.233	0.209	0.00721
Chr2	2748543	0.316	0.567	0.251	0.00659
Chr2	2766418	0.75	0.389	-0.361	0.00354
Chr2	2775101	0.679	0.414	-0.265	0.00519
Chr2	2778547	0.433	0.711	0.278	0.00566
Chr2	2778825	0.708	0.349	-0.359	0.0058
Chr2	2778969	0.0435	0.333	0.29	0.00977
Chr2	2782858	0.578	0.892	0.314	0.00258
Chr2	2792583	0.741	1	0.259	0.00336
Chr2	2802402	0.611	0.881	0.27	0.00791
Chr2	2802525	0.8	0.565	-0.235	0.00707
Chr2	2806659	0.455	0.111	-0.343	0.00248
Chr2	2814776	0.714	0.352	-0.362	0.00243
Chr2	2828315	0.5	0.254	-0.246	0.00815
Chr2	2829829	0.636	0.345	-0.292	0.00494
Chr2	2836201	0.885	0.452	-0.433	0.000778
Chr2	2861255	0.711	0.35	-0.361	0.00171
Chr2	2867931	0.194	0.424	0.23	0.00646
Chr2	2892516	0.0185	0.175	0.156	0.00552
Chr2	2937675	0.316	0.617	0.301	0.00858
Chr2	2941411	0.262	0.527	0.265	0.0043
Chr2	2945156	0.0714	0.406	0.335	0.0031
Chr2	2947516	0.887	0.582	-0.305	0.000431
Chr2	2957734	0.122	0.367	0.245	0.0089
Chr2	2960128	0.64	0.231	-0.409	0.00472
Chr2	2972362	0.619	0.182	-0.437	0.00509
Chr2	2982257	0.356	0.0645	-0.291	0.00505
Chr2	2985741	0.208	0.576	0.367	0.00711
Chr2	2997748	0.548	0.769	0.222	0.00236
Chr2	2998173	0.352	0.146	-0.206	0.00182
Chr2	2999951	0.488	0.3	-0.188	0.00621
Chr2	3000715	0.679	0.817	0.137	0.00379
Chr2	3000748	0.163	0.0333	-0.13	0.00131
Chr2	3014254	0.66	0.365	-0.295	0.00332
Chr2	3014286	0.882	0.617	-0.266	0.00211
Chr2	3035459	0.277	0.08	-0.197	0.00174
Chr2	3037460	0.667	0.397	-0.27	0.00493
Chr2	3042498	0.758	0.5	-0.258	0.00339
Chr2	3042979	0.462	0.125	-0.337	0.00658
Chr2	3054038	0.0909	0.00833	-0.0826	0.00492
Chr2	3057392	0.0625	0.343	0.28	0.00624
Chr2	3069989	0.469	0.17	-0.299	0.00571
Chr2	3070951	0.452	0.111	-0.341	0.00231
Chr2	3102270	0.333	0.05	-0.283	0.00222
Chr2	3172093	0.171	0.48	0.309	0.00523
Chr2	3175216	0.224	0.415	0.192	0.00552
Chr2	3181058	0.128	0.467	0.338	0.00264
Chr2	3225784	0.0315	0.00769	-0.0238	0.00258
Chr2	3225795	0.031	0.00628	-0.0247	0.00911
Chr2	3229658	0.0038	0.0135	0.00974	0.00772
Chr2	3238439	0.00319	0.0203	0.0172	0.00457
Chr2	3245662	0.00376	0.0159	0.0121	0.00458
Chr2	3251568	0.0305	0.0017	-0.0288	6.82e-05
Chr2	3260253	0	0.0533	0.0533	0.00824
Chr2	3266208	0.0265	0.00814	-0.0183	0.00137
Chr2	3266373	0.0289	0	-0.0289	0.00427
Chr2	3270766	0.00878	0.000696	-0.00809	0.00142
Chr2	3284380	0.0166	0.00499	-0.0116	0.0048
Chr2	3284460	0.0173	0.00278	-0.0145	0.00121
Chr2	3288649	0.0312	0	-0.0312	0.00887
Chr2	3290624	0.0543	0.00755	-0.0468	0.00229
Chr2	3291840	0.0331	0	-0.0331	0.00832
Chr2	3309224	0.0132	0.00461	-0.0086	0.00855
Chr2	3328131	0.0061	0.0238	0.0177	0.00966
Chr2	3345157	0.00612	0.037	0.0309	0.0043
Chr2	3384730	0.0213	0.00583	-0.0155	0.00484
Chr2	3384741	0.0295	0.0108	-0.0187	0.00661
Chr2	3384752	0.0247	0.00492	-0.0198	0.00142
Chr2	3384764	0.0192	0.00166	-0.0175	0.00383
Chr2	3384769	0.0201	0.00322	-0.0169	0.00905
Chr2	3413061	0.0167	0	-0.0167	0.00571
Chr2	3414700	0.0249	0.00879	-0.0161	0.00853
Chr2	3422483	0.02	0.00677	-0.0133	0.00397
Chr2	3428816	0.026	0	-0.026	0.00584
Chr2	3430860	0.0178	0.00183	-0.016	0.00899
Chr2	3432647	0.0226	0.00449	-0.0181	0.000294
Chr2	3435328	0.033	0.00767	-0.0254	0.00227
Chr2	3437195	0.00247	0.0132	0.0108	0.000406
Chr2	3438640	0.0187	0.00247	-0.0162	0.00199
Chr2	3439734	0.0595	0.00915	-0.0504	0.000975
Chr2	3444696	0	0.0188	0.0188	0.00792
Chr2	3448092	0.0199	0.00484	-0.015	0.00784
Chr2	3455699	0.0909	0	-0.0909	0.0075
Chr2	3466571	0	0.162	0.162	0.0046
Chr2	3476492	0.72	0.24	-0.48	0.00157
Chr2	3489672	0.345	0.786	0.441	0.00124
Chr2	3492301	0.34	0.639	0.298	0.00843
Chr2	3493215	0.621	0.337	-0.283	0.00112
Chr2	3493422	0.716	0.472	-0.244	0.00108
Chr2	3494860	0.921	0.615	-0.306	0.0012
Chr2	3496234	0.869	0.606	-0.263	0.00116
Chr2	3504782	0.633	0.191	-0.442	0.000193
Chr2	3510724	0.175	0.0278	-0.147	0.00643
Chr2	3518826	0.93	0.574	-0.356	6.57e-05
Chr2	3519543	0.833	0.648	-0.186	0.00881
Chr2	3523416	0.857	0.559	-0.298	0.00824
Chr2	3531781	0.598	0.81	0.212	0.00272
Chr2	3535662	0.673	0.828	0.155	0.0064
Chr2	3536782	0.449	0.795	0.346	0.000697
Chr2	3536869	0.412	0.228	-0.184	0.0066
Chr2	3536939	0.575	0.766	0.191	0.000586
Chr2	3539275	0	0.258	0.258	0.00572
Chr2	3545310	0.795	0.556	-0.24	0.0097
Chr2	3550474	0.34	0.238	-0.103	0.000704
Chr2	3558485	0.221	0.121	-0.101	0.00606
Chr2	3559651	0.117	0.0549	-0.0619	0.00756
Chr2	3561571	0.00962	0.0249	0.0153	0.00298
Chr2	3564050	0.136	0.11	-0.0254	0.00301
Chr2	3564772	0.252	0.23	-0.0219	0.00795
Chr2	3564950	0.31	0.245	-0.0651	0.00056
Chr2	3565375	0.0782	0.0595	-0.0187	0.0051
Chr2	3565839	0.207	0.188	-0.0193	0.00281
Chr2	3566264	0.0952	0.0737	-0.0216	0.00852
Chr2	3566912	0.334	0.295	-0.0386	2.4e-06
Chr2	3568864	0.294	0.25	-0.0437	0.00452
Chr2	3569929	0.334	0.284	-0.0505	0.00208
Chr2	3570286	0.213	0.182	-0.0309	2.48e-05
Chr2	3570462	0.303	0.263	-0.0396	3.38e-05
Chr2	3581661	0.835	0.683	-0.152	0.00728
Chr2	3583312	0.782	0.578	-0.204	0.00697
Chr2	3588202	0.852	0.627	-0.226	0.00276
Chr2	3589247	0.532	0.308	-0.225	0.00938
Chr2	3603222	0.818	0.532	-0.286	0.00952
Chr2	3605928	0.488	0.192	-0.295	0.00354
Chr2	3616926	0.205	0	-0.205	0.000188
Chr2	3617471	0.371	0.194	-0.178	0.00971
Chr2	3619261	0.0685	0.244	0.175	0.00361
Chr2	3624877	0.92	0.617	-0.303	0.00448
Chr2	3628052	1	0.64	-0.36	0.00186
Chr2	3628267	0.815	0.471	-0.344	0.00381
Chr2	3667969	0.4	0.692	0.292	0.00434
Chr2	3674309	0.0395	0.173	0.134	0.00732
Chr2	3678589	0.825	0.515	-0.31	0.00584
Chr2	3685964	0.355	0.75	0.395	0.00609
Chr2	3694965	0.269	0.0435	-0.226	0.00888
Chr2	3697043	1	0.625	-0.375	0.000446
Chr2	3699917	0.5	0.22	-0.28	0.00726
Chr2	3699949	0.754	0.518	-0.236	0.00807
Chr2	3699964	0.712	0.478	-0.234	0.00836
Chr2	3707021	0.488	0.778	0.289	0.00746
Chr2	3715276	0.962	0.684	-0.277	0.00962
Chr2	3715571	0.778	0.518	-0.26	0.00234
Chr2	3725734	0.407	0.128	-0.28	0.00932
Chr2	3727833	0.786	0.961	0.175	0.00179
Chr2	3727947	0.382	0.679	0.297	0.00388
Chr2	3731330	0.289	0.113	-0.176	0.00505
Chr2	3733264	0.628	0.415	-0.213	0.00843
Chr2	3733603	0.648	0.82	0.172	0.00989
Chr2	3735719	0.515	0.143	-0.372	0.00871
Chr2	3738210	0.19	0.5	0.31	0.000909
Chr2	3746072	0.946	0.625	-0.321	0.00431
Chr2	3759802	0.0976	0.378	0.28	0.00275
Chr2	3764494	0.417	0.788	0.372	0.00319
Chr2	3768382	0.207	0.659	0.452	0.000245
Chr2	3768906	0.93	0.578	-0.352	5.29e-05
Chr2	3774476	0.37	0.659	0.288	0.00714
Chr2	3782429	0.396	0.161	-0.236	0.00944
Chr2	3785492	0.889	0.553	-0.336	0.00142
Chr2	3787999	0.667	1	0.333	3.73e-05
Chr2	3789200	0.635	0.289	-0.345	0.00146
Chr2	3790050	0.538	0.245	-0.293	0.00491
Chr2	3790314	0.636	0.958	0.322	0.0086
Chr2	3792395	0.73	0.516	-0.213	0.00632
Chr2	3794981	0.451	0.2	-0.251	0.007
Chr2	3796591	0.444	0.763	0.319	0.00389
Chr2	3800746	0.84	0.51	-0.33	0.006
Chr2	3803101	0.936	0.733	-0.203	0.00778
Chr2	3803224	0.59	0.405	-0.185	0.00709
Chr2	3806178	0.758	0.529	-0.229	0.00723
Chr2	3807167	0.339	0.125	-0.214	0.00368
Chr2	3810961	0.87	0.5	-0.37	0.00726
Chr2	3819712	0.108	0.381	0.273	0.00861
Chr2	3825469	0.968	0.737	-0.231	0.008
Chr2	3826134	0.917	0.577	-0.34	0.00918
Chr2	3832415	0.711	0.45	-0.261	0.00984
Chr2	3832559	0.465	0.213	-0.252	0.00988
Chr2	3832609	0.596	0.324	-0.272	0.00332
Chr2	3834137	0.448	0.688	0.24	0.00787
Chr2	3836846	0.164	0.407	0.243	0.00128
Chr2	3836865	0.178	0.385	0.207	0.00658
Chr2	3839033	0.286	0.75	0.464	0.00278
Chr2	3846417	0.37	0.597	0.228	0.00585
Chr2	3846427	0.597	0.816	0.219	0.00391
Chr2	3846496	0.352	0.136	-0.216	0.00842
Chr2	3849298	0.845	0.632	-0.213	0.00629
Chr2	3852167	0.661	0.408	-0.253	0.0052
Chr2	3855019	0.439	0.659	0.22	0.00854
Chr2	3858836	0.584	0.811	0.227	0.002
Chr2	3858838	0.787	0.545	-0.241	0.00148
Chr2	3859469	0.842	0.56	-0.282	0.00573
Chr2	3861268	0.746	0.436	-0.309	0.0011
Chr2	3863400	0.184	0	-0.184	0.00332
Chr2	3867484	0.204	0.56	0.356	0.00347
Chr2	3878585	0.189	0.441	0.252	0.00488
Chr2	3880093	0.357	0.135	-0.223	0.00837
Chr2	3881021	0.878	0.612	-0.266	0.00769
Chr2	3883422	0.81	0.538	-0.271	0.00672
Chr2	3904305	0.778	0.596	-0.182	0.00856
Chr2	3907935	0.467	0.139	-0.328	0.0019
Chr2	3912800	0.881	0.592	-0.29	0.000723
Chr2	3929151	0.872	0.568	-0.304	0.0044
Chr2	3934127	0.574	0.803	0.228	0.00174
Chr2	3935361	0.278	0.0702	-0.208	0.00495
Chr2	3937527	0.533	0.182	-0.352	0.000293
Chr2	3938101	0.328	0.127	-0.202	0.00736
Chr2	3951274	0.442	0.147	-0.295	0.00666
Chr2	3955328	0.636	0.2	-0.436	0.00326
Chr2	3966874	0.167	0.52	0.353	0.00889
Chr2	3971469	0.143	0.483	0.34	0.00283
Chr2	3972340	0.794	0.487	-0.307	0.00817
Chr2	3977310	0.711	0.429	-0.283	0.00521
Chr2	3977681	0.708	0.207	-0.501	0.000326
Chr2	3978509	0.542	0.844	0.303	0.00968
Chr2	3980529	0.152	0.448	0.296	0.00716
Chr2	3987610	0.755	0.57	-0.185	0.00721
Chr2	3988251	0.723	0.469	-0.254	0.000676
Chr2	3988881	0.609	0.831	0.222	0.00412
Chr2	3989737	0.588	0.306	-0.282	0.00533
Chr2	3990702	0.673	0.333	-0.339	0.00328
Chr2	3991145	0.846	0.627	-0.219	0.00421
Chr2	3991345	0.468	0.268	-0.2	0.00723
Chr2	3997749	0.727	0.493	-0.234	0.00563
Chr2	3998010	0.292	0.641	0.349	0.00973
Chr2	4007462	0.632	0.282	-0.35	0.00092
Chr2	4007855	0.74	0.457	-0.283	0.00264
Chr2	4010686	0.76	0.276	-0.484	0.000873
Chr2	4046718	0.12	0.441	0.321	0.00163
Chr2	4047339	0.241	0.583	0.343	0.00171
Chr2	4049280	0.862	0.593	-0.269	0.00146
Chr2	4049311	0.918	0.689	-0.23	0.00412
Chr2	4050047	0.829	0.566	-0.263	0.00774
Chr2	4052005	0.684	0.333	-0.351	0.00638
Chr2	4052492	0.622	0.298	-0.324	0.00406
Chr2	4060138	0.721	0.387	-0.334	0.00808
Chr2	4068986	0.84	0.575	-0.265	0.00857
Chr2	4069394	0.781	0.554	-0.227	0.00387
Chr2	4073497	0.357	0.724	0.367	0.00195
Chr2	4074188	0.54	0.851	0.311	0.00103
Chr2	4080000	0.229	0.562	0.333	0.00405
Chr2	4085072	0.415	0.756	0.341	0.00328
Chr2	4085077	0.238	0.533	0.295	0.00793
Chr2	4090606	0.487	0.759	0.272	0.00876
Chr2	4090628	0.578	0.86	0.283	0.00436
Chr2	4094988	0.303	0.641	0.338	0.00513
Chr2	4095444	0.519	0.205	-0.314	0.00897
Chr2	4095463	0.891	0.677	-0.213	0.00714
Chr2	4098746	0.652	0.27	-0.382	0.00651
Chr2	4113124	0.773	0.423	-0.35	0.000802
Chr2	4115393	0.554	0.359	-0.195	0.0034
Chr2	4115651	0.509	0.759	0.249	0.00973
Chr2	4117237	0.407	0.783	0.375	0.00212
Chr2	4117897	0.952	0.591	-0.361	0.00934
Chr2	4126094	0.2	0	-0.2	0.00447
Chr2	4127261	0.852	0.5	-0.352	0.00302
Chr2	4131350	0.548	0.225	-0.323	0.00342
Chr2	4131580	0.489	0.204	-0.285	0.00467
Chr2	4132590	0.589	0.302	-0.287	0.00373
Chr2	4133758	0.944	0.705	-0.24	0.00125
Chr2	4141206	0.52	0.867	0.347	0.00717
Chr2	4142309	0.565	0.293	-0.272	0.00121
Chr2	4142683	0.759	0.372	-0.387	0.00171
Chr2	4144034	0.583	0.2	-0.383	0.00858
Chr2	4144473	0.2	0.444	0.244	0.00885
Chr2	4149243	0.558	0.238	-0.32	0.00297
Chr2	4150646	0.432	0.229	-0.203	0.00449
Chr2	4154813	0.562	0.868	0.305	0.00353
Chr2	4154877	0.662	0.847	0.185	0.00923
Chr2	4155413	0.688	0.404	-0.284	0.00529
Chr2	4168650	0.857	0.576	-0.281	0.00861
Chr2	4171109	0.742	0.975	0.233	0.00818
Chr2	4174989	0.189	0.069	-0.12	0.000625
Chr2	4178778	0.672	0.442	-0.231	0.00967
Chr2	4179620	0.324	0.0702	-0.254	0.00197
Chr2	4186920	0.579	0.872	0.293	0.00497
Chr2	4191638	0.417	0.686	0.27	0.00879
Chr2	4194644	0.478	0.235	-0.244	0.00598
Chr2	4195344	0.88	0.467	-0.413	0.00168
Chr2	4204962	0.308	0.102	-0.206	0.00731
Chr2	4206500	0.767	0.405	-0.361	0.00591
Chr2	4216504	0.442	0.737	0.295	0.00092
Chr2	4217433	0.806	0.574	-0.232	0.00675
Chr2	4217883	0.683	0.417	-0.266	0.00377
Chr2	4223651	0.3	0.0652	-0.235	0.00862
Chr2	4228187	0.667	0.847	0.18	0.0097
Chr2	4228915	0.882	0.516	-0.366	0.00219
Chr2	4243236	0.432	0.152	-0.28	0.00648
Chr2	4243599	0.568	0.864	0.295	0.00403
Chr2	4251211	0.85	0.562	-0.287	0.00879
Chr2	4253942	0.157	0.4	0.243	0.00612
Chr2	4266111	0.12	0	-0.12	0.00932
Chr2	4271268	0.479	0.794	0.315	0.0056
Chr2	4293220	0.708	0.324	-0.385	0.00711
Chr2	4297946	0.725	0.447	-0.278	0.00354
Chr2	4298389	0.842	0.554	-0.289	0.00383
Chr2	4299700	0.74	0.952	0.212	0.00913
Chr2	4305216	0.618	0.317	-0.3	0.00541
Chr2	4306319	0.483	0.128	-0.355	0.00108
Chr2	4310596	0.304	0.704	0.399	0.00988
Chr2	4312311	0.856	0.686	-0.169	0.00637
Chr2	4312319	0.738	0.495	-0.243	0.000944
Chr2	4320656	0.0625	0.357	0.295	0.00791
Chr2	4322950	0.625	0.208	-0.417	0.00766
Chr2	4329930	0.412	0.704	0.292	0.00822
Chr2	4334269	0.806	0.5	-0.306	0.000818
Chr2	4334695	0.0625	0.259	0.196	0.00888
Chr2	4335769	0.583	0.86	0.277	0.00555
Chr2	4341869	0.512	0.818	0.306	0.00511
Chr2	4342445	0.738	0.415	-0.323	0.00193
Chr2	4344302	0.677	0.443	-0.234	0.00911
Chr2	4344748	1	0.723	-0.277	0.00685
Chr2	4346161	0.552	0.246	-0.306	0.00827
Chr2	4347285	0.8	0.408	-0.392	0.000959
Chr2	4348310	0.717	0.513	-0.204	0.00235
Chr2	4348480	0.297	0.14	-0.158	0.00751
Chr2	4367678	0.174	0.545	0.372	0.00615
Chr2	4383490	0.627	0.912	0.285	0.000444
Chr2	4386023	0.093	0.415	0.322	0.000875
Chr2	4386063	0.763	0.432	-0.331	0.00337
Chr2	4387722	0.611	0.497	-0.114	0.00268
Chr2	4388399	0.215	0.132	-0.0824	0.00998
Chr2	4421910	0.28	0.0556	-0.224	0.0028
Chr2	4422352	0.731	0.333	-0.397	0.00582
Chr2	4427906	0.809	0.51	-0.298	0.00263
Chr2	4428046	0.458	0.828	0.369	0.00813
Chr2	4434937	0.944	0.588	-0.356	0.000461
Chr2	4437002	0.446	0.296	-0.15	0.0033
Chr2	4439689	0.914	0.634	-0.28	0.00603
Chr2	4440688	0.519	0.736	0.217	0.00724
Chr2	4445284	0.652	0.278	-0.374	0.00686
Chr2	4461215	0.31	0.714	0.404	0.00229
Chr2	4461369	0.17	0	-0.17	0.00709
Chr2	4468679	0.745	0.483	-0.262	0.0064
Chr2	4468774	0.551	0.846	0.295	0.0052
Chr2	4471219	0.149	0.0169	-0.132	0.01
Chr2	4472127	0.745	0.417	-0.328	0.00333
Chr2	4473081	0.468	0.215	-0.252	0.00461
Chr2	4474324	0.333	0.562	0.228	0.00724
Chr2	4481648	0.538	0.897	0.359	0.00245
Chr2	4483069	0.243	0.0714	-0.172	0.00994
Chr2	4483240	0.0175	0.175	0.158	0.00822
Chr2	4483280	0.029	0.192	0.163	0.00262
Chr2	4483325	0.0247	0.146	0.122	0.00951
Chr2	4489276	0.618	0.368	-0.251	0.00438
Chr2	4490825	0.765	0.58	-0.185	0.00839
Chr2	4491893	0.231	0.0469	-0.184	0.00459
Chr2	4493788	0.629	0.403	-0.226	0.01
Chr2	4493884	0.773	0.391	-0.381	0.0043
Chr2	4496120	0.2	0.419	0.219	0.00901
Chr2	4496541	0.707	0.903	0.196	0.00976
Chr2	4499962	0.545	0.12	-0.425	0.000951
Chr2	4500333	0.76	0.233	-0.527	0.000133
Chr2	4506924	0.692	0.963	0.271	0.00984
Chr2	4515102	0.618	0.9	0.282	0.00282
Chr2	4516102	0.628	0.325	-0.303	0.00826
Chr2	4516743	0.347	0.644	0.297	0.00166
Chr2	4517908	0.477	0.186	-0.291	0.006
Chr2	4517910	0.643	0.307	-0.336	6.13e-05
Chr2	4523131	0.581	0.855	0.273	0.00277
Chr2	4533854	0	0.267	0.267	0.00458
Chr2	4537625	0.0179	0.186	0.169	0.00424
Chr2	4537729	0.162	0.439	0.278	0.000605
Chr2	4539499	0.458	0.816	0.358	0.00278
Chr2	4545493	0.552	0.154	-0.398	0.000301
Chr2	4547975	0.519	0.861	0.342	0.00118
Chr2	4548018	0.591	0.278	-0.313	0.00216
Chr2	4552594	0.316	0.576	0.26	0.00623
Chr2	4555324	0.556	0.261	-0.295	0.00558
Chr2	4569763	0.613	0.304	-0.309	0.00999
Chr2	4570087	0.267	0.471	0.203	0.00563
Chr2	4571790	0.645	0.326	-0.32	0.00155
Chr2	4571942	0.321	0.102	-0.219	0.0088
Chr2	4572257	0.689	0.365	-0.324	0.00215
Chr2	4586316	0.175	0.387	0.212	0.00982
Chr2	4589655	0.855	0.622	-0.233	0.0068
Chr2	4589977	0.621	0.347	-0.274	0.00653
Chr2	4591147	0.127	0.348	0.221	0.00412
Chr2	4592306	0.286	0.583	0.298	0.0077
Chr2	4592653	0.392	0.158	-0.234	0.0087
Chr2	4597006	0.4	0.812	0.412	0.00216
Chr2	4598019	0.841	0.526	-0.315	0.00348
Chr2	4602318	0.75	0.534	-0.216	0.00886
Chr2	4610723	0.516	0.256	-0.26	0.00906
Chr2	4612243	0.558	0.838	0.28	0.0084
Chr2	4617909	0.5	0.848	0.348	0.00513
Chr2	4619748	0.452	0.203	-0.248	0.00408
Chr2	4627132	0.5	0.879	0.379	0.000928
Chr2	4627531	0.321	0.0556	-0.266	0.00732
Chr2	4633607	0.615	0.408	-0.207	0.00852
Chr2	4633642	0.843	0.625	-0.218	0.0043
Chr2	4637394	0.571	0.878	0.307	0.00504
Chr2	4644252	0.759	0.5	-0.259	0.00617
Chr2	4644595	0.96	0.586	-0.374	0.00137
Chr2	4647978	0.56	0.881	0.321	0.00629
Chr2	4652464	0.302	0.537	0.236	0.00791
Chr2	4665187	0.239	0.0405	-0.198	0.000876
Chr2	4686860	0.841	0.61	-0.23	0.00467
Chr2	4686886	0.877	0.62	-0.257	0.00175
Chr2	4687284	0.811	0.517	-0.294	0.00134
Chr2	4687341	0.791	0.472	-0.319	0.00163
Chr2	4688960	0.738	0.425	-0.313	0.00677
Chr2	4689136	0.654	0.353	-0.301	0.00818
Chr2	4689902	0.85	0.621	-0.229	0.00628
Chr2	4691954	0.417	0.721	0.305	0.00173
Chr2	4693738	0.514	0.769	0.255	0.0024
Chr2	4710417	0.7	0.242	-0.458	0.00157
Chr2	4721302	0.129	0.481	0.352	0.00427
Chr2	4726583	0.356	0.655	0.299	0.00464
Chr2	4738576	0.511	0.706	0.195	0.00556
Chr2	4745976	0.429	0.809	0.38	0.00106
Chr2	4748632	0.837	0.571	-0.266	0.00552
Chr2	4748661	0.574	0.289	-0.285	0.00236
Chr2	4749077	0.617	0.333	-0.284	0.00554
Chr2	4751251	0.087	0.297	0.21	0.00871
Chr2	4752721	0.532	0.27	-0.262	0.00349
Chr2	4754066	0.593	0.312	-0.28	0.0056
Chr2	4762854	0.986	0.861	-0.125	0.00567
Chr2	4764301	0.545	0.172	-0.373	0.0074
Chr2	4766259	0.432	0.248	-0.184	0.00893
Chr2	4767180	0.386	0.578	0.192	0.00915
Chr2	4768760	0.075	0	-0.075	0.00741
Chr2	4809446	0.413	0.677	0.264	0.00685
Chr2	4816805	0.135	0.0149	-0.12	0.00978
Chr2	4817568	0.919	0.649	-0.27	0.00955
Chr2	4817883	0.906	0.636	-0.27	1.35e-05
Chr2	4835141	0.742	0.541	-0.201	0.00858
Chr2	4839347	0.26	0.594	0.334	0.00491
Chr2	4841102	0.477	0.788	0.311	0.00894
Chr2	4843861	0.81	0.538	-0.271	0.00829
Chr2	4847652	0.533	0.211	-0.323	0.00996
Chr2	4860634	0.538	0.796	0.257	0.00545
Chr2	4861370	0.579	0.219	-0.36	0.00333
Chr2	4868073	0.298	0.554	0.255	0.00778
Chr2	4869499	0.349	0.141	-0.208	0.00773
Chr2	4870371	0.771	0.471	-0.3	0.00929
Chr2	4870651	0.596	0.382	-0.213	0.01
Chr2	4871666	0.661	0.808	0.147	0.00954
Chr2	4882243	0.05	0.489	0.439	0.000578
Chr2	4890095	0.311	0.639	0.328	0.00394
Chr2	4891524	0.3	0.662	0.362	7.27e-05
Chr2	4923525	0.647	0.931	0.284	0.0063
Chr2	4945177	0.739	0.368	-0.371	0.00788
Chr2	4945822	0.875	0.525	-0.35	0.00124
Chr2	4945850	0.976	0.625	-0.351	0.000111
Chr2	4946202	0.698	0.4	-0.298	0.00294
Chr2	4946359	0.793	0.423	-0.37	0.00194
Chr2	4951872	0.138	0.56	0.422	0.00145
Chr2	4954041	0	0.15	0.15	0.00301
Chr2	4957100	0.32	0.694	0.374	0.00485
Chr2	4957988	0.933	0.658	-0.275	0.00785
Chr2	4958242	0.412	0.744	0.332	0.00488
Chr2	4961251	0.431	0.176	-0.255	0.00296
Chr2	4961347	0.366	0.645	0.279	0.00841
Chr2	4962810	0.184	0.381	0.196	0.00572
Chr2	4968833	0.414	0.149	-0.265	0.00474
Chr2	4970212	0.926	0.731	-0.195	0.00604
Chr2	4973438	0.261	0.704	0.443	0.00406
Chr2	4974685	0.278	0.605	0.327	0.00616
Chr2	4994094	0.143	0.462	0.319	0.00915
Chr2	4997252	0.517	0.266	-0.252	0.00534
Chr2	4997569	0.65	0.347	-0.303	0.00573
Chr2	4999303	0.694	0.37	-0.324	0.00813
Chr2	4999307	0.378	0.037	-0.341	0.00143
Chr2	5026975	0.643	0.963	0.32	0.00522
Chr2	5027555	0.304	0.75	0.446	0.00209
Chr2	5033242	0.571	0.324	-0.248	0.00863
Chr2	5045828	0.693	0.906	0.212	0.00459
Chr2	5047733	0.52	0.889	0.369	0.00529
Chr2	5049120	0.596	0.875	0.279	0.00776
Chr2	5049548	0.571	0.885	0.313	0.0039
Chr2	5059537	0.457	0.173	-0.283	0.00394
Chr2	5064018	0.186	0.45	0.264	0.00117
Chr2	5128968	0.917	0.581	-0.336	0.00647
Chr2	5155434	0.197	0.436	0.24	0.00853
Chr2	5161117	0.0833	0.3	0.217	0.00966
Chr2	5164039	0.652	0.208	-0.444	0.00316
Chr2	5167161	0.375	0.0769	-0.298	0.002
Chr2	5171105	0.638	0.425	-0.212	0.01
Chr2	5171441	0.609	0.911	0.302	0.00677
Chr2	5178567	0.381	0.667	0.286	0.00511
Chr2	5179374	0.818	0.457	-0.362	0.00212
Chr2	5179479	0.341	0.0816	-0.26	0.00311
Chr2	5181759	0.72	0.436	-0.284	0.0091
Chr2	5184714	0.727	0.361	-0.366	0.00357
Chr2	5186481	0.507	0.284	-0.223	0.00915
Chr2	5191858	0.578	0.226	-0.352	0.00433
Chr2	5196102	0.894	0.594	-0.299	0.000374
Chr2	5199501	0.111	0.333	0.222	0.00624
Chr2	5200288	0.727	0.426	-0.301	0.00202
Chr2	5207229	0.837	0.553	-0.285	0.00717
Chr2	5219848	0.722	0.341	-0.381	0.00128
Chr2	5325689	0.735	0.472	-0.263	0.00106
Chr2	5389417	0.805	1	0.195	0.00572
Chr2	5400125	0.692	0.349	-0.343	0.00699
Chr2	5407707	0.56	0.917	0.357	0.0083
Chr2	5434018	0.815	0.5	-0.315	0.00063
Chr2	5434352	0.516	0.259	-0.257	0.00522
Chr2	5438882	0.8	0.481	-0.319	0.0087
Chr2	5441748	0.115	0.477	0.362	0.00201
Chr2	5447114	0.118	0.346	0.229	0.00954
Chr2	5447551	0.636	0.286	-0.351	0.00985
Chr2	5450235	0.16	0.625	0.465	0.000485
Chr2	5453712	0.949	0.707	-0.242	0.0013
Chr2	5454092	0.622	0.25	-0.372	0.00205
Chr2	5459077	0.382	0.688	0.305	0.00741
Chr2	5460514	0.617	0.867	0.25	0.00868
Chr2	5460570	0.531	0.27	-0.261	0.00623
Chr2	5483647	0.677	0.897	0.219	0.00401
Chr2	5537685	0.528	0.797	0.268	0.00452
Chr2	5545800	0.145	0.397	0.251	0.00322
Chr2	5572901	0.167	0.452	0.285	0.00999
Chr2	5575308	0.271	0.0896	-0.182	0.00748
Chr2	5603739	0.87	0.617	-0.253	0.00844
Chr2	5609045	0.538	0.18	-0.358	0.00312
Chr2	5626033	0.644	0.345	-0.299	0.00464
Chr2	5627191	0.918	0.7	-0.218	0.00949
Chr2	5627204	0.95	0.688	-0.262	0.00228
Chr2	5638731	0.192	0.387	0.195	0.00802
Chr2	5665902	0.259	0.657	0.398	0.00237
Chr2	5670375	0.109	0.364	0.255	0.00576
Chr2	5670435	0.111	0.357	0.246	0.00569
Chr2	5670842	0.164	0.412	0.248	0.00539
Chr2	5689419	0.694	0.308	-0.387	0.00117
Chr2	5698016	0.769	0.407	-0.362	0.000672
Chr2	5698846	0.742	0.365	-0.377	0.00135
Chr2	5701471	0.757	0.536	-0.221	0.00824
Chr2	5701817	0.486	0.8	0.314	0.00704
Chr2	5705216	0.703	0.367	-0.335	0.00249
Chr2	5746974	0.279	0.0465	-0.233	0.00683
Chr2	5750788	0.437	0.711	0.274	0.00864
Chr2	5773714	0.7	0.34	-0.36	0.000525
Chr2	5783255	0.647	0.969	0.322	0.0013
Chr2	5783818	0.935	0.642	-0.294	0.00338
Chr2	5787881	0.844	0.513	-0.331	0.00512
Chr2	5794350	0.402	0.648	0.246	0.00186
Chr2	5814529	0.162	0.452	0.29	0.00755
Chr2	5848929	0.275	0.63	0.355	0.00555
Chr2	5849088	0.303	0.586	0.283	0.00108
Chr2	5854688	0.8	0.485	-0.315	0.00686
Chr2	5878563	0.276	0.0625	-0.213	0.00258
Chr2	5880182	0.0288	0.141	0.112	0.00587
Chr2	5881817	0.093	0.393	0.3	0.00591
Chr2	5911534	0.0455	0.265	0.219	0.00814
Chr2	5911623	0.474	0.196	-0.278	0.0096
Chr2	5939133	0.735	0.957	0.222	0.00665
Chr2	5941301	0.846	0.5	-0.346	0.00467
Chr2	5943019	0.241	0	-0.241	0.000616
Chr2	5946819	0.435	0.671	0.236	0.00472
Chr2	5955751	0.306	0.659	0.354	0.00322
Chr2	5956586	0.593	0.328	-0.265	0.00125
Chr2	6004785	0.268	0.0435	-0.225	0.00523
Chr2	6009011	0.926	0.667	-0.259	0.00369
Chr2	6009779	0.898	0.692	-0.206	0.00731
Chr2	6011143	0.243	0	-0.243	0.00237
Chr2	6013256	0.589	0.328	-0.261	0.00463
Chr2	6015536	0.0617	0.241	0.179	0.00192
Chr2	6079498	0.733	0.94	0.207	0.00491
Chr2	6086853	0.116	0.309	0.193	0.00665
Chr2	6091540	0.6	0.836	0.236	0.00544
Chr2	6093321	0.263	0.0727	-0.19	0.00623
Chr2	6093949	0.375	0.741	0.366	0.00832
Chr2	6094041	0.0952	0.365	0.27	0.00332
Chr2	6094405	0.113	0.356	0.243	0.00383
Chr2	6094460	0.0556	0.275	0.219	0.00652
Chr2	6101806	0	0.233	0.233	0.00381
Chr2	6145578	0.283	0.0862	-0.197	0.0085
Chr2	6146636	0.743	0.343	-0.4	0.00161
Chr2	6157873	0.15	0	-0.15	0.00708
Chr2	6181097	0.638	0.897	0.259	0.00593
Chr2	6181100	0.604	0.897	0.293	0.00291
Chr2	6246271	0.356	0.689	0.333	0.000821
Chr2	6279061	0.462	0.214	-0.247	0.00809
Chr2	6286129	0.179	0.514	0.336	0.00835
Chr2	6294466	0.745	0.458	-0.286	0.00631
Chr2	6294774	0.735	0.432	-0.302	0.0072
Chr2	6298975	0.2	0.0333	-0.167	0.00848
Chr2	6301067	0.417	0.0625	-0.354	0.000753
Chr2	6325168	0.654	0.3	-0.354	0.00592
Chr2	6338787	0.67	0.885	0.215	0.000926
Chr2	6338829	0.39	0.146	-0.244	0.000272
Chr2	6359106	0.387	0.708	0.321	0.00575
Chr2	6361876	0.3	0.59	0.29	0.00138
Chr2	6362225	0.15	0.515	0.365	0.00107
Chr2	6362242	0.39	0.718	0.328	0.00387
Chr2	6363431	0.444	0.889	0.444	0.00115
Chr2	6366521	0.7	0.356	-0.344	0.00472
Chr2	6366848	0.88	0.471	-0.409	0.00206
Chr2	6367502	0.641	0.241	-0.4	0.00143
Chr2	6369501	0.544	0.321	-0.224	0.0075
Chr2	6372429	0.793	0.585	-0.208	0.0026
Chr2	6414950	0	0.0938	0.0938	0.00733
Chr2	6422552	0.614	0.911	0.297	0.0011
Chr2	6430489	0.0625	0.333	0.271	0.00881
Chr2	6436008	0.25	0.0635	-0.187	0.00628
Chr2	6446703	0.909	0.672	-0.237	0.00758
Chr2	6450090	0.15	0.591	0.441	0.00456
Chr2	6466137	0.467	0.148	-0.319	0.00362
Chr2	6466629	0.258	0.655	0.397	0.0039
Chr2	6466953	0.548	0.326	-0.223	0.00753
Chr2	6470758	0.586	0.255	-0.332	0.00416
Chr2	6472355	0.963	0.688	-0.275	0.0077
Chr2	6473466	0.609	0.267	-0.342	0.00861
Chr2	6476547	0.574	0.857	0.283	0.00341
Chr2	6516655	0.686	0.308	-0.378	0.00464
Chr2	6517135	0.92	0.48	-0.44	0.00149
Chr2	6523846	0.182	0	-0.182	0.00898
Chr2	6566708	0.357	0.0645	-0.293	0.00832
Chr2	6567988	0.209	0	-0.209	0.00348
Chr2	6595234	0.0952	0.409	0.314	0.0011
Chr2	6635204	0.0244	0.211	0.186	0.00688
Chr2	6658175	0.174	0.545	0.372	0.00279
Chr2	6659180	0.6	0.327	-0.273	0.00842
Chr2	6661139	0.283	0.0847	-0.198	0.00716
Chr2	6671094	0.362	0.609	0.247	0.00551
Chr2	6683241	0.13	0.475	0.345	0.00036
Chr2	6683315	0.933	0.714	-0.219	0.00703
Chr2	6705383	0.161	0.5	0.339	0.00531
Chr2	6730671	0.04	0.375	0.335	0.00461
Chr2	6733729	0.273	0.54	0.267	0.00414
Chr2	6733736	0.152	0.462	0.31	0.00111
Chr2	6751567	0.604	0.302	-0.302	0.00278
Chr2	6755632	0.606	0.235	-0.371	0.00294
Chr2	6803157	0.717	0.967	0.249	0.00614
Chr2	6803283	0.574	0.304	-0.269	0.00254
Chr2	6803736	0.6	0.911	0.311	0.000717
Chr2	6803928	0.514	0.821	0.308	0.000356
Chr2	6804085	0.0465	0.255	0.209	0.00796
Chr2	6816294	0.0408	0.3	0.259	0.00203
Chr2	6819979	0.538	0.172	-0.366	0.00551
Chr2	6854466	0.955	0.615	-0.339	0.000208
Chr2	6855042	0.769	0.961	0.192	0.00776
Chr2	6962855	0.674	0.923	0.249	0.00217
Chr2	6973851	0.696	0.231	-0.465	0.00158
Chr2	6988303	0	0.156	0.156	0.00651
Chr2	7030052	0.291	0.565	0.274	0.00485
Chr2	7100800	0.614	0.868	0.254	0.01
Chr2	7269218	0	0.209	0.209	0.00891
Chr2	7327863	0.692	0.944	0.252	0.00676
Chr2	7455091	0.574	0.836	0.262	0.00442
Chr2	7677859	0.318	0.721	0.403	0.00024
Chr2	7724891	0.278	0.5	0.222	0.01
Chr2	7754954	0.885	0.512	-0.373	0.00173
Chr2	7755003	0.429	0.75	0.321	0.00884
Chr2	7757453	0.238	0	-0.238	0.0096
Chr2	7792540	0.5	0.744	0.244	0.00682
Chr2	7793276	0.14	0.343	0.204	0.00362
Chr2	7816404	0.757	0.259	-0.497	0.000114
Chr2	7867625	0.185	0.542	0.356	0.01
Chr2	7870015	0.533	0.804	0.271	0.00814
Chr2	7916238	0.649	0.29	-0.358	0.00395
Chr2	8015861	0.222	0.519	0.296	0.00352
Chr2	8016857	0.957	0.623	-0.334	0.00211
Chr2	8083092	0.63	0.898	0.268	0.00236
Chr2	8093767	0.08	0.458	0.378	0.00361
Chr2	8128500	0.455	0.175	-0.279	0.00392
Chr2	8156758	0	0.163	0.163	0.00797
Chr2	8163703	0.724	0.174	-0.55	9.49e-05
Chr2	8163910	0.667	0.354	-0.312	0.00252
Chr2	8167878	0.37	0.652	0.282	0.00875
Chr2	8195275	0.282	0.121	-0.161	0.00772
Chr2	8294296	0.333	0.634	0.301	0.00911
Chr2	8354319	0.577	0.219	-0.358	0.000106
Chr2	8356265	0.438	0.178	-0.26	0.00789
Chr2	8379323	0.531	0.792	0.261	0.00365
Chr2	8529632	0.708	0.394	-0.314	0.00629
Chr2	8530561	0.574	0.853	0.278	0.00816
Chr2	8531623	0.979	0.8	-0.179	0.00987
Chr2	8534386	0.0833	0.297	0.214	0.00836
Chr2	8586412	0.2	0.0208	-0.179	0.0049
Chr2	8620679	0.761	0.526	-0.235	0.00804
Chr2	8647626	0.174	0.444	0.271	0.00376
Chr2	8703074	0.929	0.649	-0.28	0.00863
Chr2	8703803	0.709	0.438	-0.272	0.00327
Chr2	8706397	0.189	0.0182	-0.17	0.00368
Chr2	8794750	0.667	0.4	-0.267	0.00278
Chr2	8794758	0.652	0.375	-0.277	0.00234
Chr2	8889715	0.95	0.583	-0.367	0.00604
Chr2	8895218	0.125	0.404	0.279	0.00461
Chr2	8895250	0.267	0.538	0.272	0.00776
Chr2	8895260	0.0909	0.415	0.324	0.000423
Chr2	8927412	0.641	0.915	0.274	0.00286
Chr2	9028218	0.281	0.108	-0.174	0.01
Chr2	9137923	0.641	0.841	0.2	0.00844
Chr2	9156027	0.113	0	-0.113	0.00909
Chr2	9182395	0.0417	0.197	0.155	0.00584
Chr2	9182752	0.533	0.204	-0.329	0.00122
Chr2	9202837	0.24	0	-0.24	0.00771
Chr2	9381449	0.111	0	-0.111	0.00968
Chr2	9410381	0.179	0.5	0.321	0.00566
Chr2	9411898	0.208	0	-0.208	0.00326
Chr2	9543277	0.0571	0.271	0.214	0.00114
Chr2	9666075	0.163	0	-0.163	0.00251
Chr2	9719065	0.105	0	-0.105	0.00581
Chr2	9729843	0.155	0.0161	-0.139	0.00706
Chr2	9831159	0.357	0.638	0.281	0.00817
Chr2	9842542	0.19	0.0169	-0.173	0.00202
Chr2	9848248	0.562	0.226	-0.337	0.00973
Chr2	9958325	0.676	0.864	0.188	0.00991
Chr2	10046558	0.867	1	0.133	0.00756
Chr2	10086052	0.163	0.438	0.274	0.00397
Chr2	10142971	0.75	0.5	-0.25	0.0055
Chr2	10143824	0.905	0.692	-0.212	0.00828
Chr2	10262924	0.739	0.869	0.13	0.00775
Chr2	10266015	0.163	0.356	0.193	0.00621
Chr2	10267935	0.469	0.219	-0.251	0.00811
Chr2	10268213	0.786	0.576	-0.21	0.00365
Chr2	10269234	0.949	0.743	-0.206	0.00159
Chr2	10273596	0.775	0.415	-0.36	0.000512
Chr2	10273935	0.825	0.597	-0.229	0.00576
Chr2	10276448	0.478	0.22	-0.258	0.00306
Chr2	10276978	0.882	0.576	-0.306	2.07e-05
Chr2	10280606	0.492	0.238	-0.253	0.00463
Chr2	10304039	0.0541	0.316	0.262	0.00617
Chr2	10304116	0.69	0.409	-0.281	0.00529
Chr2	10306250	0.6	0.893	0.293	0.00657
Chr2	10306274	0.351	0.61	0.259	0.00583
Chr2	10308433	0	0.158	0.158	0.00387
Chr2	10318219	0.1	0.679	0.579	8.41e-05
Chr2	10319731	0.0541	0.292	0.238	0.0055
Chr2	10356744	0.855	0.595	-0.26	0.00679
Chr2	10612869	0.237	0.5	0.263	0.00423
Chr2	10639536	0	0.194	0.194	0.000881
Chr2	10826432	0	0.212	0.212	0.00491
Chr2	10828800	0.347	0.109	-0.238	0.00736
Chr2	10829417	0.595	0.897	0.301	0.00696
Chr2	10884943	0.525	0.75	0.225	0.00991
Chr2	10885585	0.457	0.167	-0.29	0.00394
Chr2	10984426	0.172	0	-0.172	0.00981
Chr2	11054030	0.662	0.889	0.227	0.00128
Chr2	11067333	0.689	0.404	-0.285	0.0077
Chr2	11082388	0.432	0.157	-0.276	0.00701
Chr2	11095472	0.827	0.587	-0.239	0.00236
Chr2	11150735	0.104	0.436	0.332	0.000176
Chr2	11150739	0	0.373	0.373	6.4e-07
Chr2	11150748	0.08	0.345	0.265	0.00102
Chr2	11170094	0.36	0.117	-0.243	0.00301
Chr2	11216496	0.836	0.6	-0.236	0.00468
Chr2	11381312	0.518	0.255	-0.263	0.00606
Chr2	11381819	0.86	0.6	-0.26	0.00516
Chr2	11407323	0.978	0.78	-0.198	0.00428
Chr2	11427478	0.208	0	-0.208	0.00928
Chr2	11534989	0.891	0.638	-0.253	0.00651
Chr2	11575702	0.0769	0.297	0.22	0.00482
Chr2	11875909	0.469	0.671	0.202	0.0071
Chr2	12017374	0.617	0.875	0.258	0.00603
Chr2	12065552	0.305	0.606	0.301	0.00772
Chr2	12065600	0.935	0.673	-0.261	0.00174
Chr2	12083714	0.104	0	-0.104	0.00565
Chr2	12121519	0.884	0.611	-0.273	0.00749
Chr2	12141017	0.133	0	-0.133	0.00605
Chr2	12141297	0.04	0.511	0.471	4.56e-05
Chr2	12145465	0.773	0.455	-0.318	0.0041
Chr2	12219835	0.745	0.916	0.171	0.00118
Chr2	12311932	0.761	0.471	-0.289	0.00216
Chr2	12312904	0.608	0.281	-0.327	0.000217
Chr2	12386789	0.768	0.521	-0.247	0.00562
Chr2	12389323	0.436	0.169	-0.267	0.0022
Chr2	12395096	0.433	0.196	-0.237	0.00875
Chr2	12396681	0.08	0.226	0.146	0.00392
Chr2	12408560	0.51	0.774	0.263	0.00707
Chr2	12674053	0.339	0.13	-0.209	0.00961
Chr2	12743547	0.395	0.153	-0.242	0.00882
[truncated: 3,303 more rows]

## Sheet: ROOT-CHH
Chromatin	Position	ROOT-GC	ROOT-FT	Differential methylation level	FDR
Chr1	1240	0.214	0.0357	-0.179	0.00823
Chr1	121988	0.188	0	-0.188	0.00489
Chr1	193534	0.0588	0.357	0.298	0.00401
Chr1	500328	0.25	0.727	0.477	0.00143
Chr1	513197	0.468	0.233	-0.235	0.00604
Chr1	513299	0.225	0.04	-0.185	0.01
Chr1	550280	0.25	0.0278	-0.222	0.00938
Chr1	550818	0.0169	0.25	0.233	0.00025
Chr1	550823	0.0877	0.304	0.217	0.00927
Chr1	670708	0.0244	0.275	0.25	0.00123
Chr1	758679	0	0.12	0.12	0.00449
Chr1	758686	0	0.12	0.12	0.00511
Chr1	758701	0.0161	0.208	0.192	0.000435
Chr1	758706	0.0571	0.253	0.196	0.000962
Chr1	758708	0.0435	0.256	0.213	0.000285
Chr1	759082	0.182	0.413	0.232	0.00113
Chr1	759978	0.346	0.104	-0.242	0.00266
Chr1	760223	0.543	0.176	-0.366	0.00241
Chr1	847462	0.348	0.125	-0.223	0.00919
Chr1	847511	0.149	0	-0.149	0.0023
Chr1	895919	0.122	0	-0.122	0.00705
Chr1	942331	0.375	0.0952	-0.28	0.00962
Chr1	1016302	0.14	0	-0.14	0.00579
Chr1	1019374	0.167	0	-0.167	0.00632
Chr1	1181579	0.0577	0.304	0.247	0.00244
Chr1	1265520	0	0.111	0.111	0.00968
Chr1	1284295	0.195	0.468	0.274	0.000344
Chr1	1284302	0.19	0.459	0.269	0.000261
Chr1	1284340	0.136	0.333	0.198	0.00378
Chr1	1304086	0.214	0	-0.214	0.00679
Chr1	1352316	0.5	0.118	-0.382	0.000723
Chr1	1352321	0.545	0.133	-0.412	0.00122
Chr1	1352322	0.545	0.133	-0.412	0.00122
Chr1	1352324	0.545	0.133	-0.412	0.00122
Chr1	1352325	0.565	0.167	-0.399	0.00352
Chr1	1352328	0.486	0.129	-0.357	0.00193
Chr1	1352329	0.528	0.125	-0.403	0.000684
Chr1	1352331	0.528	0.125	-0.403	0.000684
Chr1	1352340	0.5	0.147	-0.353	0.00177
Chr1	1352342	0.477	0.152	-0.326	0.00343
Chr1	1352353	0.472	0.161	-0.311	0.00917
Chr1	1352355	0.528	0.167	-0.361	0.00423
Chr1	1352376	0.4	0.14	-0.26	0.00715
Chr1	1352381	0.474	0.14	-0.334	0.0014
Chr1	1441082	0.208	0	-0.208	0.00928
Chr1	1441102	0.257	0	-0.257	0.000496
Chr1	1441104	0.243	0	-0.243	0.000682
Chr1	1441110	0.243	0	-0.243	0.000425
Chr1	1441121	0.227	0	-0.227	0.00482
Chr1	1497608	0.381	0.0294	-0.352	0.00113
Chr1	1497610	0.409	0.0333	-0.376	0.000984
Chr1	1539306	0.0149	0.156	0.141	0.00384
Chr1	1539313	0.0172	0.185	0.168	0.00326
Chr1	1539319	0.0182	0.17	0.152	0.00755
Chr1	1539325	0	0.129	0.129	0.00656
Chr1	1539326	0	0.131	0.131	0.00655
Chr1	1665304	0.139	0	-0.139	0.00811
Chr1	1665306	0.135	0	-0.135	0.00886
Chr1	1665316	0.2	0	-0.2	0.00221
Chr1	1665324	0.154	0	-0.154	0.00945
Chr1	1665364	0.19	0	-0.19	0.0083
Chr1	1698844	0.196	0.481	0.285	0.00337
Chr1	1698849	0.152	0.417	0.264	0.00607
Chr1	1715423	0.526	0.823	0.296	0.00278
Chr1	1745143	0.104	0	-0.104	0.00213
Chr1	1779059	0	0.0921	0.0921	0.00376
Chr1	1877015	0.348	0.0476	-0.3	0.00256
Chr1	1961746	0.14	0	-0.14	0.008
Chr1	1968375	0.4	0.667	0.267	0.00741
Chr1	1969071	0.0632	0.23	0.167	0.00269
Chr1	1969148	0.189	0.327	0.138	0.00637
Chr1	2114021	0.192	0	-0.192	0.00681
Chr1	2124031	0.237	0	-0.237	0.00323
Chr1	2138317	0	0.137	0.137	0.003
Chr1	2226823	0.663	0.469	-0.194	0.00686
Chr1	2227066	0.282	0.447	0.165	0.00859
Chr1	2227082	0.25	0.437	0.187	0.00191
Chr1	2331688	0.103	0.5	0.397	0.00342
Chr1	2331720	0.349	0.679	0.33	0.00822
Chr1	2331751	0.388	0.198	-0.19	0.00755
Chr1	2331762	0.398	0.209	-0.189	0.00801
Chr1	2331767	0.496	0.287	-0.209	0.00216
Chr1	2331772	0.5	0.293	-0.207	0.00305
Chr1	2331778	0.496	0.25	-0.246	0.000133
Chr1	2331784	0.487	0.241	-0.246	0.000122
Chr1	2331786	0.487	0.248	-0.239	0.000206
Chr1	2331788	0.479	0.232	-0.247	0.000114
Chr1	2331791	0.471	0.222	-0.248	6.97e-05
Chr1	2332280	0.753	0.532	-0.221	0.00636
Chr1	2332292	0.75	0.5	-0.25	0.00173
Chr1	2332298	0.773	0.525	-0.248	0.00143
Chr1	2332299	0.756	0.506	-0.25	0.00115
Chr1	2332301	0.766	0.506	-0.26	0.000965
Chr1	2332317	0.674	0.472	-0.203	0.00925
Chr1	2332345	0.648	0.417	-0.232	0.00203
Chr1	2332349	0.637	0.404	-0.233	0.00145
Chr1	2332360	0.634	0.436	-0.198	0.00829
Chr1	2332363	0.656	0.44	-0.216	0.00451
Chr1	2404713	0.00877	0.105	0.0961	0.00154
Chr1	2404844	0.0513	0.198	0.146	0.00745
Chr1	2453103	0.308	0	-0.308	0.00647
Chr1	2465993	0.691	0.919	0.228	0.00174
Chr1	2577073	0.0674	0.242	0.175	0.00114
Chr1	2577161	0.0238	0.25	0.226	0.000972
Chr1	2577169	0.0476	0.256	0.208	0.00384
Chr1	2577213	0.264	0.515	0.251	0.00864
Chr1	2577494	0.326	0.0926	-0.233	0.00501
Chr1	2773843	0.135	0	-0.135	0.00752
Chr1	2798062	0.14	0	-0.14	0.00383
Chr1	2876446	0	0.0923	0.0923	0.00681
Chr1	2975434	0.197	0.449	0.253	0.00276
Chr1	3012335	0.19	0.471	0.28	0.00217
Chr1	3013036	0.729	0.371	-0.358	0.00159
Chr1	3062967	0.229	0.0563	-0.172	0.0037
Chr1	3101105	0.111	0	-0.111	0.00669
Chr1	3110382	0.273	0.04	-0.233	0.00838
Chr1	3110440	0.269	0.0278	-0.241	0.00747
Chr1	3125183	0.351	0.0833	-0.268	0.00281
Chr1	3125187	0.378	0.0652	-0.313	0.000694
Chr1	3398381	0.419	0.123	-0.296	0.001
Chr1	3529565	0.175	0	-0.175	0.00197
Chr1	3531240	0.0909	0.326	0.235	0.0084
Chr1	3671680	0	0.185	0.185	0.00537
Chr1	3671692	0	0.156	0.156	0.00652
Chr1	3671708	0	0.152	0.152	0.00987
Chr1	3687154	0.122	0	-0.122	0.00691
Chr1	3704828	0	0.167	0.167	0.00675
Chr1	3847391	0.217	0	-0.217	0.00479
Chr1	3879891	0.189	0.0217	-0.167	0.00954
Chr1	3880289	0	0.2	0.2	0.00594
Chr1	3881365	0.424	0.1	-0.324	0.00463
Chr1	3907370	0	0.24	0.24	0.00148
Chr1	3961659	0.394	0.14	-0.254	0.00933
Chr1	4073819	0.414	0.706	0.292	0.00935
Chr1	4074100	0.279	0.0857	-0.193	0.00522
Chr1	4092116	0.162	0.0286	-0.133	0.00517
Chr1	4092117	0.141	0.0147	-0.127	0.00468
Chr1	4092235	0.162	0.0133	-0.148	0.00156
Chr1	4155213	0.182	0	-0.182	0.00253
Chr1	4191869	0.0882	0	-0.0882	0.00942
Chr1	4370075	0.2	0.0227	-0.177	0.009
Chr1	4385334	0.213	0.0435	-0.17	0.00594
Chr1	4385338	0.207	0.0286	-0.178	0.00148
Chr1	4385844	0.0758	0.25	0.174	0.00934
Chr1	4386111	0.122	0.0106	-0.112	0.00258
Chr1	4392223	0.145	0	-0.145	0.00145
Chr1	4470690	0	0.148	0.148	0.00322
Chr1	4499983	0.139	0	-0.139	0.00962
Chr1	4558091	0	0.167	0.167	0.00409
Chr1	4579849	0	0.208	0.208	0.00849
Chr1	4634884	0.507	0.738	0.231	0.00768
Chr1	4634899	0.522	0.765	0.243	0.00419
Chr1	4684774	0.262	0.0364	-0.226	0.00181
Chr1	4684781	0.231	0	-0.231	0.00103
Chr1	4684783	0.211	0	-0.211	0.00209
Chr1	4747021	0.242	0.448	0.205	0.00271
Chr1	4747035	0.161	0.337	0.176	0.00485
Chr1	4747046	0.15	0.374	0.223	0.00032
Chr1	4747050	0.177	0.348	0.171	0.00614
Chr1	4747061	0.157	0.371	0.215	0.000459
Chr1	4762455	0.0417	0.157	0.115	0.00867
Chr1	4762851	0.429	0.111	-0.317	0.00163
Chr1	4763115	0.408	0.722	0.314	0.000575
Chr1	4782980	0.167	0	-0.167	0.00675
Chr1	4813866	0.1	0	-0.1	0.00968
Chr1	4815632	0.2	0	-0.2	0.00195
Chr1	4817723	0.231	0	-0.231	0.0046
Chr1	4865365	0.26	0.0455	-0.215	0.00483
Chr1	4865374	0.261	0.06	-0.201	0.01
Chr1	4865416	0.463	0.184	-0.28	0.00598
Chr1	4865457	0.283	0.05	-0.233	0.00473
Chr1	4873077	0.676	0.3	-0.376	0.00085
Chr1	4897447	0	0.147	0.147	0.00598
Chr1	5003218	0	0.159	0.159	0.00404
Chr1	5075804	0.511	0.237	-0.273	0.00447
Chr1	5077515	0.35	0.125	-0.225	0.00522
Chr1	5174902	0.0192	0.176	0.157	0.00792
Chr1	5177827	0	0.24	0.24	0.00354
Chr1	5233424	0.154	0	-0.154	0.00899
Chr1	5261626	0.286	0.523	0.237	0.00808
Chr1	5261660	0.264	0.524	0.26	0.00755
Chr1	5276388	0.167	0	-0.167	0.00386
Chr1	5276536	0.185	0	-0.185	0.00468
Chr1	5276567	0.19	0	-0.19	0.0052
Chr1	5303298	0.158	0.0154	-0.143	0.00969
Chr1	5328565	0.0504	0	-0.0504	0.00877
Chr1	5338620	0	0.132	0.132	0.00331
Chr1	5365122	0	0.192	0.192	0.0047
Chr1	5366744	0.227	0.596	0.368	0.000588
Chr1	5377103	0.231	0	-0.231	0.0046
Chr1	5377111	0.2	0	-0.2	0.00643
Chr1	5377132	0.143	0	-0.143	0.00879
Chr1	5377136	0.25	0	-0.25	0.00242
Chr1	5377148	0.192	0	-0.192	0.00863
Chr1	5377150	0.192	0	-0.192	0.00796
Chr1	5377153	0.222	0	-0.222	0.00147
Chr1	5377155	0.192	0	-0.192	0.00408
Chr1	5421632	0.727	0.453	-0.274	0.0077
Chr1	5421637	0.745	0.439	-0.306	0.0026
Chr1	5421646	0.745	0.463	-0.282	0.00474
Chr1	5506347	0.521	0.3	-0.221	0.00578
Chr1	5579928	0.174	0	-0.174	0.00911
Chr1	5654896	0.125	0	-0.125	0.00336
Chr1	5663872	0.258	0.0645	-0.194	0.00613
Chr1	5667044	0.467	0.158	-0.309	0.00436
Chr1	5667882	0.457	0.147	-0.31	0.00824
Chr1	5668515	0.288	0.582	0.294	0.000955
Chr1	5672844	0.222	0.625	0.403	0.00269
Chr1	5693138	0.149	0	-0.149	0.00393
Chr1	5724272	0	0.122	0.122	0.00922
Chr1	5727509	0.154	0	-0.154	0.00607
Chr1	5857562	0.579	0.927	0.348	0.000426
Chr1	5881501	0.0769	0.304	0.227	0.00335
Chr1	5884691	0.231	0	-0.231	0.00375
Chr1	5885668	0	0.087	0.087	0.0067
Chr1	5885685	0.0101	0.113	0.103	0.00275
Chr1	5886020	0.468	0.716	0.249	0.00278
Chr1	5935287	0.216	0.615	0.399	0.00177
Chr1	5944540	0.103	0.417	0.313	0.00577
Chr1	6044361	0.2	0.0217	-0.178	0.00747
Chr1	6092694	0.0685	0.256	0.187	0.00251
Chr1	6242563	0.119	0	-0.119	0.00609
Chr1	6242762	0.136	0	-0.136	0.00428
Chr1	6243903	0.2	0	-0.2	0.00255
Chr1	6278896	0	0.13	0.13	0.0022
Chr1	6346940	0.179	0	-0.179	0.0061
Chr1	6367916	0.123	0	-0.123	0.00603
Chr1	6372351	0.0187	0.128	0.11	0.0045
Chr1	6373842	0.0548	0.198	0.143	0.00884
Chr1	6373909	0.517	0.74	0.222	0.00215
Chr1	6391929	0.185	0	-0.185	0.00382
Chr1	6391940	0.2	0	-0.2	0.00473
Chr1	6391941	0.2	0	-0.2	0.00408
Chr1	6391943	0.2	0	-0.2	0.00354
Chr1	6395549	0.138	0	-0.138	0.0035
Chr1	6442187	0.203	0.0222	-0.181	0.00702
Chr1	6456378	0.0484	0.231	0.182	0.00347
Chr1	6456399	0.136	0.369	0.233	0.0022
Chr1	6507559	0.387	0.554	0.167	0.00476
Chr1	6508901	0.167	0.0185	-0.148	0.00779
Chr1	6510404	0.167	0.468	0.301	0.000441
Chr1	6510492	0.0594	0.202	0.142	0.00245
Chr1	6510501	0.117	0.302	0.185	0.00092
Chr1	6511053	0.107	0.216	0.109	0.00752
Chr1	6511346	0.0638	0.159	0.095	0.00598
Chr1	6557072	0.08	0.395	0.315	0.00533
Chr1	6557101	0	0.292	0.292	5.92e-05
Chr1	6557336	0.45	0.735	0.285	0.00879
Chr1	6558404	0.245	0.0263	-0.219	0.00623
Chr1	6558475	0.314	0.0638	-0.25	0.00591
Chr1	6558494	0.306	0.0816	-0.224	0.00932
Chr1	6559538	0.227	0.0204	-0.207	0.00953
Chr1	6559971	0.536	0.205	-0.331	0.0085
Chr1	6560755	0.462	0.204	-0.258	0.00696
Chr1	6584522	0.098	0.361	0.263	0.00602
Chr1	6626520	0.118	0	-0.118	0.0064
Chr1	6626827	0.0734	0	-0.0734	0.00264
Chr1	6626964	0	0.109	0.109	0.00561
Chr1	6627673	0	0.118	0.118	0.00651
Chr1	6675248	0.0422	0.124	0.082	0.00798
Chr1	6746117	0	0.364	0.364	0.00361
Chr1	6810437	0.107	0	-0.107	0.00659
Chr1	6894431	0.219	0.0405	-0.178	0.00167
Chr1	6943227	0.185	0	-0.185	0.00977
Chr1	7105182	0.355	0.093	-0.262	0.00821
Chr1	7168801	0	0.185	0.185	0.00667
Chr1	7201804	0.905	0.633	-0.271	0.0077
Chr1	7201847	0.646	0.864	0.218	0.00664
Chr1	7216578	0.02	0.132	0.112	0.00313
Chr1	7245320	0	0.172	0.172	0.00849
Chr1	7414718	0.365	0.182	-0.183	0.00593
Chr1	7415819	0.214	0	-0.214	0.000801
Chr1	7435849	0.4	0.116	-0.284	0.00481
Chr1	7462864	0.132	0	-0.132	0.00966
Chr1	7482568	0	0.174	0.174	0.00817
Chr1	7482570	0	0.217	0.217	0.00139
Chr1	7668827	0	0.25	0.25	0.00241
Chr1	7683402	0.138	0	-0.138	0.00603
Chr1	7719825	0.404	0.0938	-0.311	0.00241
Chr1	7719877	0.262	0.531	0.269	0.00596
Chr1	7719891	0.211	0.509	0.298	0.000421
Chr1	7719906	0.267	0.508	0.242	0.00455
Chr1	7719917	0.352	0.596	0.244	0.00749
Chr1	7719944	0.149	0.37	0.221	0.00618
Chr1	7792100	0.113	0.365	0.252	0.00169
Chr1	7792131	0.286	0.562	0.277	0.00378
Chr1	7929577	0.156	0.0297	-0.126	0.00384
Chr1	7962620	0.174	0	-0.174	0.00966
Chr1	8038963	0.161	0	-0.161	0.0092
Chr1	8044183	0	0.132	0.132	0.00375
Chr1	8044188	0	0.111	0.111	0.00826
Chr1	8067224	0.244	0.405	0.161	0.00498
Chr1	8067246	0.323	0.515	0.192	0.00185
Chr1	8067427	0.131	0.287	0.156	0.00887
Chr1	8067432	0.214	0.477	0.263	8.14e-05
Chr1	8067473	0.213	0.398	0.185	0.00298
Chr1	8120689	0.262	0.529	0.266	0.00241
Chr1	8221555	0.2	0	-0.2	0.00756
Chr1	8226418	0.326	0.0476	-0.278	0.000969
Chr1	8226814	0	0.271	0.271	0.000133
Chr1	8238976	0.143	0.331	0.188	0.000438
Chr1	8238986	0.225	0.417	0.193	0.00148
Chr1	8238997	0.203	0.391	0.188	0.00223
Chr1	8239126	0.296	0.571	0.275	0.00421
Chr1	8239183	0.0714	0.298	0.226	0.0074
Chr1	8239486	0.136	0.421	0.285	0.00556
Chr1	8485533	0	0.133	0.133	0.00612
Chr1	8497025	0	0.261	0.261	0.00722
Chr1	8519892	0.06	0.283	0.223	0.00513
Chr1	8523808	0.211	0.0185	-0.192	0.00323
Chr1	8524220	0.0556	0.198	0.142	0.00418
Chr1	8524247	0.123	0.324	0.2	0.00462
Chr1	8590754	0.316	0.0345	-0.281	0.00228
Chr1	8591314	0.348	0.1	-0.248	0.00314
Chr1	8603282	0	0.114	0.114	0.00645
Chr1	8796118	0.7	0.273	-0.427	0.000994
Chr1	8947502	0.0556	0.324	0.268	0.00518
Chr1	9011736	0.0972	0	-0.0972	0.00638
Chr1	9064034	0.0968	0.342	0.245	0.000111
Chr1	9064037	0.12	0.316	0.197	0.00236
Chr1	9064038	0.0761	0.263	0.186	0.00154
Chr1	9064040	0.101	0.284	0.183	0.00403
Chr1	9064058	0.133	0.304	0.171	0.00865
Chr1	9064059	0.122	0.316	0.194	0.00261
Chr1	9064068	0.0968	0.284	0.187	0.00168
Chr1	9064082	0.0641	0.256	0.192	0.0011
Chr1	9064841	0.182	0.0208	-0.161	0.00715
Chr1	9103830	0.0638	0.294	0.23	0.00379
Chr1	9104388	0.197	0.461	0.264	0.00127
Chr1	9104491	0.082	0.256	0.174	0.00959
Chr1	9114994	0.273	0.0135	-0.259	8.54e-06
Chr1	9230226	0.14	0	-0.14	0.00504
Chr1	9508106	0.245	0.0444	-0.2	0.00811
Chr1	9596728	0.2	0	-0.2	0.00697
Chr1	9605186	0.16	0	-0.16	0.00842
Chr1	9664105	0.303	0.0909	-0.212	0.00608
Chr1	9722129	0	0.2	0.2	0.00756
Chr1	9726763	0.0566	0.261	0.204	0.00953
Chr1	9745696	0.629	0.278	-0.351	0.00185
Chr1	9745728	0.167	0.5	0.333	0.00523
Chr1	9795291	0.119	0	-0.119	0.00633
Chr1	9821403	0.0816	0.309	0.227	0.0062
Chr1	9821422	0.275	0.564	0.29	0.0088
Chr1	9821472	0.151	0.39	0.239	0.0059
Chr1	9821522	0.274	0.548	0.275	0.00107
Chr1	9821578	0.264	0.5	0.236	0.00647
Chr1	9822448	0.116	0.278	0.163	0.00621
Chr1	9825177	0.269	0.551	0.282	0.000965
Chr1	9832095	0.0746	0.288	0.214	0.00269
Chr1	9852219	0	0.171	0.171	0.00354
Chr1	9852236	0	0.125	0.125	0.00911
Chr1	9879279	0.255	0.0635	-0.192	0.00624
Chr1	9914438	0.0645	0.239	0.174	0.00722
Chr1	9914557	0.0952	0	-0.0952	0.0084
Chr1	9927499	0.65	0.333	-0.317	0.000837
Chr1	10029916	0.1	0	-0.1	0.0073
Chr1	10059048	0.171	0.522	0.351	0.00471
Chr1	10065147	0.14	0	-0.14	0.00439
Chr1	10101994	0.102	0	-0.102	0.0092
Chr1	10112657	0.119	0.429	0.31	0.00351
Chr1	10127914	0.206	0.0256	-0.18	2.16e-05
Chr1	10145940	0.24	0.451	0.212	0.00405
Chr1	10205413	0.326	0.0588	-0.267	0.0049
Chr1	10221927	0.00758	0.136	0.128	2.52e-05
Chr1	10263535	0.235	0.575	0.34	0.00446
Chr1	10266656	0.857	0.483	-0.374	0.00807
Chr1	10355858	0.143	0	-0.143	0.00308
Chr1	10355885	0.167	0	-0.167	0.00976
Chr1	10376559	0.81	0.557	-0.253	0.00212
Chr1	10376560	0.761	0.554	-0.207	0.01
Chr1	10376571	0.76	0.558	-0.202	0.00823
Chr1	10376578	0.817	0.585	-0.232	0.00266
Chr1	10376580	0.819	0.585	-0.234	0.00171
Chr1	10376590	0.808	0.609	-0.199	0.00902
Chr1	10376876	0.868	0.7	-0.168	0.00678
Chr1	10376877	0.931	0.753	-0.178	0.0015
Chr1	10376885	0.89	0.725	-0.165	0.00923
Chr1	10376905	0.855	0.651	-0.205	0.0034
Chr1	10377215	0.875	0.617	-0.258	0.00763
Chr1	10379049	0.636	0.24	-0.396	0.00855
Chr1	10379054	0.636	0.24	-0.396	0.00855
Chr1	10379079	0.72	0.281	-0.439	0.00138
Chr1	10379081	0.72	0.321	-0.399	0.00582
Chr1	10379082	0.72	0.321	-0.399	0.00582
Chr1	10382827	0.755	0.581	-0.174	0.00839
Chr1	10401874	0.467	0.174	-0.293	0.00926
Chr1	10401876	0.6	0.239	-0.361	0.00334
Chr1	10431422	0.119	0	-0.119	0.00979
Chr1	10454494	0.222	0.46	0.238	0.00392
Chr1	10457826	0	0.214	0.214	0.00203
Chr1	10470090	0.135	0.411	0.276	0.00229
Chr1	10498003	0.157	0.386	0.229	0.00986
Chr1	10524296	0.426	0.18	-0.245	0.0094
Chr1	10524406	0.375	0.13	-0.245	0.00543
Chr1	10524408	0.4	0.157	-0.243	0.00782
Chr1	10591279	0.116	0	-0.116	0.00656
Chr1	10596668	0.25	0.025	-0.225	0.00849
Chr1	10596886	0.621	0.264	-0.357	0.00215
Chr1	10597371	0.41	0.815	0.405	0.00206
Chr1	10598395	0.0426	0.31	0.268	0.00206
Chr1	10618142	0.147	0	-0.147	0.00901
Chr1	10676039	0.2	0	-0.2	0.00549
Chr1	10678601	0.328	0.6	0.272	0.00469
Chr1	10701402	0	0.14	0.14	0.00672
Chr1	10713312	0.846	0.545	-0.301	0.00858
Chr1	10713371	0.912	0.636	-0.275	0.00702
Chr1	10713396	0.972	0.744	-0.228	0.00487
Chr1	10713469	0.417	0.652	0.235	0.00662
Chr1	10751124	0.113	0.303	0.19	0.00748
Chr1	10765551	0.21	0.451	0.241	0.00603
Chr1	10765574	0.21	0.489	0.279	0.00147
Chr1	10765578	0.167	0.462	0.295	0.000333
Chr1	10765651	0.0606	0.246	0.185	0.00468
Chr1	10775569	0.207	0	-0.207	0.00575
Chr1	10829230	0.153	0	-0.153	0.00281
Chr1	10829328	0.058	0.219	0.161	0.00724
Chr1	10829332	0.0462	0.24	0.194	0.00158
Chr1	10829336	0.1	0.275	0.175	0.0073
Chr1	10829340	0.194	0.397	0.203	0.00769
Chr1	10838087	0	0.2	0.2	0.0055
Chr1	10852213	0.125	0	-0.125	0.00497
Chr1	10929417	0.182	0.4	0.218	0.00899
Chr1	10929625	0.094	0.235	0.141	0.00438
Chr1	10929846	0.0289	0.108	0.0792	0.00564
Chr1	10991751	0.114	0	-0.114	0.00237
Chr1	10994445	0.22	0	-0.22	0.00598
Chr1	10994646	0.308	0.0714	-0.236	0.00473
Chr1	10994763	0.435	0.0294	-0.405	0.000218
Chr1	10996793	0.185	0	-0.185	0.00718
Chr1	11030338	0	0.146	0.146	0.00774
Chr1	11034449	0.156	0	-0.156	0.00894
Chr1	11053234	0.25	0.623	0.373	0.000114
Chr1	11053240	0.232	0.519	0.287	0.00272
Chr1	11053241	0.357	0.685	0.328	0.000655
Chr1	11053246	0.373	0.672	0.3	0.00161
Chr1	11053247	0.417	0.672	0.256	0.00602
Chr1	11056771	0.226	0.529	0.303	0.00543
Chr1	11056774	0.204	0.545	0.342	0.002
Chr1	11056784	0.04	0.412	0.372	2.82e-05
Chr1	11056798	0.122	0.452	0.329	0.0014
Chr1	11141307	0.235	0.0345	-0.201	0.0046
Chr1	11246654	0	0.103	0.103	0.00822
Chr1	11276338	0.0517	0.239	0.187	0.00802
Chr1	11276707	0.217	0.441	0.224	0.00644
Chr1	11277116	0.133	0.258	0.125	0.00861
Chr1	11278390	0.0171	0.107	0.0898	0.00322
Chr1	11324123	0.214	0.0673	-0.147	0.00442
Chr1	11358701	0.205	0.5	0.295	0.00692
Chr1	11372407	0.118	0	-0.118	0.00997
Chr1	11372521	0	0.225	0.225	0.000832
Chr1	11388500	0.0256	0.278	0.252	0.00249
Chr1	11390091	0.133	0.329	0.197	0.00308
Chr1	11393835	0.408	0.125	-0.283	0.00412
Chr1	11407030	0	0.175	0.175	0.00604
Chr1	11414483	0.185	0	-0.185	0.00437
Chr1	11532930	0.132	0.364	0.232	0.00587
Chr1	11564604	0.448	0.207	-0.241	0.00965
Chr1	11572898	0.348	0.1	-0.248	0.00572
Chr1	11585382	0.264	0.0947	-0.17	0.00327
Chr1	11585391	0.198	0.0408	-0.157	0.000712
Chr1	11585546	0.154	0.368	0.215	0.00451
Chr1	11585548	0.119	0.321	0.202	0.0055
Chr1	11585825	0.0137	0.138	0.125	0.00634
Chr1	11596910	0.215	0.444	0.229	0.00814
Chr1	11596940	0.0667	0.24	0.173	0.00764
Chr1	11596979	0.232	0.5	0.268	0.0059
Chr1	11600303	0.0364	0.233	0.197	0.00249
Chr1	11600662	0.0606	0.264	0.203	0.00133
Chr1	11600742	0.208	0.383	0.176	0.00194
Chr1	11600796	0.0126	0.102	0.0897	0.000374
Chr1	11601128	0.027	0.177	0.15	0.00279
Chr1	11601131	0.0267	0.163	0.136	0.0053
Chr1	11617907	0.2	0	-0.2	0.00792
Chr1	11617913	0.5	0.0476	-0.452	5.14e-06
Chr1	11617951	0.231	0.522	0.291	0.00763
Chr1	11618227	0.159	0	-0.159	0.00437
Chr1	11618664	0.177	0.406	0.229	0.00608
Chr1	11618703	0.098	0.341	0.243	0.00517
Chr1	11618711	0.102	0.341	0.239	0.006
Chr1	11618713	0.104	0.372	0.268	0.00294
Chr1	11618768	0.027	0.288	0.261	0.00149
Chr1	11618888	0.286	0.0256	-0.26	0.000851
Chr1	11643295	0.214	0	-0.214	0.00203
Chr1	11654966	0.561	0.22	-0.341	0.00109
Chr1	11663885	0.105	0	-0.105	0.0084
Chr1	11663886	0.105	0	-0.105	0.0093
Chr1	11670330	0.0233	0.23	0.206	0.00348
Chr1	11671798	0.214	0.0641	-0.15	0.0086
Chr1	11686573	0.315	0.714	0.399	0.000178
Chr1	11699441	0.278	0	-0.278	0.00135
Chr1	11699660	0.0661	0.18	0.114	0.00876
Chr1	11699769	0.339	0.18	-0.158	0.00427
Chr1	11700239	0.0741	0	-0.0741	0.00593
Chr1	11700354	0.189	0.0504	-0.139	0.000471
Chr1	11700441	0.049	0	-0.049	0.00542
Chr1	11700618	0.337	0.148	-0.189	0.00442
Chr1	11700677	0.234	0.0676	-0.166	0.00589
Chr1	11700894	0.323	0.128	-0.194	0.00692
Chr1	11701527	0	0.191	0.191	0.00342
Chr1	11725756	0.19	0	-0.19	0.00782
Chr1	11744653	0	0.273	0.273	0.0023
Chr1	11744672	0.0222	0.262	0.24	0.00131
Chr1	11752043	0	0.25	0.25	0.00448
Chr1	11752758	0.274	0.0946	-0.179	0.00446
Chr1	11752957	0.0938	0.269	0.175	0.0096
Chr1	11754139	0.321	0.0789	-0.242	0.00571
Chr1	11757349	0	0.0857	0.0857	0.00137
Chr1	11758099	0.0854	0	-0.0854	0.00397
Chr1	11759369	0.14	0.0326	-0.108	0.00825
Chr1	11760420	0.0962	0	-0.0962	0.00264
Chr1	11762338	0.298	0.05	-0.248	0.00439
Chr1	11764410	0.0345	0.213	0.178	0.00539
Chr1	11764431	0.0167	0.19	0.174	0.00215
Chr1	11794946	0.209	0.536	0.326	0.00168
Chr1	11794973	0	0.273	0.273	0.000815
Chr1	11794975	0	0.222	0.222	0.00412
Chr1	11794976	0.0303	0.295	0.265	0.00261
Chr1	11799426	0.167	0	-0.167	0.00826
Chr1	11822863	0.025	0.375	0.35	0.000132
Chr1	11823103	0	0.11	0.11	0.00195
Chr1	11846227	0	0.191	0.191	0.00273
Chr1	11846229	0	0.17	0.17	0.00593
Chr1	11852305	0.208	0.38	0.172	0.0097
Chr1	11852459	0.452	0.194	-0.258	9.53e-05
Chr1	11852506	0.463	0.25	-0.213	0.00798
Chr1	11862945	0.06	0.306	0.246	0.00317
Chr1	11875123	0.204	0.0299	-0.174	0.00266
Chr1	11877314	0.441	0.115	-0.326	0.000847
Chr1	11880810	0.358	0.0976	-0.261	0.00377
Chr1	11891485	0.0149	0.175	0.161	0.00258
Chr1	11897586	0.0143	0.138	0.124	0.00714
Chr1	11921882	0.122	0.407	0.285	0.00924
Chr1	11921913	0.156	0.5	0.344	0.00407
Chr1	11929231	0.154	0	-0.154	0.00561
Chr1	11978031	0	0.139	0.139	0.00908
Chr1	11998637	0.111	0	-0.111	0.00672
Chr1	12031484	0.0833	0	-0.0833	0.00737
Chr1	12031721	0.206	0	-0.206	0.00499
Chr1	12031955	0.386	0.0909	-0.295	0.00217
Chr1	12032321	0.137	0	-0.137	0.000364
Chr1	12034811	0.159	0.0133	-0.146	0.00389
Chr1	12097615	0.109	0.44	0.331	0.000508
Chr1	12109448	0.333	0.0385	-0.295	0.0094
Chr1	12119381	0.429	0.15	-0.279	0.00543
Chr1	12120802	0	0.159	0.159	0.00473
Chr1	12146956	0.0196	0.00604	-0.0136	0.00902
Chr1	12168540	0.34	0.115	-0.226	0.00816
Chr1	12182382	0.0296	0.123	0.0932	0.00602
Chr1	12190099	0.0889	0.31	0.221	0.00753
Chr1	12190769	0	0.146	0.146	0.0059
Chr1	12190799	0	0.158	0.158	0.00788
Chr1	12199490	0.25	0	-0.25	0.000198
Chr1	12212326	0.24	0.0213	-0.219	0.00598
Chr1	12212719	0.385	0.0294	-0.355	0.00055
Chr1	12276179	0.2	0	-0.2	0.00874
Chr1	12277005	0.15	0	-0.15	0.00816
Chr1	12319686	0.32	0.0312	-0.289	0.00719
Chr1	12319693	0.25	0	-0.25	0.00586
Chr1	12346594	0.129	0	-0.129	0.00917
Chr1	12347811	0.358	0.109	-0.249	0.00277
Chr1	12348960	0.151	0	-0.151	0.00599
Chr1	12356741	0.5	0.2	-0.3	0.000404
Chr1	12356747	0.419	0.151	-0.268	0.00185
Chr1	12356756	0.3	0.108	-0.192	0.00775
Chr1	12358476	0.343	0.0588	-0.284	0.0057
Chr1	12359327	0.321	0.105	-0.216	0.00587
Chr1	12361458	0.136	0	-0.136	0.00366
Chr1	12361870	0.217	0.0633	-0.154	0.00633
Chr1	12364180	0	0.151	0.151	0.00736
Chr1	12375283	0.34	0.0652	-0.275	0.00096
Chr1	12375285	0.458	0.196	-0.263	0.00859
Chr1	12375303	0.738	0.444	-0.293	0.00214
Chr1	12375314	0.8	0.429	-0.371	3.03e-05
Chr1	12375315	0.836	0.448	-0.388	9.83e-06
Chr1	12405755	0.4	0.177	-0.223	0.00899
Chr1	12406601	0.526	0.132	-0.395	0.000489
Chr1	12411531	0.135	0	-0.135	0.00474
Chr1	12416100	0.107	0.0159	-0.091	0.00325
Chr1	12421962	0.28	0.058	-0.222	0.00136
Chr1	12426546	0	0.182	0.182	0.00671
Chr1	12441265	0.278	0.0444	-0.233	0.00436
Chr1	12441292	0	0.157	0.157	0.00787
Chr1	12451058	0.136	0.381	0.245	0.00479
Chr1	12451063	0.125	0.378	0.253	0.00519
Chr1	12451065	0.127	0.378	0.251	0.00544
Chr1	12451071	0.0952	0.368	0.273	0.00154
Chr1	12458303	0.188	0	-0.188	0.00341
Chr1	12465005	0	0.0984	0.0984	0.00931
Chr1	12489900	0.14	0	-0.14	0.00226
Chr1	12496429	0.14	0	-0.14	0.00658
Chr1	12496797	0.276	0.0238	-0.252	0.00256
Chr1	12518042	0.786	1	0.214	0.00931
Chr1	12527702	0	0.155	0.155	0.00354
Chr1	12546519	0.174	0	-0.174	0.0069
Chr1	12551716	0.172	0	-0.172	0.00527
Chr1	12551894	0.0769	0	-0.0769	0.00945
Chr1	12553630	0.255	0.0492	-0.206	0.00375
Chr1	12554439	0	0.151	0.151	0.00882
Chr1	12560384	0.448	0.188	-0.261	0.00663
Chr1	12567938	0.198	0.0488	-0.149	0.00511
Chr1	12574166	0.262	0.0238	-0.238	0.00338
Chr1	12574167	0.3	0.0238	-0.276	0.00061
Chr1	12574172	0.244	0.0426	-0.202	0.00667
Chr1	12574577	0.205	0.0208	-0.184	0.00944
Chr1	12577067	0	0.179	0.179	0.00812
Chr1	12594213	0.113	0.0189	-0.0945	0.008
Chr1	12638058	0	0.206	0.206	0.00246
Chr1	12647190	0.342	0.115	-0.227	0.00237
Chr1	12647202	0.278	0.0755	-0.203	0.00379
Chr1	12648030	0.318	0.0455	-0.273	0.00475
Chr1	12658359	0	0.17	0.17	0.00935
Chr1	12668401	0.182	0.0182	-0.164	0.00811
Chr1	12681779	0.516	0.143	-0.373	0.00152
Chr1	12696706	0.107	0	-0.107	0.00764
Chr1	12709075	0.15	0.371	0.221	0.00543
Chr1	12728683	0.0189	0.194	0.175	0.0092
Chr1	12728798	0.087	0.262	0.175	0.00979
Chr1	12728812	0.0606	0.224	0.164	0.00957
Chr1	12759714	0	0.171	0.171	0.00164
Chr1	12784224	0.125	0	-0.125	0.00681
Chr1	12785325	0.184	0.02	-0.164	0.00778
Chr1	12786642	0.0714	0.371	0.3	0.00435
Chr1	12810844	0.141	0	-0.141	0.00323
Chr1	12822027	0.222	0.0244	-0.198	0.00795
Chr1	12822077	0.061	0.254	0.193	0.00156
Chr1	12827968	0.371	0.0476	-0.324	0.00935
Chr1	12829068	0	0.182	0.182	0.00236
Chr1	12830462	0.0899	0	-0.0899	0.00826
Chr1	12830635	0.0118	0.135	0.123	0.00191
Chr1	12830812	0.234	0.0729	-0.161	0.00485
Chr1	12832035	0.167	0	-0.167	0.00745
Chr1	12832602	0.114	0.0118	-0.102	0.00753
Chr1	12832970	0.329	0.134	-0.195	0.00652
Chr1	12840440	0.268	0.0465	-0.222	0.00619
Chr1	12841966	0.607	0.291	-0.316	0.00863
Chr1	12842000	0.426	0.167	-0.259	0.00707
Chr1	12844046	0.233	0.0244	-0.209	0.0084
Chr1	12851178	0.0145	0.178	0.163	0.000592
Chr1	12851538	0.16	0.0421	-0.118	0.01
Chr1	12872621	0	0.208	0.208	0.00778
Chr1	12876903	0.128	0	-0.128	0.00542
Chr1	12885663	0.172	0.0175	-0.154	0.00497
Chr1	12891242	0.0377	0.207	0.169	0.00903
Chr1	12892069	0	0.189	0.189	0.00296
Chr1	12892098	0	0.216	0.216	0.000542
Chr1	12911784	0.613	0.839	0.226	0.00832
Chr1	12919863	0.167	0	-0.167	0.000872
Chr1	12920407	0.122	0.382	0.259	0.00334
Chr1	12922569	0.3	0.0714	-0.229	0.0098
Chr1	12936715	0.141	0.0147	-0.126	0.00899
Chr1	12950717	0	0.195	0.195	0.00199
Chr1	12950907	0.0704	0.261	0.19	0.00278
Chr1	12974435	0.49	0.19	-0.301	0.00109
Chr1	13003641	0.0256	0.25	0.224	0.00756
Chr1	13009109	0.254	0.0476	-0.207	0.0066
Chr1	13009441	0.263	0.119	-0.144	0.00781
Chr1	13013188	0.0444	0.24	0.196	0.00862
Chr1	13016329	0.176	0.0164	-0.16	0.0051
Chr1	13018314	0.419	0.129	-0.29	0.0096
Chr1	13022552	0.179	0	-0.179	0.00442
Chr1	13022675	0.0702	0.265	0.195	0.00467
Chr1	13023000	0.5	0.171	-0.329	0.00689
Chr1	13055502	0.286	0.0377	-0.248	0.00248
Chr1	13055507	0.286	0.0364	-0.249	0.00206
Chr1	13055520	0.265	0.0238	-0.241	0.00399
Chr1	13055530	0.257	0.0465	-0.211	0.01
Chr1	13060638	0.432	0.0667	-0.366	0.00079
Chr1	13070572	0.258	0.0727	-0.185	0.00818
Chr1	13085851	0.333	0.0303	-0.303	0.00284
Chr1	13088314	0.124	0.252	0.128	0.00939
Chr1	13088506	0.237	0.43	0.193	0.00305
Chr1	13088526	0.188	0.351	0.163	0.00565
Chr1	13089237	0.467	0.154	-0.313	0.000931
Chr1	13089248	0.422	0.161	-0.262	0.00666
Chr1	13089254	0.487	0.204	-0.283	0.00653
Chr1	13090912	0.209	0.0308	-0.179	0.00637
Chr1	13095979	0.235	0.0426	-0.193	0.00826
Chr1	13096043	0.184	0.0278	-0.156	0.00198
Chr1	13098906	0.185	0.559	0.374	0.00386
Chr1	13102250	0.636	0.27	-0.366	0.0073
Chr1	13102972	0.343	0.0417	-0.301	0.00888
Chr1	13104007	0.657	0.233	-0.424	0.00104
Chr1	13117134	0.25	0.0263	-0.224	0.00599
Chr1	13119693	0.0984	0	-0.0984	0.00888
Chr1	13123120	0.0238	0.246	0.222	0.00181
Chr1	13128977	0.184	0.0189	-0.165	0.00845
Chr1	13135393	0	0.222	0.222	0.00731
Chr1	13141153	0.025	0.158	0.133	0.00429
Chr1	13142589	0.429	0.114	-0.315	0.00181
Chr1	13143189	0.109	0	-0.109	0.00535
Chr1	13143244	0.143	0.354	0.211	0.00768
Chr1	13154001	0.4	0.0333	-0.367	0.00105
Chr1	13157800	0.381	0.0571	-0.324	0.000913
Chr1	13160868	0.231	0	-0.231	0.00231
Chr1	13163128	0.069	0.483	0.414	0.000846
Chr1	13166972	0.1	0.447	0.347	0.00844
Chr1	13176159	0.977	0.778	-0.199	0.00952
Chr1	13176830	0.286	0	-0.286	0.000919
Chr1	13177656	0.24	0.0227	-0.217	0.00767
Chr1	13178417	0	0.122	0.122	0.00612
Chr1	13180465	0.836	0.604	-0.232	0.00644
Chr1	13201805	0.0789	0.267	0.188	0.00192
Chr1	13203936	0.182	0.0169	-0.165	0.00191
Chr1	13205143	0.108	0	-0.108	0.00882
Chr1	13207693	0	0.111	0.111	0.00324
Chr1	13209700	0.0957	0.00971	-0.086	0.00739
Chr1	13212370	0.175	0.0286	-0.147	0.00598
Chr1	13212423	0.197	0.0156	-0.181	0.000857
Chr1	13213785	0.289	0.104	-0.185	0.00158
Chr1	13219162	0.323	0.0256	-0.297	0.00161
Chr1	13234509	0.263	0	-0.263	0.000302
Chr1	13234665	0	0.333	0.333	0.00183
Chr1	13245614	0.102	0	-0.102	0.0092
Chr1	13258953	0	0.158	0.158	0.00919
Chr1	13261848	0.132	0	-0.132	0.00702
Chr1	13261933	0.182	0	-0.182	0.0055
Chr1	13272272	0.125	0.0137	-0.111	0.00986
Chr1	13273130	0.179	0	-0.179	0.00943
Chr1	13371039	0	0.136	0.136	0.00758
Chr1	13371104	0.145	0	-0.145	0.00135
Chr1	13371105	0.145	0	-0.145	0.00145
Chr1	13372857	0.0845	0	-0.0845	0.00962
Chr1	13376487	0.534	0.233	-0.302	0.000499
Chr1	13382545	0.188	0	-0.188	0.004
Chr1	13439555	0.0192	0.19	0.171	0.00965
Chr1	13440296	0.318	0	-0.318	0.00232
Chr1	13447558	0.217	0.0753	-0.142	0.00551
Chr1	13447669	0.244	0.087	-0.157	0.00496
Chr1	13448555	0.127	0	-0.127	0.00463
Chr1	13449017	0.358	0.116	-0.242	0.00864
Chr1	13451266	0.0988	0	-0.0988	0.00749
Chr1	13457005	0.238	0	-0.238	0.00118
Chr1	13472456	0.157	0	-0.157	0.00787
Chr1	13472488	0.481	0.1	-0.381	0.000557
Chr1	13474190	0.429	0.143	-0.286	0.00925
Chr1	13476465	0.5	0.119	-0.381	0.000352
Chr1	13481729	0.286	0.0294	-0.256	0.00632
Chr1	13486536	0.417	0.069	-0.348	0.00346
Chr1	13498994	0.222	0.475	0.253	0.0062
Chr1	13500151	0.237	0.04	-0.197	0.00818
Chr1	13504545	0.186	0	-0.186	0.00156
Chr1	13506816	0.109	0	-0.109	0.00835
Chr1	13507744	0.286	0	-0.286	0.00108
Chr1	13513736	0.0962	0.419	0.323	0.00088
Chr1	13513864	0	0.152	0.152	0.00449
Chr1	13518094	0.346	0.0217	-0.324	0.000278
Chr1	13522028	0.183	0.0385	-0.145	0.00853
Chr1	13529525	0	0.138	0.138	0.00281
Chr1	13529577	0.105	0.246	0.141	0.00945
Chr1	13531355	0.217	0.0267	-0.19	0.000584
Chr1	13532644	0.118	0.0248	-0.0934	0.00774
Chr1	13533209	0.287	0.0941	-0.193	0.00124
Chr1	13534461	0.148	0.0383	-0.109	0.000383
Chr1	13534957	0.149	0	-0.149	0.00393
Chr1	13537648	0.186	0.0828	-0.103	0.00989
Chr1	13539133	0	0.0918	0.0918	0.00363
Chr1	13543306	0.118	0	-0.118	0.00713
Chr1	13551842	0.189	0.0169	-0.172	0.00487
Chr1	13561975	0.2	0	-0.2	0.0086
Chr1	13565302	0.406	0.162	-0.244	0.00225
Chr1	13566575	0.0865	0.00952	-0.077	0.00975
Chr1	13566604	0.147	0.348	0.201	0.0096
Chr1	13572754	0.273	0	-0.273	0.00797
Chr1	13574256	0.125	0	-0.125	0.00763
Chr1	13583295	0.0845	0.264	0.179	0.00403
Chr1	13583312	0.058	0.262	0.204	0.000923
Chr1	13583426	0.404	0.232	-0.172	0.00943
Chr1	13583458	0.0722	0	-0.0722	0.00472
Chr1	13583600	0.5	0.189	-0.311	0.00943
Chr1	13584362	0.295	0.111	-0.184	0.0088
Chr1	13585419	0.364	0.0959	-0.268	0.000355
Chr1	13586286	0.963	0.519	-0.444	0.000346
Chr1	13589833	0.0962	0.389	0.293	0.000577
Chr1	13590124	0.125	0	-0.125	0.0092
Chr1	13592792	0	0.196	0.196	0.00373
Chr1	13594622	0.27	0.0392	-0.231	0.00316
Chr1	13594744	0.171	0	-0.171	0.00213
Chr1	13595449	0.013	0.135	0.122	0.00725
Chr1	13597293	0.04	0.35	0.31	0.00522
Chr1	13602963	0.0175	0.194	0.176	0.00228
Chr1	13619650	0.5	0.163	-0.337	0.00496
Chr1	13623144	0.0769	0.393	0.316	0.00993
Chr1	13623239	0.1	0.591	0.491	0.00121
Chr1	13624127	0.387	0.0698	-0.317	0.00115
Chr1	13627260	0.217	0	-0.217	0.00672
Chr1	13636311	0.741	0.382	-0.358	0.00918
Chr1	13638004	0.389	0.119	-0.27	0.00791
Chr1	13639569	0.0204	0.222	0.202	0.00704
Chr1	13640041	0	0.179	0.179	0.00312
Chr1	13648957	0.146	0	-0.146	0.0059
Chr1	13657399	0	0.176	0.176	0.00861
Chr1	13658193	0.204	0.0156	-0.188	0.000955
Chr1	13658462	0.145	0.351	0.205	0.00658
Chr1	13658835	0	0.0727	0.0727	0.0071
Chr1	13663274	0.111	0	-0.111	0.00998
Chr1	13663607	0.341	0.106	-0.235	0.00507
Chr1	13664768	0.0185	0.231	0.212	0.00081
Chr1	13665109	0.0792	0.173	0.0936	0.00579
Chr1	13677454	0.5	0.154	-0.346	0.00223
Chr1	13677955	0.286	0.0588	-0.227	0.00306
Chr1	13691238	0.093	0.381	0.288	0.0021
Chr1	13691241	0.102	0.333	0.231	0.00935
Chr1	13699794	0.484	0.219	-0.266	0.00285
Chr1	13699806	0.412	0.149	-0.263	0.000226
Chr1	13701161	0.0649	0.23	0.165	0.00644
Chr1	13701381	0.0893	0.00794	-0.0813	0.00352
Chr1	13701500	0	0.0496	0.0496	0.00362
Chr1	13707714	0.333	0.0333	-0.3	0.00415
Chr1	13708943	0.157	0.0149	-0.142	0.00511
Chr1	13709086	0.452	0.125	-0.327	0.00159
Chr1	13709291	0.0917	0.00909	-0.0826	0.00565
Chr1	13710004	0.195	0	-0.195	0.00572
Chr1	13711837	0.19	0.043	-0.147	0.00339
Chr1	13715953	0	0.123	0.123	0.00776
Chr1	13731129	0.0256	0.324	0.299	0.00055
Chr1	13736431	0.114	0.367	0.252	0.000798
Chr1	13736707	0.0547	0.00585	-0.0489	0.00741
Chr1	13738940	0	0.128	0.128	0.00994
Chr1	13740394	0.238	0	-0.238	0.00108
Chr1	13740620	0	0.24	0.24	0.00319
Chr1	13744580	0	0.258	0.258	0.00708
Chr1	13745629	0.485	0.171	-0.314	0.00533
Chr1	13752112	0.12	0.385	0.265	0.00288
Chr1	13754112	0.0217	0.2	0.178	0.00824
Chr1	13755414	0.14	0.0182	-0.121	0.00136
Chr1	13757471	0.271	0.0746	-0.196	0.00785
Chr1	13762541	0	0.229	0.229	0.001
Chr1	13766454	0.295	0.0571	-0.238	0.00885
Chr1	13769972	0.263	0	-0.263	0.00394
Chr1	13770253	0.182	0	-0.182	0.00398
Chr1	13777689	0.769	0.507	-0.263	0.00159
Chr1	13778204	0.0862	0	-0.0862	0.00595
Chr1	13785391	0	0.14	0.14	0.00259
Chr1	13789342	0.933	0.769	-0.164	0.00594
Chr1	13793405	0.431	0.176	-0.255	0.00296
Chr1	13793787	0.417	0.0769	-0.34	0.00741
Chr1	13800638	0.188	0.0169	-0.171	0.0023
Chr1	13801062	0.171	0.514	0.342	0.00299
Chr1	13809711	0.304	0.0323	-0.272	0.00292
Chr1	13810760	0.16	0	-0.16	0.00935
Chr1	13811916	0.163	0	-0.163	0.00508
Chr1	13812882	0.233	0.0377	-0.196	0.00284
Chr1	13816511	0.38	0.0968	-0.283	0.00527
Chr1	13817625	0.333	0.0652	-0.268	0.00802
Chr1	13826844	0.259	0	-0.259	0.01
Chr1	13831719	0	0.127	0.127	0.00306
Chr1	13842449	0	0.132	0.132	0.00336
Chr1	13842552	0.0147	0.154	0.139	0.00387
Chr1	13846349	0.469	0.136	-0.332	0.00189
Chr1	13865621	0.158	0.0312	-0.127	0.00514
Chr1	13865686	0.069	0.328	0.259	0.000819
Chr1	13865735	0.327	0.0968	-0.23	0.00265
Chr1	13866401	0.0217	0.213	0.191	0.00755
Chr1	13866507	0.591	0.189	-0.402	0.00373
Chr1	13867447	0	0.123	0.123	0.00696
Chr1	13871043	0.25	0.0244	-0.226	0.00367
Chr1	13874099	0.19	0.0204	-0.17	0.00601
Chr1	13880090	0.25	0	-0.25	0.00661
Chr1	13882995	0.612	0.333	-0.279	0.00605
Chr1	13884401	0.333	0.128	-0.205	0.00852
Chr1	13885695	0	0.207	0.207	0.00236
Chr1	13885921	0.303	0.0286	-0.274	0.00251
Chr1	13891326	0.0282	0.169	0.141	0.00643
Chr1	13891868	0.0874	0	-0.0874	0.0011
Chr1	13895064	0.25	0.0508	-0.199	0.00537
Chr1	13896837	0.152	0	-0.152	0.00484
Chr1	13897598	0.404	0.151	-0.253	0.00536
Chr1	13897604	0.254	0.0392	-0.215	0.00271
Chr1	13899203	0.457	0.138	-0.319	0.00734
Chr1	13902093	0	0.229	0.229	0.00066
Chr1	13903481	0.125	0	-0.125	0.00874
Chr1	13903571	0.0909	0.452	0.361	0.00155
Chr1	13907399	0.333	0.0303	-0.303	0.00339
Chr1	13907939	0.28	0.0286	-0.251	0.007
Chr1	13919998	0.409	0.0833	-0.326	0.00587
Chr1	13934954	0	0.138	0.138	0.00652
Chr1	13947145	0	0.17	0.17	0.00283
Chr1	13947146	0.0208	0.192	0.171	0.00835
Chr1	13947542	0	0.289	0.289	0.00268
Chr1	13956886	0.238	0.0492	-0.189	0.00636
Chr1	13972067	0	0.17	0.17	0.00276
Chr1	13981051	0.119	0.0179	-0.101	0.00279
Chr1	13983885	0	0.131	0.131	0.00926
Chr1	13984136	0.0196	0.192	0.172	0.00395
Chr1	13984923	0.0706	0	-0.0706	0.00881
Chr1	13987733	0.0161	0.22	0.204	0.000387
Chr1	13988952	0	0.216	0.216	0.00512
Chr1	13989530	0.391	0.14	-0.251	0.00566
Chr1	13990815	0.3	0.0513	-0.249	0.0074
Chr1	13997876	0.434	0.217	-0.217	0.00393
Chr1	13997900	0.457	0.266	-0.19	0.00746
Chr1	13998065	0.2	0.0179	-0.182	0.00657
Chr1	13999537	0.069	0.243	0.174	0.00911
Chr1	14006451	0.194	0.029	-0.165	0.00254
Chr1	14006472	0.321	0.135	-0.185	0.0073
Chr1	14018635	0.0541	0.364	0.31	0.00198
Chr1	14022270	0.148	0	-0.148	0.00867
Chr1	14030486	0.0915	0.0185	-0.073	0.00797
Chr1	14041959	0.14	0.373	0.233	0.00559
Chr1	14042132	0.633	0.226	-0.408	0.00185
Chr1	14043465	0.455	0.151	-0.304	0.00278
Chr1	14043549	0.568	0.242	-0.325	0.00775
Chr1	14049058	0	0.158	0.158	0.00919
Chr1	14049304	0.171	0	-0.171	0.00279
Chr1	14050350	0.111	0	-0.111	0.00737
Chr1	14053479	0.106	0.296	0.189	0.000454
Chr1	14054051	0.227	0.0508	-0.176	0.000169
Chr1	14060882	0.209	0.0213	-0.188	0.00587
Chr1	14061419	0.0185	0.179	0.16	0.00823
Chr1	14062430	0.271	0.0659	-0.205	0.00071
Chr1	14062442	0.329	0.112	-0.216	0.000932
Chr1	14070665	0	0.109	0.109	0.00486
Chr1	14072004	0.574	0.259	-0.315	0.00214
Chr1	14087522	0.659	0.347	-0.312	0.00361
Chr1	14087533	0.83	0.582	-0.248	0.00922
Chr1	14087541	0.811	0.574	-0.238	0.00849
Chr1	14089279	0.271	0.0781	-0.193	0.00863
Chr1	14089592	0.0845	0.278	0.193	0.0042
Chr1	14089598	0.1	0.28	0.18	0.00653
Chr1	14091433	0.069	0.327	0.258	0.000643
Chr1	14091653	0.552	0.268	-0.284	0.00245
Chr1	14094244	0.179	0.0164	-0.163	0.00537
Chr1	14094530	0.121	0.333	0.213	0.00587
Chr1	14099972	0.0357	0.306	0.27	0.000447
Chr1	14104926	0.148	0.636	0.488	0.000808
Chr1	14105688	0.258	0	-0.258	0.00708
Chr1	14106112	0.278	0.058	-0.22	0.000586
Chr1	14107227	0.125	0	-0.125	0.00619
Chr1	14107730	0.417	0.19	-0.227	0.00935
Chr1	14111820	0.069	0.364	0.295	0.00658
Chr1	14118644	0.151	0	-0.151	0.0067
Chr1	14122003	0	0.157	0.157	0.000684
Chr1	14129322	0.113	0.012	-0.1	0.00847
Chr1	14129424	0.344	0.697	0.353	0.0063
Chr1	14129720	0	0.194	0.194	0.00382
Chr1	14220816	0	0.0941	0.0941	0.00837
Chr1	14224842	0	0.258	0.258	0.00137
Chr1	14234622	0.119	0.349	0.23	0.0072
Chr1	14236855	0.25	0.04	-0.21	0.00678
Chr1	14241422	0.12	0	-0.12	0.00702
Chr1	14241572	0.143	0	-0.143	0.00604
Chr1	14241724	0.378	0.174	-0.204	0.00434
Chr1	14245288	0.0119	0.11	0.098	0.01
Chr1	14245471	0.129	0	-0.129	0.000546
Chr1	14245645	0.25	0.0725	-0.178	0.00526
Chr1	14250006	0.238	0	-0.238	0.000229
Chr1	14261649	0.143	0	-0.143	0.00537
Chr1	14263591	0.458	0.128	-0.33	0.00635
Chr1	14269744	0.375	0	-0.375	0.000217
Chr1	14269870	0.188	0	-0.188	0.000803
Chr1	14273288	0.037	0.324	0.287	0.00479
Chr1	14275743	0.0625	0.323	0.26	0.00403
Chr1	14276617	0.0364	0.208	0.172	0.00702
Chr1	14279290	0.24	0.105	-0.135	0.00667
Chr1	14279427	0.098	0.00781	-0.0902	0.00285
Chr1	14279787	0	0.194	0.194	0.00293
Chr1	14280170	0	0.24	0.24	0.00983
Chr1	14280341	0	0.145	0.145	0.00212
Chr1	14281582	0.179	0	-0.179	0.00338
Chr1	14282427	0.34	0.0513	-0.289	0.0011
Chr1	14287895	0.243	0.0588	-0.184	0.00371
Chr1	14287908	0.3	0.107	-0.193	0.0093
Chr1	14288983	0.289	0.512	0.222	0.00626
Chr1	14291663	0.558	0.352	-0.206	0.00366
Chr1	14291873	0.212	0.0625	-0.15	0.00321
Chr1	14294214	0.0323	0.303	0.271	0.0062
Chr1	14295020	0.216	0	-0.216	0.00682
Chr1	14295359	0.0213	0.189	0.167	0.00907
Chr1	14299277	0.182	0.0169	-0.165	0.00795
Chr1	14300335	0.0529	0.00546	-0.0475	0.00845
Chr1	14300348	0.0328	0	-0.0328	0.000733
Chr1	14300766	0.0198	0.12	0.1	0.00363
Chr1	14301249	0.333	0	-0.333	0.00044
Chr1	14378037	0.132	0.442	0.31	0.00315
Chr1	14382250	0.872	0.614	-0.258	0.00375
Chr1	14385634	0.407	0.265	-0.142	0.00682
Chr1	14388376	0.297	0.617	0.32	0.00446
Chr1	14390860	0.167	0	-0.167	0.00383
Chr1	14393908	0.2	0.064	-0.136	0.00207
Chr1	14393918	0.139	0.0256	-0.114	0.00177
Chr1	14398185	0.292	0	-0.292	0.00225
Chr1	14400121	0.0317	0.213	0.181	0.0021
Chr1	14400275	0.0922	0.046	-0.0462	0.00435
Chr1	14400285	0.0441	0.0799	0.0358	0.0096
Chr1	14400562	0.0874	0	-0.0874	0.00356
Chr1	14400922	0.101	0.0253	-0.0758	0.0068
Chr1	14400923	0.0734	0.00637	-0.0671	0.00188
Chr1	14400957	0.184	0.0423	-0.142	0.00666
Chr1	14401128	0.121	0.0486	-0.0725	0.00672
Chr1	14448817	0.09	0.0098	-0.0802	0.00936
Chr1	14449306	0.25	0.0893	-0.161	0.00418
Chr1	14449358	0.116	0.0364	-0.0791	0.000373
Chr1	14449373	0.11	0.0429	-0.0674	0.00337
Chr1	14450472	0.0132	0.147	0.134	0.00314
Chr1	14450516	0.0939	0.0341	-0.0598	0.00597
Chr1	14450517	0.0788	0.019	-0.0598	0.0026
Chr1	14451144	0.0154	0.0751	0.0597	0.002
Chr1	14451145	0.0115	0.0619	0.0505	0.00361
Chr1	14461924	0	0.0952	0.0952	0.00991
Chr1	14462632	0.0814	0	-0.0814	0.00479
Chr1	14462784	0.0577	0	-0.0577	0.01
Chr1	14466596	0.0312	0.308	0.276	0.00762
Chr1	14466599	0	0.214	0.214	0.00836
Chr1	14470243	0.257	0.105	-0.152	0.000763
Chr1	14480482	0.0628	0.0087	-0.0541	0.00173
Chr1	14480627	0.0478	0.00923	-0.0386	0.00512
Chr1	14480920	0.155	0	-0.155	0.000809
Chr1	14480965	0.11	0.0182	-0.0917	0.00732
Chr1	14484624	0.123	0	-0.123	0.00636
Chr1	14484625	0.123	0	-0.123	0.00636
Chr1	14488610	0.0122	0.136	0.124	0.00529
Chr1	14488616	0.0263	0.159	0.133	0.00709
Chr1	14488626	0.0143	0.167	0.152	0.00179
Chr1	14491610	0.228	0.0842	-0.144	0.0082
Chr1	14494946	0	0.0748	0.0748	0.00727
Chr1	14497419	0.318	0	-0.318	0.0089
Chr1	14497611	0.304	0	-0.304	0.00916
Chr1	14498076	0.0345	0.198	0.163	0.00107
Chr1	14498079	0	0.14	0.14	0.000324
Chr1	14498529	0.0128	0.156	0.143	0.00255
Chr1	14498656	0.028	0.115	0.0874	0.00728
Chr1	14509738	0.0112	0.133	0.121	0.00187
Chr1	14510607	0.211	0.0776	-0.133	0.00461
Chr1	14510637	0.0364	0.139	0.103	0.0088
Chr1	14512826	0.128	0	-0.128	0.00958
Chr1	14517908	0.0244	0.28	0.256	0.00362
Chr1	14535500	0.0331	0.00327	-0.0298	0.00777
Chr1	14535622	0.146	0.0605	-0.0854	0.00488
Chr1	14613054	0.0897	0	-0.0897	0.00542
Chr1	14614744	0.0306	0.143	0.112	0.00757
Chr1	14615154	0.0473	0.0914	0.0441	0.00349
Chr1	14615162	0.0402	0.0983	0.0582	0.000491
Chr1	14676478	0.233	0.0345	-0.198	0.0037
Chr1	14677366	0	0.214	0.214	1.94e-05
Chr1	14678224	0	0.161	0.161	0.00356
Chr1	14680192	0	0.158	0.158	0.00377
Chr1	14680279	0.188	0	-0.188	0.00953
Chr1	14680401	0.344	0.06	-0.284	0.00171
Chr1	14680758	0.154	0	-0.154	0.00644
Chr1	14680759	0.151	0	-0.151	0.0067
Chr1	14682663	0.25	0.0633	-0.187	0.00458
Chr1	14684092	0.0303	0.36	0.33	0.00135
Chr1	14684417	0.075	0.375	0.3	0.00286
Chr1	14686212	0.037	0.417	0.38	0.000857
Chr1	14711188	0	0.0886	0.0886	0.00569
Chr1	14713129	0.103	0	-0.103	0.00952
Chr1	14715580	0.117	0	-0.117	0.00544
Chr1	14715596	0.158	0.0159	-0.142	0.00636
Chr1	14716393	0.153	0.409	0.257	0.00165
Chr1	14717099	0.0566	0.255	0.198	0.00622
Chr1	14721991	0.0816	0.218	0.136	0.00942
Chr1	14722202	0.129	0.0588	-0.0702	0.00569
Chr1	14722363	0.0573	0.0255	-0.0318	0.00403
Chr1	14722769	0.0375	0.182	0.144	0.00319
Chr1	14722936	0.137	0.0802	-0.0571	0.00418
Chr1	14722971	0.0668	0.0268	-0.0401	0.00663
Chr1	14723159	0.0978	0.0459	-0.0518	0.00902
Chr1	14723513	0.0478	0.0171	-0.0307	0.00443
Chr1	14725146	0.0968	0.0195	-0.0773	0.00147
Chr1	14725156	0.0963	0.019	-0.0772	0.00079
Chr1	14725195	0.293	0.0526	-0.24	0.000981
Chr1	14725214	0.229	0.0222	-0.207	0.00385
Chr1	14725479	0.0315	0.106	0.0742	0.00324
Chr1	14725767	0.108	0	-0.108	0.00408
Chr1	14727211	0.185	0.0213	-0.164	0.00955
Chr1	14730739	0.02	0.184	0.164	0.00778
Chr1	14730748	0	0.2	0.2	0.00439
Chr1	14732363	0	0.0909	0.0909	0.00117
Chr1	14732476	0	0.075	0.075	0.00527
Chr1	14732491	0	0.0917	0.0917	0.00281
Chr1	14732658	0	0.136	0.136	0.00592
Chr1	14732778	0.00877	0.0952	0.0865	0.0031
Chr1	14733421	0.0791	0.0228	-0.0562	0.0083
Chr1	14734056	0.11	0.0334	-0.0767	0.000103
Chr1	14736834	0.12	0.0114	-0.109	0.00269
Chr1	14737178	0.0836	0.0325	-0.0511	0.00839
Chr1	14737209	0.099	0.0298	-0.0692	0.00039
Chr1	14737922	0.222	0.0385	-0.184	0.00801
Chr1	14738082	0.0945	0.0291	-0.0654	0.00681
Chr1	14738422	0.147	0.0189	-0.128	0.00164
Chr1	14738711	0	0.157	0.157	0.00901
Chr1	14740058	0.273	0.025	-0.248	0.00642
Chr1	14761568	0.135	0	-0.135	0.00642
Chr1	14764169	0.0147	0.167	0.152	0.00477
Chr1	14765143	0.333	0.0638	-0.27	0.00629
Chr1	14766671	0.148	0	-0.148	0.0082
Chr1	14771631	0.149	0.0859	-0.063	0.00347
Chr1	14771800	0.0769	0.033	-0.0439	0.00895
Chr1	14772531	0.0647	0.0205	-0.0442	0.00134
Chr1	14773068	0.0455	0	-0.0455	0.00581
Chr1	14773109	0.162	0.0364	-0.125	0.00016
Chr1	14773137	0.066	0	-0.066	0.0034
Chr1	14773145	0.0891	0.00847	-0.0806	0.0064
Chr1	14773860	0.103	0.0393	-0.0633	0.00171
Chr1	14774010	0.236	0.0597	-0.177	0.00751
Chr1	14774464	0.0161	0.073	0.0569	0.00956
Chr1	14774487	0.0292	0.119	0.0893	0.00507
Chr1	14774488	0.00725	0.0662	0.0589	0.00995
Chr1	14775435	0.0672	0.0367	-0.0305	0.0059
Chr1	14776097	0.165	0.104	-0.0607	0.00734
Chr1	14776230	0.0565	0.0115	-0.0449	0.00564
Chr1	14776573	0.0791	0.187	0.108	0.00305
Chr1	14780785	0.0152	0.0777	0.0625	0.000489
Chr1	14781323	0	0.105	0.105	0.00672
Chr1	14790826	0.0691	0.0153	-0.0538	0.00971
Chr1	14795140	0.0798	0.0331	-0.0466	0.00859
Chr1	14807319	0.176	0.0385	-0.137	0.00735
Chr1	14824329	0.0364	0.194	0.157	0.01
Chr1	14828341	0.538	0.154	-0.385	0.00779
Chr1	14839795	0.0909	0.0341	-0.0568	0.00143
Chr1	14839873	0.0584	0.0331	-0.0253	0.000334
Chr1	14840585	0.0496	0.0316	-0.018	4.17e-06
Chr1	14841129	0.00596	0.0266	0.0207	0.00304
Chr1	14841175	0.223	0.165	-0.0584	0.00428
Chr1	14841330	0.0347	0.00449	-0.0302	0.00132
Chr1	14841345	0.0482	0.0139	-0.0343	0.00743
Chr1	14841400	0.0312	0.0206	-0.0106	0.00209
Chr1	14841590	0.0302	0.013	-0.0171	0.000445
Chr1	14841617	0.0171	0.00676	-0.0103	0.00552
Chr1	14842104	0.0717	0.0566	-0.0151	0.00635
Chr1	14842129	0.0545	0.039	-0.0155	0.00186
Chr1	14842135	0.0203	0.0099	-0.0104	0.000695
Chr1	14842189	0.0962	0.0407	-0.0554	0.00358
Chr1	14843007	0.0253	0.0101	-0.0152	0.00191
Chr1	14843015	0.0459	0.0256	-0.0202	0.00163
Chr1	14843037	0.0474	0.03	-0.0174	0.00221
Chr1	14843413	0.0741	0.0206	-0.0535	0.00528
Chr1	14845420	0.161	0.0496	-0.111	0.00347
Chr1	14845429	0.731	0.943	0.213	0.00349
Chr1	14846901	0.315	0.125	-0.19	0.00561
Chr1	14846956	0.136	0.0387	-0.0974	0.00198
Chr1	14846959	0.0227	0.123	0.1	0.00865
Chr1	14847079	0.229	0.0859	-0.143	0.00326
Chr1	14848338	0.234	0.107	-0.128	0.00387
Chr1	14848459	0.35	0.239	-0.112	0.00475
Chr1	14848468	0.0684	0.0185	-0.0499	0.00505
Chr1	14848627	0.287	0.162	-0.125	0.00812
Chr1	14849004	0.161	0.0164	-0.144	0.00659
Chr1	14849122	0.269	0.0886	-0.181	0.00763
Chr1	14849136	0.466	0.2	-0.266	0.00141
Chr1	14849695	0.0882	0.00826	-0.08	0.00622
Chr1	14850216	0.173	0.0863	-0.0871	0.00189
Chr1	14850352	0.0833	0.342	0.259	0.000995
Chr1	14850470	0.103	0.0153	-0.0878	0.00497
Chr1	14850478	0.0606	0	-0.0606	0.00742
Chr1	14851253	0.07	0.017	-0.053	0.007
Chr1	14851561	0	0.0348	0.0348	0.00656
Chr1	14852001	0.267	0.166	-0.1	0.000167
Chr1	14852029	0.0754	0.0369	-0.0386	0.0036
Chr1	14852080	0.0277	0.0596	0.0319	0.00925
Chr1	14852129	0.145	0.0909	-0.0541	0.00964
Chr1	14852147	0.0401	0.00787	-0.0322	0.00467
Chr1	14852485	0.235	0.148	-0.0874	0.00541
Chr1	14852574	0.066	0.0187	-0.0473	0.00244
Chr1	14852589	0.0858	0.0349	-0.051	0.00723
Chr1	14852631	0.111	0.0455	-0.0657	0.00117
Chr1	14852828	0.0935	0.0482	-0.0453	0.00282
Chr1	14853031	0.186	0.121	-0.0651	0.00206
Chr1	14853163	0.278	0.21	-0.0678	0.0037
Chr1	14853492	0.031	0	-0.031	0.00264
Chr1	14854258	0.201	0.102	-0.0987	0.00459
Chr1	14855383	0.31	0	-0.31	0.00207
Chr1	14855828	0.0552	0	-0.0552	0.00292
Chr1	14855879	0.013	0.0855	0.0725	0.00322
Chr1	14856119	0.0442	0	-0.0442	0.00791
Chr1	14857479	0.12	0.0395	-0.0809	0.00806
Chr1	14857499	0.391	0.269	-0.122	0.00976
Chr1	14857520	0.159	0.0656	-0.093	0.00122
Chr1	14857635	0.114	0.0722	-0.0414	0.00163
Chr1	14858009	0.0323	0	-0.0323	0.00304
Chr1	14858144	0.362	0.254	-0.108	0.00604
Chr1	14858279	0.0559	0.0118	-0.0441	0.000773
Chr1	14858430	0.105	0.0743	-0.0307	0.00784
Chr1	14858839	0.16	0.073	-0.0872	0.000543
Chr1	14859059	0.14	0.0975	-0.0424	0.00497
Chr1	14859743	0.245	0.102	-0.143	0.00137
Chr1	14859748	0.104	0.0227	-0.0814	0.00665
Chr1	14859749	0.182	0.0519	-0.13	0.000766
Chr1	14860159	0.231	0.162	-0.0687	0.00232
Chr1	14860213	0.114	0.0615	-0.0529	0.00304
Chr1	14860483	0.0303	0.00316	-0.0271	0.00912
Chr1	14860659	0.251	0.0979	-0.153	7.72e-05
Chr1	14861052	0.0757	0.158	0.0826	0.0017
Chr1	14861501	0.0514	0.0082	-0.0432	0.00429
Chr1	14863483	0.103	0.0143	-0.0889	0.00227
Chr1	14864682	0.311	0.202	-0.108	0.00558
Chr1	14865710	0.438	0.239	-0.199	0.0052
Chr1	14868986	0.156	0	-0.156	0.00954
Chr1	14869205	0.127	0.0634	-0.0638	0.00586
Chr1	14869214	0.361	0.247	-0.114	0.00336
Chr1	14869216	0.0667	0.019	-0.0476	0.00704
Chr1	14893378	0.136	0.0383	-0.0975	0.00174
Chr1	14893443	0.174	0.0717	-0.102	0.00278
Chr1	14893703	0.203	0.134	-0.0691	0.00578
Chr1	14893963	0.437	0.228	-0.209	0.00875
Chr1	14895370	0.164	0.0164	-0.148	0.00844
Chr1	14895816	0.193	0.0969	-0.0956	0.00864
Chr1	14895842	0.0392	0	-0.0392	0.00844
Chr1	14896585	0.111	0.0347	-0.0764	0.00973
Chr1	14896706	0.069	0.00645	-0.0625	0.00559
Chr1	14897684	0.453	0.24	-0.213	0.00323
Chr1	14898842	0.154	0.0435	-0.111	0.00281
Chr1	14899507	0.0693	0	-0.0693	0.00654
Chr1	14899843	0.195	0.0824	-0.113	0.00755
Chr1	14899853	0.127	0.0123	-0.114	0.00445
Chr1	14900040	0.153	0.0522	-0.1	0.00797
Chr1	14900067	0.279	0.139	-0.14	0.006
Chr1	14900090	0.152	0.0156	-0.137	9.63e-05
Chr1	14901000	0.219	0.643	0.424	0.00147
Chr1	14901158	0.152	0.0648	-0.0875	0.00789
Chr1	14904479	0.25	0.0441	-0.206	0.00156
Chr1	14904662	0.167	0	-0.167	0.00569
Chr1	14904953	0.0882	0.276	0.188	0.00869
Chr1	14905707	0.0618	0.121	0.0595	0.00654
Chr1	14905811	0.0994	0.0401	-0.0593	0.00178
Chr1	14906316	0.221	0.112	-0.109	0.00456
Chr1	14906433	0.058	0	-0.058	0.00707
Chr1	14906462	0.202	0.0894	-0.113	4.2e-05
Chr1	14906651	0.0909	0.0169	-0.074	0.00195
Chr1	14906772	0.453	0.293	-0.16	0.0028
Chr1	14907385	0.231	0.0894	-0.142	0.00284
Chr1	14908659	0.692	0.322	-0.37	0.000425
Chr1	14908940	0.326	0.0714	-0.254	0.00151
Chr1	14909679	0.476	0.157	-0.319	0.00722
Chr1	14909688	0.222	0.0208	-0.201	0.00761
Chr1	14909706	0.3	0.0638	-0.236	0.00869
Chr1	14912476	0.593	0.225	-0.368	0.00417
Chr1	14912484	0.241	0	-0.241	0.00145
Chr1	14912519	0.394	0.137	-0.257	0.00934
Chr1	14912631	0.476	0.129	-0.347	0.00985
Chr1	14913062	0.289	0.0545	-0.234	0.00204
Chr1	14916758	0.0213	0.141	0.12	0.00301
Chr1	14917983	0.0882	0.252	0.164	0.00141
Chr1	14918033	0.438	0.23	-0.209	0.0088
Chr1	14918117	0.333	0.0923	-0.241	0.00139
Chr1	14921524	0.2	0	-0.2	0.00162
Chr1	14922221	0.135	0	-0.135	0.00287
Chr1	14927407	0.0811	0.0208	-0.0602	0.00741
Chr1	14927429	0.129	0.0437	-0.0858	0.00194
Chr1	14936413	0.242	0.109	-0.132	0.00654
Chr1	14936439	0	0.0635	0.0635	0.00193
Chr1	14937203	0.235	0.0357	-0.2	0.00542
Chr1	14937272	0.0988	0	-0.0988	0.002
Chr1	14938395	0	0.1	0.1	0.000196
Chr1	14939635	0.0972	0	-0.0972	0.00478
Chr1	14939736	0.272	0.132	-0.14	0.00287
Chr1	14941322	0.106	0.0278	-0.0786	0.00869
Chr1	14941546	0.0534	0.0082	-0.0452	0.00816
Chr1	14942744	0.395	0.218	-0.177	0.00333
Chr1	14942747	0.0877	0.0144	-0.0733	0.00739
Chr1	14942850	0.025	0.213	0.188	0.00952
Chr1	14944346	0.173	0.0674	-0.105	0.00267
Chr1	14944400	0.0419	0	-0.0419	0.00282
Chr1	14944798	0.443	0.303	-0.14	0.00963
Chr1	14944921	0.16	0.0354	-0.125	0.00203
Chr1	14947158	0.111	0	-0.111	0.00639
Chr1	14948472	0.0298	0.00368	-0.0261	0.0014
Chr1	14949804	0.106	0.263	0.157	0.00138
Chr1	14949806	0	0.0833	0.0833	0.000884
Chr1	14951134	0.133	0	-0.133	0.00174
Chr1	14951278	0.0686	0	-0.0686	0.00362
Chr1	14953045	0.225	0	-0.225	0.00803
Chr1	14956199	0.137	0.0398	-0.0968	0.000438
Chr1	14956320	0.0861	0.0455	-0.0405	0.00815
Chr1	14957179	0.0491	0	-0.0491	0.01
Chr1	14957180	0.05	0	-0.05	0.00954
Chr1	14957251	0.0386	0.101	0.0621	0.00413
Chr1	14957519	0	0.0444	0.0444	0.00777
Chr1	14958067	0.0622	0.0163	-0.0459	0.0019
Chr1	14958296	0.0994	0.0418	-0.0577	0.00232
Chr1	14958472	0.0361	0	-0.0361	0.00136
Chr1	14958555	0.222	0.15	-0.0716	0.00424
Chr1	14958704	0.174	0.0922	-0.0819	0.00661
Chr1	14959217	0.223	0.121	-0.102	0.00758
Chr1	14959545	0.192	0.0925	-0.0998	0.00847
Chr1	14959947	0.0807	0.00538	-0.0754	0.000418
Chr1	14960015	0.113	0.0392	-0.074	0.00769
Chr1	14960247	0.278	0.133	-0.145	0.00994
Chr1	14961595	0.258	0.0806	-0.177	0.00969
Chr1	14961775	0.15	0	-0.15	0.00112
Chr1	14961904	0.114	0	-0.114	0.00632
Chr1	14961911	0.0897	0	-0.0897	0.00649
Chr1	14961912	0.101	0	-0.101	0.0065
Chr1	14962947	0	0.0865	0.0865	0.00363
Chr1	14962989	0.0941	0	-0.0941	0.00285
Chr1	14962996	0.0986	0	-0.0986	0.00342
Chr1	14963060	0.189	0.0172	-0.172	0.00523
Chr1	14963263	0.187	0.0588	-0.128	0.00454
Chr1	14964388	0.417	0.128	-0.288	0.00812
Chr1	14964828	0.00752	0.0909	0.0834	0.00141
Chr1	14964968	0.311	0.172	-0.139	0.0097
Chr1	14965105	0.637	0.503	-0.134	0.00982
Chr1	14965214	0.0123	0.14	0.127	0.00252
Chr1	14965645	0.0667	0.00641	-0.0603	0.00569
Chr1	14984366	0.065	0.0285	-0.0365	0.00485
Chr1	15076179	0.0827	0.00649	-0.0762	0.00166
Chr1	15087756	0.1	0	-0.1	0.00325
Chr1	15135807	0.408	0.151	-0.257	0.00422
Chr1	15147542	0.138	0	-0.138	0.00102
Chr1	15172210	0.156	0	-0.156	0.00694
Chr1	15174896	0.5	0.8	0.3	0.00791
Chr1	15175112	0.275	0.0196	-0.255	0.000396
Chr1	15175730	0	0.17	0.17	0.0091
Chr1	15178935	0.148	0.103	-0.0459	0.00283
Chr1	15179404	0.0588	0	-0.0588	0.00664
Chr1	15179429	0.127	0.0208	-0.106	0.00693
Chr1	15180611	0.182	0	-0.182	0.00467
Chr1	15181277	0.138	0	-0.138	0.00606
Chr1	15188183	0.375	0.6	0.225	0.00826
Chr1	15190668	0.119	0	-0.119	0.00626
Chr1	15192765	0.212	0.48	0.268	0.0064
Chr1	15192837	0.0431	0.00442	-0.0386	0.00849
Chr1	15192840	0.0483	0	-0.0483	0.000506
Chr1	15193006	0.0564	0	-0.0564	9.31e-05
Chr1	15193047	0.0432	0	-0.0432	0.00831
Chr1	15195605	0.0159	0.0739	0.0581	0.00657
Chr1	15195763	0.188	0.0349	-0.153	0.00205
Chr1	15196469	0.234	0	-0.234	0.00189
Chr1	15203802	0	0.0531	0.0531	0.00654
Chr1	15204063	0.676	0.37	-0.306	0.00823
Chr1	15205343	0.118	0	-0.118	0.00519
Chr1	15205490	0.0938	0.0444	-0.0494	0.00572
Chr1	15205651	0.226	0.0233	-0.203	0.00803
Chr1	15206303	0	0.162	0.162	0.00664
Chr1	15208839	0.231	0.0545	-0.176	0.00924
Chr1	15210279	0.025	0.222	0.197	0.00835
Chr1	15210342	0.323	0.0667	-0.256	0.00519
Chr1	15210784	0.333	0.729	0.396	0.000887
Chr1	15211154	0	0.28	0.28	0.0016
Chr1	15214122	0.154	0	-0.154	0.00561
Chr1	15216733	0.815	0.455	-0.36	0.00212
Chr1	15218023	0.2	0	-0.2	0.00439
Chr1	15239675	0	0.167	0.167	0.00648
Chr1	15242462	0.029	0.182	0.153	0.00314
Chr1	15252355	0.411	0.188	-0.222	0.00943
Chr1	15252382	0.404	0.172	-0.232	0.00917
Chr1	15260481	0.3	0.0417	-0.258	0.00227
Chr1	15260997	0.197	0.0303	-0.166	0.00356
Chr1	15261838	0.175	0.0175	-0.157	0.00789
Chr1	15262026	0.343	0.0847	-0.258	0.0043
Chr1	15262314	0	0.192	0.192	0.00631
Chr1	15264689	0.0256	0.241	0.216	0.00882
Chr1	15269231	0.414	0.125	-0.289	0.00996
Chr1	15271219	0.302	0.0667	-0.236	0.00532
Chr1	15272564	0	0.171	0.171	0.00496
Chr1	15272661	0.486	0.0755	-0.41	1.77e-05
Chr1	15273300	0.5	0.821	0.321	0.00951
Chr1	15276255	0.189	0	-0.189	0.00445
Chr1	15277461	0	0.286	0.286	0.00638
Chr1	15277691	0.463	0.738	0.274	0.00667
Chr1	15278863	0.286	0.0946	-0.191	0.00749
Chr1	15282619	0.0357	0.185	0.149	0.00866
Chr1	15283322	0.444	0.139	-0.306	0.00369
Chr1	15284695	0.0109	0.136	0.125	0.00153
Chr1	15284758	0	0.0842	0.0842	0.00677
Chr1	15286500	0.2	0.47	0.27	0.0022
Chr1	15289433	0.318	0.0862	-0.232	0.00422
Chr1	15290153	0.24	0	-0.24	0.00393
Chr1	15293085	0.0714	0.247	0.175	0.00947
Chr1	15294647	0.132	0.0127	-0.119	0.00417
Chr1	15295217	0.217	0	-0.217	0.00616
Chr1	15296530	0.391	0.0962	-0.295	0.000729
Chr1	15301097	0.233	0	-0.233	0.00125
Chr1	15301463	0.093	0.274	0.181	0.00214
Chr1	15302373	0.389	0.04	-0.349	0.002
Chr1	15306462	1	0.759	-0.241	0.00358
Chr1	15308814	0.579	0.174	-0.405	0.000197
Chr1	15308823	0.324	0.0488	-0.275	0.00218
Chr1	15309841	0.145	0	-0.145	0.00352
Chr1	15310599	0.138	0.0268	-0.111	0.00465
Chr1	15311924	0.0238	0.237	0.213	0.00534
Chr1	15312907	0	0.211	0.211	0.000978
Chr1	15316797	0.234	0.0508	-0.183	0.00821
Chr1	15323001	0.333	0.0968	-0.237	0.00077
Chr1	15323193	0.265	0.0492	-0.216	0.00711
Chr1	15325605	0.396	0.189	-0.207	0.00311
Chr1	15325646	0.174	0	-0.174	0.00759
Chr1	15325883	0.181	0.0411	-0.139	0.0082
Chr1	15327687	0.259	0.0213	-0.238	0.00292
Chr1	15328830	0	0.241	0.241	0.00117
Chr1	15330227	0.136	0	-0.136	0.00812
Chr1	15330389	0.217	0	-0.217	0.00402
Chr1	15334849	0.171	0.0172	-0.153	0.00817
Chr1	15341645	0.0192	0.193	0.174	0.003
Chr1	15342399	0.179	0.0169	-0.162	0.00268
Chr1	15347866	0.255	0	-0.255	0.000232
Chr1	15348553	0.278	0.0714	-0.206	0.00521
Chr1	15352618	0.227	0	-0.227	0.00443
Chr1	15354571	0.226	0	-0.226	0.00045
Chr1	15354636	0	0.176	0.176	0.00726
Chr1	15356026	0	0.14	0.14	0.00601
Chr1	15356920	0.25	0	-0.25	0.0049
Chr1	15368021	0.0175	0.179	0.161	0.00406
Chr1	15368363	0.167	0.367	0.2	0.00693
Chr1	15368894	0.278	0.0508	-0.227	0.00384
Chr1	15368922	0.152	0	-0.152	0.00724
Chr1	15371445	0	0.0909	0.0909	0.00815
Chr1	15372153	0.0213	0.203	0.182	0.00397
Chr1	15372914	0.325	0.0645	-0.26	0.00866
Chr1	15373054	0.12	0.471	0.351	0.000162
Chr1	15374567	0.051	0.186	0.135	0.00406
Chr1	15379725	0.225	0	-0.225	0.00295
Chr1	15381784	0.0377	0.23	0.192	0.00543
Chr1	15382720	0.578	0.256	-0.321	0.00404
Chr1	15384321	0.027	0.278	0.251	0.00305
Chr1	15384805	0.282	0.0323	-0.25	0.00866
Chr1	15385122	0.109	0	-0.109	0.00818
Chr1	15386080	0.178	0.0175	-0.16	0.00968
Chr1	15386294	0.296	0.0435	-0.253	0.00406
Chr1	15386495	0.244	0.0435	-0.201	0.00717
Chr1	15394060	0.273	0.0377	-0.235	0.00238
Chr1	15403955	0	0.159	0.159	0.00147
Chr1	15404203	0.118	0.0127	-0.105	0.00975
Chr1	15410924	0.436	0.0833	-0.353	0.00408
Chr1	15411730	0.161	0.441	0.28	0.00123
Chr1	15418678	0.5	0.158	-0.342	0.00259
Chr1	15419263	0.339	0.107	-0.232	0.00358
Chr1	15422691	0	0.104	0.104	0.00698
Chr1	15426733	0	0.167	0.167	0.00721
Chr1	15427564	0.341	0.617	0.276	0.00951
Chr1	15430004	0.139	0	-0.139	0.00767
Chr1	15431272	0.141	0.333	0.192	0.00712
Chr1	15431292	0.0123	0.118	0.105	0.00948
Chr1	15435375	0	0.18	0.18	0.000823
Chr1	15435399	0.314	0.0893	-0.225	0.00981
Chr1	15436101	0.358	0.134	-0.224	0.00455
Chr1	15436574	0.133	0	-0.133	0.00426
Chr1	15438103	0	0.295	0.295	0.000172
Chr1	15438697	0.216	0.0377	-0.178	0.00727
Chr1	15441396	0.19	0.0345	-0.156	0.00926
Chr1	15441410	0.207	0.0328	-0.174	0.00378
Chr1	15444026	0.0556	0.333	0.278	0.000248
Chr1	15459781	0.24	0	-0.24	0.00104
Chr1	15486931	0	0.138	0.138	0.00213
Chr1	15488849	0.0551	0.162	0.107	0.00719
Chr1	15490904	0.0253	0.146	0.121	0.00963
Chr1	15491554	0.203	0.0357	-0.167	0.00576
Chr1	15499086	0	0.0598	0.0598	0.00613
Chr1	15499088	0.43	0.254	-0.176	0.00625
Chr1	15499904	0.0847	0.357	0.272	0.000292
Chr1	15499990	0	0.1	0.1	0.00801
Chr1	15501338	0.219	0.433	0.214	0.00993
Chr1	15501398	0.309	0.114	-0.195	0.00637
Chr1	15503775	0.48	0.138	-0.342	0.00804
Chr1	15533248	0.0962	0	-0.0962	0.00982
Chr1	15542679	0.5	0.246	-0.254	0.00199
Chr1	15542699	0.625	0.373	-0.252	0.00223
Chr1	15546257	0	0.122	0.122	0.00641
Chr1	15546730	0.425	0.115	-0.31	0.00126
Chr1	15555749	0.25	0.0189	-0.231	0.000412
Chr1	15569099	0	0.179	0.179	0.003
Chr1	15571384	0.311	0.0755	-0.236	0.0036
Chr1	15574287	0.152	0.404	0.252	0.00725
Chr1	15576215	0.565	0.2	-0.365	0.00924
Chr1	15576885	0.245	0.0213	-0.224	0.00113
Chr1	15576908	0.217	0.0364	-0.18	0.00481
Chr1	15577224	0	0.171	0.171	0.00742
Chr1	15584717	0.3	0.117	-0.183	0.00945
Chr1	15589118	0	0.188	0.188	0.00438
Chr1	15589791	0.2	0	-0.2	0.00697
Chr1	15593939	0.127	0.011	-0.116	0.00304
Chr1	15604482	0.104	0	-0.104	0.00979
Chr1	15608851	0.176	0.42	0.244	0.00392
Chr1	15608998	0.127	0.356	0.228	0.00885
Chr1	15609433	0.247	0.0864	-0.16	0.00859
Chr1	15611843	0.15	0	-0.15	0.00388
Chr1	15612282	0.208	0	-0.208	0.00605
Chr1	15616617	0.143	0.44	0.297	0.00283
Chr1	15616952	0.25	0	-0.25	0.000988
Chr1	15619198	0.531	0.125	-0.406	0.00111
Chr1	15620403	0	0.167	0.167	0.00569
Chr1	15623335	0.207	0	-0.207	0.00949
Chr1	15635122	0.087	0.481	0.395	0.00441
Chr1	15644196	0	0.25	0.25	0.00371
Chr1	15666564	0.304	0	-0.304	0.0039
Chr1	15675609	0.208	0.0357	-0.172	0.00704
Chr1	15675612	0.13	0	-0.13	0.00521
Chr1	15692111	0	0.123	0.123	0.00811
Chr1	15697212	0.343	0.14	-0.203	0.000651
Chr1	15699083	0.0159	0.215	0.2	0.0005
Chr1	15699084	0.0484	0.209	0.161	0.00854
Chr1	15699716	0	0.206	0.206	0.00499
Chr1	15700493	0	0.161	0.161	0.00288
Chr1	15707585	0.105	0	-0.105	0.00774
Chr1	15709285	0.118	0	-0.118	0.00841
Chr1	15710001	0.121	0.328	0.207	0.00855
Chr1	15710043	0.312	0.0213	-0.291	0.00035
Chr1	15713540	0.0609	0	-0.0609	0.00669
Chr1	15715130	0.0545	0.286	0.231	0.0026
Chr1	15719199	0.208	0.0238	-0.185	0.00895
Chr1	15720545	0.588	0.278	-0.31	0.00681
Chr1	15720989	0.154	0	-0.154	0.00704
Chr1	15723708	0.0323	0.289	0.257	0.00846
Chr1	15724567	0.0156	0.233	0.218	0.000166
Chr1	15725271	0.391	0.0455	-0.346	0.00978
Chr1	15725786	0.286	0.0278	-0.258	0.00288
Chr1	15743918	0.261	0	-0.261	0.00348
Chr1	15743974	0.255	0.0678	-0.187	0.00833
Chr1	15755185	0.233	0	-0.233	0.000771
Chr1	15760394	0.38	0.104	-0.276	0.000598
Chr1	15762096	0	0.19	0.19	0.00127
Chr1	15764173	0.261	0	-0.261	0.00823
Chr1	15765256	0.608	0.854	0.246	0.00703
Chr1	15789147	0	0.2	0.2	0.00654
Chr1	15799054	0.227	0	-0.227	0.00689
Chr1	15799392	0.2	0.0208	-0.179	0.00987
Chr1	15801555	0.117	0	-0.117	0.00372
Chr1	15801615	0.12	0	-0.12	0.00664
Chr1	15810002	0.333	0	-0.333	0.00436
Chr1	15813059	0	0.109	0.109	0.00201
Chr1	15822991	0.0222	0.255	0.233	0.00175
Chr1	15828328	0.224	0.0761	-0.148	0.00786
Chr1	15828406	0.143	0	-0.143	0.0027
Chr1	15829486	0.233	0.0667	-0.166	0.00305
Chr1	15834658	0.0769	0.382	0.305	0.00759
Chr1	15840006	0.14	0	-0.14	0.00701
Chr1	15841724	0.0111	0.109	0.0976	0.00951
Chr1	15843370	0	0.235	0.235	0.00771
Chr1	15847319	0.2	0.0317	-0.168	0.00604
Chr1	15848328	0.069	0.271	0.202	0.00698
Chr1	15848341	0.0179	0.18	0.162	0.00584
Chr1	15848794	0.367	0.13	-0.237	0.00484
Chr1	15851704	0.833	0.412	-0.422	0.00251
Chr1	15857762	0.205	0.481	0.276	0.00566
Chr1	15857899	0.333	0.0784	-0.255	0.00306
Chr1	15859873	0.0656	0.255	0.189	0.00879
Chr1	15862732	0.0408	0.281	0.24	0.00132
Chr1	15866747	0.206	0.0217	-0.184	0.00916
Chr1	15868837	0.153	0.387	0.234	0.00358
Chr1	15877072	0.447	0.163	-0.285	0.00717
Chr1	15882442	0.025	0.262	0.237	0.00121
Chr1	15882449	0.025	0.235	0.21	0.00481
Chr1	15930004	0.138	0	-0.138	0.00761
Chr1	15930034	0.22	0.0167	-0.203	0.00107
Chr1	15941858	0	0.286	0.286	0.00505
Chr1	15945098	0	0.146	0.146	0.00427
Chr1	15945461	0.216	0.0562	-0.16	0.00249
Chr1	15947593	0.429	0.0769	-0.352	0.00152
Chr1	15949421	0.0238	0.126	0.102	0.00326
Chr1	15949917	0.0862	0	-0.0862	0.00953
Chr1	15952532	0.213	0.0312	-0.182	0.00378
Chr1	15954584	0.468	0.272	-0.196	0.00383
Chr1	15954724	0.144	0.0179	-0.126	0.00101
Chr1	15955350	0.0732	0.365	0.292	0.00114
Chr1	15958472	0.298	0.0256	-0.273	0.000479
Chr1	15968784	0.0588	0	-0.0588	0.00699
Chr1	15973585	0.164	0	-0.164	0.0032
Chr1	16005187	0.104	0.346	0.242	0.00454
Chr1	16005212	0.0784	0.31	0.231	0.00619
Chr1	16005230	0.173	0.463	0.29	0.00317
Chr1	16005235	0.2	0.475	0.275	0.00692
Chr1	16005730	0	0.296	0.296	0.00171
Chr1	16016564	0	0.179	0.179	0.00569
Chr1	16029988	0.0783	0.00833	-0.0699	0.00887
Chr1	16032939	0.0517	0.278	0.226	0.000902
Chr1	16033080	0.231	0.61	0.379	0.00289
Chr1	16039934	0.194	0.0204	-0.174	0.00913
Chr1	16044460	0.333	0.589	0.256	0.00808
Chr1	16066481	0.0732	0.364	0.29	0.00302
Chr1	16067929	0.206	0	-0.206	4e-05
Chr1	16068561	0.132	0.013	-0.119	0.00785
Chr1	16068972	0	0.162	0.162	0.00665
Chr1	16075858	0.412	0.137	-0.275	0.0053
Chr1	16076002	0.387	0.069	-0.318	0.00518
Chr1	16076490	0.237	0	-0.237	0.00778
Chr1	16076661	0.407	0.0385	-0.369	0.00215
Chr1	16080049	0.377	0.133	-0.244	0.0032
Chr1	16080151	0.464	0.0833	-0.381	0.00473
Chr1	16081723	0.0476	0.44	0.392	0.00277
Chr1	16084320	0.32	0.0256	-0.294	0.00161
Chr1	16084416	0.512	0.172	-0.339	0.00581
Chr1	16088488	0.31	0.0698	-0.24	0.00561
Chr1	16088493	0.372	0.0889	-0.283	0.002
Chr1	16101262	0	0.125	0.125	0.0092
Chr1	16106542	0	0.07	0.07	0.00433
Chr1	16112826	0.531	0.27	-0.261	0.00623
Chr1	16116535	0.196	0.0169	-0.179	0.00457
Chr1	16116820	0.25	0	-0.25	0.00521
Chr1	16117271	0.328	0.589	0.262	0.00818
Chr1	16122895	0.152	0.343	0.191	0.00758
Chr1	16122941	0.0339	0.229	0.195	0.00494
Chr1	16124640	0.306	0.0357	-0.27	0.00827
Chr1	16124651	0.333	0.0488	-0.285	0.00095
Chr1	16124656	0.349	0.0952	-0.254	0.0082
Chr1	16126570	0.0476	0.311	0.263	0.00182
Chr1	16129062	0.13	0	-0.13	0.0038
Chr1	16129518	0.0698	0.3	0.23	0.00926
Chr1	16129524	0.116	0.425	0.309	0.00239
Chr1	16131268	0.36	0.0667	-0.293	0.00575
Chr1	16138289	0.12	0.339	0.219	0.00296
Chr1	16155739	0.0208	0.2	0.179	0.00647
Chr1	16172361	0	0.333	0.333	0.00361
Chr1	16174154	0.366	0.04	-0.326	0.00266
Chr1	16190684	0.375	0.0714	-0.304	0.00645
Chr1	16196712	0.341	0.649	0.308	0.00267
Chr1	16196845	0.369	0.133	-0.236	0.00148
Chr1	16209211	0.385	0.122	-0.262	0.00559
Chr1	16213891	0.152	0	-0.152	0.00625
Chr1	16216363	0.294	0.0333	-0.261	0.00712
Chr1	16217121	0.923	0.63	-0.293	0.00467
Chr1	16230735	0.714	0.261	-0.453	0.00589
Chr1	16230837	0.45	0.108	-0.342	0.00662
Chr1	16231728	0.205	0	-0.205	0.00191
Chr1	16231883	0.232	0.04	-0.192	0.00497
Chr1	16236171	0.0244	0.25	0.226	0.00618
Chr1	16248011	0.213	0.0222	-0.191	0.00764
Chr1	16248372	0.519	0.25	-0.269	0.00539
Chr1	16248392	0.3	0.0781	-0.222	0.00219
Chr1	16251753	0.171	0.112	-0.0594	0.00534
Chr1	16251853	0.149	0.107	-0.0418	0.00162
Chr1	16252619	0.54	0.315	-0.225	0.00568
Chr1	16252804	0.0721	0.0259	-0.0462	0.000259
Chr1	16253021	0.156	0.0833	-0.0722	0.00928
Chr1	16253045	0.267	0.163	-0.104	0.00985
Chr1	16253074	0.196	0.0789	-0.117	0.00263
Chr1	16254338	0.00662	0.0404	0.0338	0.00544
Chr1	16254783	0.0942	0.0107	-0.0835	0.000626
Chr1	16254987	0.681	0.474	-0.206	0.000413
Chr1	16255372	0.317	0.171	-0.147	0.00696
Chr1	16255464	0.0957	0.0148	-0.0809	0.00863
Chr1	16255517	0.206	0.0918	-0.114	0.00362
Chr1	16255686	0.209	0.012	-0.197	3.24e-05
Chr1	16255747	0.293	0.127	-0.166	0.00467
Chr1	16256724	0.333	0.221	-0.113	0.0068
Chr1	16256759	0.365	0.174	-0.191	0.00157
Chr1	16256772	0.0667	0	-0.0667	0.00709
Chr1	16256850	0.468	0.319	-0.149	0.00159
Chr1	16256865	0.203	0.116	-0.0865	0.00738
Chr1	16257688	0.00719	0.0372	0.03	0.00371
Chr1	16257705	0	0.019	0.019	0.00957
Chr1	16257804	0	0.0423	0.0423	0.0039
Chr1	16258373	0.0455	0.00712	-0.0383	0.0084
Chr1	16258593	0.052	0.00766	-0.0444	0.00866
Chr1	16258747	0.132	0.0204	-0.112	0.00799
Chr1	16259904	0.127	0.0654	-0.062	0.00538
Chr1	16260691	0.0309	0.0938	0.0628	0.00179
Chr1	16260721	0.0552	0.00866	-0.0466	0.00662
Chr1	16261339	0.187	0.322	0.135	0.00497
Chr1	16262652	0.0499	0.0199	-0.03	0.00608
Chr1	16264419	0.109	0.042	-0.0669	0.00923
Chr1	16265470	0.0148	0.0949	0.0801	0.00441
Chr1	16265546	0.0151	0.0796	0.0646	0.00267
Chr1	16265870	0.247	0.0991	-0.148	0.00838
Chr1	16265896	0.211	0.0619	-0.149	0.00296
Chr1	16265963	0.532	0.286	-0.247	0.00502
Chr1	16266241	0.101	0	-0.101	0.00316
Chr1	16266631	0.267	0.13	-0.137	0.00108
Chr1	16266639	0.0573	0.00543	-0.0519	0.00677
Chr1	16267928	0.353	0.226	-0.127	0.00946
Chr1	16268030	0	0.0714	0.0714	0.00402
Chr1	16268182	0.474	0.3	-0.174	0.00855
Chr1	16268634	0	0.0398	0.0398	0.00616
Chr1	16269600	0.0424	0.0116	-0.0308	0.00708
Chr1	16269665	0.0289	0.00668	-0.0222	0.0054
Chr1	16269908	0.221	0.115	-0.106	0.00113
Chr1	16271730	0.29	0.0476	-0.243	0.00663
Chr1	16273082	0.2	0.583	0.383	0.00384
Chr1	16285024	0.113	0	-0.113	0.00944
Chr1	16285784	0.0408	0.269	0.228	0.00679
Chr1	16289287	0.224	0.0484	-0.176	0.00626
Chr1	16306539	0.0217	0.216	0.194	0.00913
Chr1	16311710	0	0.143	0.143	0.00879
Chr1	16313531	0.0312	0.304	0.273	0.00685
Chr1	16315867	0.141	0.0143	-0.126	0.00679
Chr1	16316363	0.151	0	-0.151	0.007
Chr1	16327654	0.151	0.0114	-0.139	0.00129
Chr1	16329208	0.192	0.0208	-0.171	0.00835
Chr1	16329249	0.283	0.0526	-0.231	0.00108
Chr1	16330578	0.161	0.026	-0.135	0.00841
Chr1	16331057	0.117	0.0351	-0.0822	0.00596
Chr1	16331099	0.275	0.138	-0.137	0.00212
Chr1	16331640	0.0629	0.00546	-0.0575	0.006
Chr1	16331931	0.0625	0	-0.0625	0.00161
Chr1	16336842	0.143	0	-0.143	0.00377
Chr1	16339349	0.143	0.0448	-0.0981	0.00632
Chr1	16339351	0.109	0.0224	-0.087	0.00497
Chr1	16339428	0.0286	0.119	0.0907	0.00929
Chr1	16340208	0.0179	0.167	0.149	0.00581
Chr1	16352119	0.0233	0.25	0.227	0.00705
Chr1	16356034	0.204	0.5	0.296	0.00754
Chr1	16367675	0.087	0.462	0.375	0.00468
Chr1	16367774	0.375	0.0857	-0.289	0.00951
Chr1	16368040	0.256	0	-0.256	0.00546
Chr1	16375367	0.0435	0.355	0.311	0.00777
Chr1	16376787	0.304	0.0294	-0.275	0.00534
Chr1	16377487	0.257	0.0816	-0.175	0.00263
Chr1	16383092	0.314	0.0851	-0.229	0.00582
Chr1	16387779	0.196	0.0222	-0.174	0.00902
Chr1	16387847	0.467	0.196	-0.27	0.00508
Chr1	16404376	0.0238	0.238	0.214	0.00712
Chr1	16405915	0.5	0.184	-0.316	0.00984
Chr1	16408524	0.0208	0.222	0.201	0.00171
Chr1	16415200	0.357	0.0465	-0.311	0.001
Chr1	16418002	0.3	0.0615	-0.238	0.000834
Chr1	16421234	0.027	0.3	0.273	0.00572
Chr1	16442334	0.0119	0.115	0.103	0.00994
Chr1	16442395	0.037	0.171	0.134	0.00865
Chr1	16442397	0.0385	0.171	0.132	0.00893
Chr1	16442497	0.0897	0.283	0.194	0.00568
Chr1	16443546	0.254	0.0635	-0.191	0.00519
Chr1	16449185	0.0435	0.225	0.182	0.0098
Chr1	16449336	0.296	0.0312	-0.265	0.00826
Chr1	16449354	0.27	0.0286	-0.242	0.0067
Chr1	16449356	0.263	0.0286	-0.235	0.00707
Chr1	16449415	0.14	0	-0.14	0.00672
Chr1	16454195	0.143	0.367	0.224	0.00569
Chr1	16461740	0	0.1	0.1	0.00494
Chr1	16485798	0.11	0.289	0.18	0.00577
Chr1	16486382	0.0575	0.221	0.163	0.00197
Chr1	16487775	0.013	0.207	0.194	5.59e-05
Chr1	16491037	0.0982	0.0084	-0.0898	0.00212
Chr1	16492592	0.105	0	-0.105	0.000494
Chr1	16492749	0.204	0.06	-0.144	0.00451
Chr1	16493028	0	0.0851	0.0851	0.00673
Chr1	16516896	0.123	0.0133	-0.11	0.00857
Chr1	16522113	0	0.163	0.163	0.00551
Chr1	16544566	0.0172	0.163	0.146	0.00997
Chr1	16546443	0	0.19	0.19	0.00492
Chr1	16549884	0.477	0.218	-0.259	0.00973
Chr1	16564396	0.154	0.451	0.297	0.000761
Chr1	16568417	0.0377	0.224	0.186	0.00352
Chr1	16568428	0.0727	0.312	0.24	0.0012
Chr1	16595838	0.45	0.0952	-0.355	0.00859
Chr1	16606577	0.0952	0.333	0.238	0.00748
Chr1	16617388	0	0.14	0.14	0.00979
Chr1	16617402	0	0.15	0.15	0.00708
Chr1	16624034	0	0.2	0.2	0.0026
Chr1	16645214	0.619	0.222	-0.397	0.00778
Chr1	16645219	0.625	0.214	-0.411	0.00432
Chr1	16688776	0.217	0.0357	-0.182	0.00333
Chr1	16691999	0	0.125	0.125	0.00858
Chr1	16692463	0.229	0.0392	-0.19	0.00657
Chr1	16697988	0.11	0.0104	-0.0993	0.00611
Chr1	16699247	0.125	0.524	0.399	0.00852
Chr1	16701451	0.652	0.244	-0.408	0.00283
Chr1	16701571	0	0.176	0.176	0.0079
Chr1	16701703	0.167	0	-0.167	0.00758
Chr1	16702679	0.2	0.0196	-0.18	0.00929
Chr1	16723868	0.0714	0.275	0.204	0.00973
Chr1	16771942	0.364	0.141	-0.223	0.00563
Chr1	16774517	0.459	0.0909	-0.369	0.00113
Chr1	16780977	0	0.0976	0.0976	0.00103
Chr1	16781240	0.125	0	-0.125	0.00319
Chr1	16784505	0	0.0855	0.0855	0.00181
Chr1	16785657	0.424	0.2	-0.224	0.00551
Chr1	16806658	0.206	0.0385	-0.168	0.00251
Chr1	16806699	0.196	0.04	-0.156	0.00964
Chr1	16806750	0.22	0.0196	-0.2	0.00441
Chr1	16810374	0.0645	0.333	0.269	0.00793
Chr1	16813845	0.125	0.444	0.319	0.000541
Chr1	16817808	0	0.172	0.172	0.00791
Chr1	16839712	0.0132	0.127	0.114	0.00962
Chr1	16841465	0.0323	0.265	0.233	0.007
Chr1	16851621	0.204	0.0213	-0.183	0.00778
Chr1	16906953	0.174	0	-0.174	0.00654
Chr1	16908134	0.037	0.214	0.177	0.00927
Chr1	16908137	0.0185	0.192	0.174	0.00363
Chr1	16908309	0.609	0.333	-0.276	0.00945
Chr1	16931481	0.0741	0	-0.0741	0.00474
Chr1	16932704	0	0.0635	0.0635	0.00279
Chr1	16932823	0.163	0.291	0.128	0.00913
Chr1	16933029	0	0.0581	0.0581	0.00216
Chr1	16937786	0.261	0.75	0.489	0.00124
Chr1	16938034	0.731	0.343	-0.388	0.00421
Chr1	16938121	0.647	0.312	-0.335	0.00787
Chr1	16938129	0.549	0.242	-0.307	0.00694
Chr1	16940418	0.013	0.1	0.0874	2.35e-05
Chr1	16940511	0	0.0648	0.0648	0.00662
Chr1	16941345	0.23	0.037	-0.192	0.00285
Chr1	16941394	0.192	0.0395	-0.152	0.00406
Chr1	16941472	0.031	0	-0.031	0.00467
Chr1	16952138	0.273	0.0488	-0.224	0.00928
Chr1	16977056	0.0833	0.357	0.274	0.00618
Chr1	16983577	0.0256	0.289	0.264	0.00146
Chr1	17016028	0.194	0	-0.194	0.00263
Chr1	17016232	0.286	0.652	0.366	0.00779
Chr1	17016541	0.06	0.261	0.201	0.01
Chr1	17017659	0.2	0.02	-0.18	0.00938
Chr1	17017871	0.333	0.113	-0.22	0.00993
Chr1	17017872	0.346	0.098	-0.248	0.00392
Chr1	17026324	0.231	0	-0.231	0.00103
Chr1	17053957	0.143	0	-0.143	0.00843
Chr1	17077553	0.647	0.34	-0.307	0.00306
Chr1	17077572	0.8	0.5	-0.3	0.00158
Chr1	17085838	0.262	0	-0.262	0.000628
Chr1	17096268	0.2	0.0208	-0.179	0.00647
Chr1	17096977	0.292	0.0294	-0.262	0.00652
Chr1	17097551	0.585	0.296	-0.289	0.00347
Chr1	17099581	0.475	0.176	-0.299	0.00773
Chr1	17118224	0.318	0.634	0.316	0.00476
Chr1	17118225	0.364	0.659	0.295	0.00917
Chr1	17141747	0.171	0	-0.171	0.00301
Chr1	17143006	0.0833	0.459	0.376	0.00195
Chr1	17150702	0.265	0.0364	-0.229	0.00137
Chr1	17175690	0	0.173	0.173	0.00282
Chr1	17177172	0.341	0.0625	-0.279	0.0045
Chr1	17208631	0.209	0.0484	-0.161	0.00854
Chr1	17208901	0.34	0.0851	-0.255	0.0047
Chr1	17208912	0.574	0.28	-0.294	0.00416
Chr1	17209043	0.105	0	-0.105	0.00838
Chr1	17210780	0	0.159	0.159	0.00473
Chr1	17257096	0.35	0.037	-0.313	0.00706
Chr1	17258343	0.2	0	-0.2	0.0055
Chr1	17263223	0.39	0.114	-0.277	0.005
Chr1	17264154	0.152	0.0111	-0.14	0.000863
Chr1	17264266	0.13	0.011	-0.119	0.00431
Chr1	17264346	0.357	0.0357	-0.321	0.00137
Chr1	17264917	0.154	0.371	0.217	0.00801
Chr1	17265134	0.197	0.0357	-0.161	0.00917
Chr1	17265476	0.492	0.209	-0.283	0.00126
Chr1	17265920	0.209	0.0364	-0.173	0.00953
Chr1	17266261	0	0.195	0.195	0.00536
Chr1	17267829	0.325	0.585	0.261	0.00139
Chr1	17267906	0.326	0.0294	-0.296	0.00105
Chr1	17267991	0.5	0.154	-0.346	0.00519
Chr1	17269265	0.0444	0.283	0.238	0.00357
Chr1	17285439	0.657	0.418	-0.239	0.0091
Chr1	17286220	0.0377	0.267	0.229	0.000758
Chr1	17286243	0.108	0.396	0.288	0.00328
Chr1	17286245	0.211	0.5	0.289	0.00722
Chr1	17287063	0	0.139	0.139	0.000943
Chr1	17305387	0	0.146	0.146	0.00411
Chr1	17328045	0.0952	0.0259	-0.0693	0.00374
Chr1	17328113	0.0353	0	-0.0353	0.00868
Chr1	17335338	0	0.053	0.053	0.00614
Chr1	17335843	0.133	0.292	0.159	0.00909
Chr1	17374140	0.2	0	-0.2	0.00893
Chr1	17376507	0.19	0	-0.19	0.00668
Chr1	17400735	0.0185	0.108	0.0893	0.00877
Chr1	17400863	0.237	0.0843	-0.153	0.00934
Chr1	17482562	0	0.0814	0.0814	0.00498
Chr1	17482595	0	0.087	0.087	0.0066
Chr1	17482750	0	0.0923	0.0923	0.00533
Chr1	17530415	0	0.135	0.135	0.00212
Chr1	17540882	0	0.225	0.225	0.00239
Chr1	17552849	0	0.138	0.138	0.008
Chr1	17552876	0.0172	0.211	0.193	0.00231
Chr1	17606678	0.778	0.458	-0.319	0.00833
Chr1	17606865	0.336	0.18	-0.156	0.00743
Chr1	17710156	0.242	0	-0.242	0.00213
Chr1	17725865	1	0.727	-0.273	0.00916
Chr1	17725866	1	0.727	-0.273	0.00916
Chr1	17725876	0.545	0.848	0.302	0.00255
Chr1	17800682	0.183	0.451	0.268	0.00355
Chr1	17800690	0.204	0.521	0.317	0.000971
Chr1	17800691	0.0755	0.444	0.369	3.29e-05
Chr1	17800692	0.107	0.417	0.31	0.000495
Chr1	17834938	0.178	0.375	0.197	0.00824
Chr1	17835145	0	0.103	0.103	0.00831
Chr1	17835294	0.12	0.402	0.282	7.46e-05
Chr1	17859238	0.129	0	-0.129	0.00674
Chr1	17860561	0.0335	0	-0.0335	0.0065
Chr1	17862659	0.5	0.171	-0.329	0.0047
Chr1	17865050	0.333	0.1	-0.233	0.00834
Chr1	17865660	0.179	0.443	0.263	0.00647
Chr1	17865689	0.458	0.156	-0.303	0.00968
Chr1	17866034	0.366	0.167	-0.199	0.00705
Chr1	17866816	0.113	0	-0.113	0.00283
Chr1	17867202	0	0.041	0.041	0.00905
Chr1	17867556	0.145	0.041	-0.104	0.00502
Chr1	17867591	0.346	0.189	-0.157	0.00269
Chr1	17869315	0	0.35	0.35	0.00345
Chr1	17869797	0.0926	0.32	0.227	0.0063
Chr1	17991680	0.214	0.5	0.286	0.00979
Chr1	18005026	0.0465	0.324	0.277	0.00174
Chr1	18006906	0.86	0.578	-0.283	0.00436
Chr1	18029393	0.284	0.0847	-0.199	0.00585
Chr1	18029468	0.348	0.129	-0.219	0.00427
Chr1	18029476	0.324	0.132	-0.192	0.00878
Chr1	18029480	0.414	0.185	-0.23	0.00483
Chr1	18029481	0.405	0.145	-0.26	0.00109
Chr1	18029482	0.386	0.145	-0.241	0.00301
Chr1	18029501	0.357	0.141	-0.216	0.00346
Chr1	18029525	0.356	0.141	-0.215	0.00423
Chr1	18101937	0.247	0.464	0.216	0.0046
Chr1	18102141	0.171	0	-0.171	0.00742
Chr1	18140926	0.219	0	-0.219	0.00347
Chr1	18222706	0.222	0	-0.222	0.00533
Chr1	18244752	0	0.182	0.182	0.00174
Chr1	18302753	0.065	0.174	0.109	0.00853
Chr1	18302952	0.216	0.0602	-0.156	0.0048
Chr1	18344617	0	0.125	0.125	0.00858
Chr1	18359145	0.0377	0.237	0.199	0.00234
Chr1	18359153	0	0.212	0.212	0.00024
Chr1	18359558	0.0233	0.217	0.193	0.00677
Chr1	18446449	0.239	0.459	0.221	0.0081
Chr1	18447111	0.0294	0.333	0.304	0.00331
Chr1	18469401	0.0808	0.25	0.169	0.00103
Chr1	18469427	0.38	0.557	0.178	0.00658
Chr1	18470633	0.378	0.773	0.394	0.00639
Chr1	18507102	0.196	0.0213	-0.174	0.00755
Chr1	18531256	0.0458	0	-0.0458	0.00719
Chr1	18547924	0	0.0335	0.0335	0.0057
Chr1	18548042	0	0.112	0.112	0.00221
Chr1	18548610	0.514	0.242	-0.272	0.00815
Chr1	18549538	0.0822	0.278	0.196	0.00288
Chr1	18549553	0	0.0989	0.0989	0.00144
Chr1	18550510	0.145	0	-0.145	0.00296
Chr1	18595981	0.163	0.457	0.294	0.00615
Chr1	18662780	0.27	0.0408	-0.229	0.00357
Chr1	18662790	0.0625	0.275	0.213	0.00856
Chr1	18663123	0.816	0.511	-0.305	0.00531
Chr1	18667223	0.636	0.24	-0.396	0.00855
Chr1	18667992	0.267	0	-0.267	0.00031
Chr1	18671391	0.179	0	-0.179	0.0036
Chr1	18689444	0.385	0.649	0.265	0.004
Chr1	18689460	0.455	0.698	0.244	0.00724
Chr1	18783206	0.0571	0.333	0.276	0.0036
Chr1	18783455	0.0388	0.135	0.0967	0.00632
Chr1	18783727	0.413	0.612	0.199	0.00877
Chr1	18783734	0.455	0.67	0.216	0.00462
Chr1	18783869	0.296	0.0612	-0.235	0.00221
Chr1	18869702	0.103	0.296	0.193	0.00436
Chr1	18869703	0.0769	0.247	0.17	0.00769
Chr1	18869704	0.179	0.43	0.251	0.00127
Chr1	18869720	0.113	0.347	0.234	0.00204
Chr1	18869721	0.0833	0.319	0.236	0.00112
Chr1	18895457	0.111	0.425	0.314	0.00678
Chr1	18995184	0.147	0.0145	-0.133	0.00442
Chr1	19009503	0.158	0	-0.158	0.00851
Chr1	19010828	0	0.127	0.127	0.00749
Chr1	19019612	0.127	0.362	0.236	0.00148
Chr1	19020264	0.0968	0.381	0.284	0.00717
Chr1	19021263	0.16	0	-0.16	0.00619
Chr1	19021583	0.102	0.333	0.231	0.00685
Chr1	19054466	0.238	0	-0.238	0.00444
Chr1	19108009	0.268	0.04	-0.228	0.00242
Chr1	19108824	0	0.12	0.12	0.00932
Chr1	19109795	0.302	0.0333	-0.269	0.00523
Chr1	19110365	0.467	0.188	-0.279	0.00721
Chr1	19110368	0.447	0.13	-0.316	0.00117
Chr1	19174339	0.138	0	-0.138	0.00213
Chr1	19268587	0.149	0	-0.149	0.00317
Chr1	19272979	0.265	0.615	0.351	0.00136
Chr1	19272986	0.189	0.586	0.397	0.000138
Chr1	19272999	0.237	0.586	0.349	0.000846
Chr1	19277559	0.0182	0.22	0.202	0.00104
Chr1	19277647	0	0.192	0.192	0.00736
Chr1	19278938	0.245	0.0222	-0.223	0.00136
Chr1	19384089	0.368	0.04	-0.328	0.000121
Chr1	19384177	0.0175	0.235	0.218	0.000581
Chr1	19402362	0.141	0	-0.141	0.00305
Chr1	19403355	0.0196	0.2	0.18	0.00691
Chr1	19403875	0.128	0	-0.128	0.00958
Chr1	19408112	0.05	0.258	0.208	0.0021
Chr1	19409704	0.037	0.191	0.154	0.00865
Chr1	19411254	0.328	0.159	-0.169	0.00252
Chr1	19412303	0.0204	0.189	0.168	0.0084
Chr1	19412377	0.127	0.0119	-0.115	0.00578
Chr1	19412958	0.186	0.0317	-0.155	0.00718
Chr1	19438961	0.06	0.311	0.251	0.00241
Chr1	19456261	0.3	0.576	0.276	0.0023
Chr1	19474488	0.22	0.0357	-0.185	0.00443
Chr1	19484410	0.342	0.138	-0.204	0.00279
Chr1	19484414	0.208	0.0444	-0.164	0.00235
Chr1	19485592	0.297	0.0882	-0.209	0.00334
Chr1	19520649	0.192	0	-0.192	0.00544
Chr1	19525537	0	0.208	0.208	0.00778
Chr1	19620038	0.328	0.109	-0.218	0.00398
Chr1	19620324	0	0.297	0.297	0.00054
Chr1	19620334	0.548	0.255	-0.293	0.00981
Chr1	19620772	0.0924	0.192	0.0994	0.00999
Chr1	19662675	0.139	0.325	0.186	0.00803
Chr1	19667147	0.143	0	-0.143	0.0066
Chr1	19670452	0.374	0.251	-0.123	0.00566
Chr1	19708342	0.202	0.397	0.195	0.00677
Chr1	19861537	0.0141	0.131	0.117	0.0064
Chr1	19861941	0.417	0.12	-0.297	0.00221
Chr1	19861956	0.45	0.0417	-0.408	0.00249
Chr1	19952367	0.0678	0.286	0.218	0.00365
Chr1	19952386	0.0339	0.255	0.221	0.000813
Chr1	19985999	0.182	0.576	0.394	0.00518
Chr1	19989445	0	0.212	0.212	0.00396
Chr1	19991897	0.393	0.152	-0.241	0.00846
Chr1	19992502	0.477	0.19	-0.287	0.00629
Chr1	20003261	0.0196	0.195	0.176	0.00951
Chr1	20007400	0.28	0.0455	-0.235	0.00249
Chr1	20010638	0.179	0	-0.179	0.00702
Chr1	20037009	0.222	0.471	0.249	0.00201
Chr1	20055813	0.14	0	-0.14	0.00581
Chr1	20071664	0.152	0	-0.152	0.00926
Chr1	20086426	0.222	0	-0.222	0.00207
Chr1	20107095	0	0.182	0.182	0.00709
Chr1	20163064	0.148	0.452	0.304	0.00997
Chr1	20163074	0.12	0.488	0.368	0.00307
Chr1	20163870	0.259	0.0476	-0.212	0.00698
Chr1	20166743	0.0159	0.156	0.14	0.00873
Chr1	20180575	0	0.0968	0.0968	0.00984
Chr1	20187620	0.0213	0.226	0.205	0.00172
Chr1	20187742	0.457	0.164	-0.293	0.00363
Chr1	20188264	0.371	0.111	-0.26	0.00237
Chr1	20188285	0.935	0.739	-0.196	0.00538
Chr1	20199346	0.333	0.037	-0.296	0.00614
Chr1	20243064	0.532	0.271	-0.261	0.00524
Chr1	20296803	0.595	0.878	0.282	0.00323
Chr1	20296813	0.645	0.905	0.26	0.00896
Chr1	20296817	0.643	0.953	0.311	0.001
Chr1	20344353	0.111	0.442	0.331	0.00133
Chr1	20356071	0.538	0.2	-0.338	0.0076
[truncated: 8,814 more rows]

## Sheet: LEAF-CG
Chromatin	Position	LEAF-GC	LEAF-FT	Differential methylation level	FDR
Chr1	23871	0.25	0.456	0.206	0.00992
Chr1	24024	0.555	0.35	-0.205	0.00226
Chr1	24852	1	0.744	-0.256	0.00426
Chr1	28173	0.981	0.816	-0.166	0.00785
Chr1	30479	0.827	1	0.173	0.00914
Chr1	30767	0.338	0.0909	-0.247	0.00046
Chr1	47839	0.212	0.0364	-0.175	0.00695
Chr1	115242	0.282	0.625	0.343	0.00943
Chr1	169483	0.474	0.857	0.383	0.00507
Chr1	240960	0.965	0.836	-0.129	0.00938
Chr1	241093	0.986	0.87	-0.116	0.00918
Chr1	286385	0.0566	0.327	0.27	0.000424
Chr1	289454	0.0196	0.22	0.2	0.00441
Chr1	332718	0.0312	0.348	0.317	0.0026
Chr1	338935	0.889	0.641	-0.248	0.0027
Chr1	383655	0.957	0.714	-0.243	0.0087
Chr1	385034	0.983	0.795	-0.188	0.00172
Chr1	391211	0.207	0	-0.207	0.0031
Chr1	395085	0.635	0.923	0.288	0.00687
Chr1	474548	0.938	0.736	-0.202	0.00387
Chr1	539555	0.133	0.375	0.242	0.00726
Chr1	541080	0.868	1	0.132	0.00137
Chr1	550842	0.75	0.945	0.195	0.0098
Chr1	551024	0.787	0.98	0.193	0.00288
Chr1	578367	0.5	0.814	0.314	0.00211
Chr1	586416	0.774	0.981	0.207	0.00068
Chr1	601481	0.98	0.712	-0.268	0.000188
Chr1	639756	0.984	0.826	-0.158	0.00383
Chr1	646900	1	0.81	-0.19	0.00781
Chr1	690712	1	0.87	-0.13	0.00582
Chr1	732617	0.37	0.75	0.38	9.53e-05
Chr1	733007	0.302	0.05	-0.252	0.0021
Chr1	784882	0.746	0.41	-0.336	0.00136
Chr1	822316	0.843	1	0.157	0.00631
Chr1	884930	0.759	0.551	-0.209	0.00908
Chr1	917762	0.356	0.0882	-0.267	0.00742
Chr1	938606	0.776	0.949	0.173	0.00726
Chr1	960891	0.796	1	0.204	0.00557
Chr1	960917	0.83	1	0.17	0.00638
Chr1	961837	0.472	0.2	-0.272	0.00403
Chr1	996475	0.84	1	0.16	0.0067
Chr1	997822	0.767	1	0.233	0.00442
Chr1	1008846	0	0.109	0.109	0.00751
Chr1	1031189	0.933	0.714	-0.219	0.00518
Chr1	1040224	0.932	0.56	-0.372	0.000415
Chr1	1064341	1	0.824	-0.176	0.00861
Chr1	1105160	0.0588	0.333	0.275	0.00251
Chr1	1139760	0.037	0.316	0.279	0.00972
Chr1	1190436	0.115	0.5	0.385	0.00729
Chr1	1321535	0.978	0.855	-0.123	0.00754
Chr1	1383364	0.973	0.727	-0.246	0.00859
Chr1	1397311	0.956	0.645	-0.31	0.00107
Chr1	1399377	0.966	0.788	-0.178	0.0094
Chr1	1497567	0	0.25	0.25	3.72e-06
Chr1	1497585	0	0.224	0.224	4.09e-05
Chr1	1497599	0	0.18	0.18	0.000177
Chr1	1517689	0.983	0.83	-0.153	0.00989
Chr1	1517724	0.949	0.803	-0.146	0.00898
Chr1	1526821	0.923	0.634	-0.289	0.00271
Chr1	1573504	1	0.875	-0.125	0.00232
Chr1	1587144	0.948	0.784	-0.164	0.00938
Chr1	1588121	0.361	0.712	0.351	0.000297
Chr1	1598177	0.974	0.692	-0.281	0.00227
Chr1	1603497	0.938	0.679	-0.259	0.00661
Chr1	1612875	0	0.17	0.17	0.0036
Chr1	1651048	0	0.261	0.261	3.7e-05
Chr1	1680077	0.509	0.818	0.309	0.00156
Chr1	1722111	0.983	0.767	-0.216	0.00193
Chr1	1754225	0.156	0.468	0.312	0.00722
Chr1	1868734	0.974	0.825	-0.149	0.00423
Chr1	1944111	0.0417	0.333	0.292	0.000136
Chr1	1968556	0.676	0.932	0.256	0.00128
Chr1	1970176	0.474	0.195	-0.279	0.00551
Chr1	1970187	0.317	0.0667	-0.25	0.00166
Chr1	1976271	0.607	0.895	0.288	0.00803
Chr1	1977094	0.5	0.84	0.34	0.00762
Chr1	2034192	0.951	0.761	-0.19	0.00725
Chr1	2034400	0.474	0.737	0.263	0.00931
Chr1	2034610	0.772	0.975	0.203	0.00654
Chr1	2051671	0.956	0.692	-0.263	0.00367
Chr1	2090870	1	0.767	-0.233	0.00368
Chr1	2108869	0.745	1	0.255	0.00628
Chr1	2126962	0.959	0.714	-0.245	0.00365
Chr1	2130212	0.458	0.143	-0.315	0.00143
Chr1	2173699	0.789	0.962	0.173	0.00712
Chr1	2324516	0.487	0.769	0.282	0.00762
Chr1	2400814	0	0.143	0.143	0.00498
Chr1	2404718	0.862	0.963	0.101	0.00203
Chr1	2441052	0.9	0.536	-0.364	0.00127
Chr1	2474823	0.156	0.5	0.344	0.00207
Chr1	2489181	0.943	0.732	-0.212	0.00704
Chr1	2501926	0	0.2	0.2	0.00195
Chr1	2527152	0.704	1	0.296	0.00505
Chr1	2564965	0.038	0.179	0.141	0.00819
Chr1	2581129	0.981	0.82	-0.161	0.00522
Chr1	2581936	0.928	0.755	-0.173	0.00993
Chr1	2584169	0.848	1	0.152	0.00529
Chr1	2606270	0.472	0.729	0.257	0.00411
Chr1	2624352	0	0.216	0.216	0.00512
Chr1	2631058	0.458	0.156	-0.302	0.00744
Chr1	2633848	0.723	0.938	0.214	0.00351
Chr1	2633854	0.983	0.809	-0.174	0.00473
Chr1	2728722	0.0909	0.36	0.269	0.00975
Chr1	2729726	0.872	0.571	-0.3	0.00445
Chr1	2730234	0	0.111	0.111	0.00524
Chr1	2795692	1	0.808	-0.192	0.00585
Chr1	2802677	0.0128	0.147	0.134	0.00963
Chr1	2826125	1	0.762	-0.238	0.00246
Chr1	2847214	1	0.848	-0.152	0.0087
Chr1	2876286	0.5	0.837	0.337	0.00101
Chr1	2887424	0.175	0	-0.175	0.00604
Chr1	2909352	1	0.833	-0.167	0.00826
Chr1	2991401	0.982	0.827	-0.155	0.00665
Chr1	3044212	0.565	0.933	0.368	0.00235
Chr1	3083997	0.939	0.717	-0.221	0.00536
Chr1	3137165	1	0.842	-0.158	0.00377
Chr1	3241912	0.883	0.649	-0.235	0.00894
Chr1	3245888	1	0.839	-0.161	0.00296
Chr1	3246683	0.671	0.926	0.255	0.000526
Chr1	3261891	0.769	0.391	-0.378	0.00981
Chr1	3328441	0.75	1	0.25	0.000318
Chr1	3361538	0	0.154	0.154	0.0025
Chr1	3371243	0.759	0.956	0.197	0.00624
Chr1	3393347	0.8	1	0.2	0.0086
Chr1	3395404	0.474	0.125	-0.349	0.00201
Chr1	3398046	0.75	1	0.25	0.00152
Chr1	3401199	1	0.769	-0.231	0.0046
Chr1	3413464	0.981	0.739	-0.242	0.00237
Chr1	3417455	0.98	0.724	-0.255	0.00121
Chr1	3441646	1	0.769	-0.231	0.00709
Chr1	3471643	0.295	0.528	0.233	0.00469
Chr1	3472659	0.537	0.857	0.321	0.00862
Chr1	3475014	0.98	0.72	-0.26	0.00163
Chr1	3520623	1	0.744	-0.256	0.00199
Chr1	3572429	0.212	0.537	0.325	0.000658
Chr1	3573296	0.667	0.96	0.293	0.00549
Chr1	3618502	0.898	0.683	-0.215	0.00951
Chr1	3625926	0.781	0.972	0.191	0.00916
Chr1	3634321	0.691	0.923	0.232	0.00948
Chr1	3648663	0.447	0.231	-0.216	0.00939
Chr1	3670818	0.864	1	0.136	0.0099
Chr1	3671243	0.979	0.789	-0.19	0.00911
Chr1	3874404	0.969	0.791	-0.179	0.00637
Chr1	3874906	0.421	0.689	0.268	0.00933
Chr1	3908538	0.768	0.488	-0.28	0.00541
Chr1	3936307	0.525	0.146	-0.38	4.35e-05
Chr1	3963333	0.522	0.855	0.333	0.000101
Chr1	4017638	1	0.759	-0.241	0.00358
Chr1	4095480	0.725	0.481	-0.244	0.00813
Chr1	4103269	0.127	0.371	0.244	0.00933
Chr1	4155336	1	0.789	-0.211	0.00679
Chr1	4187218	0.409	0.103	-0.307	0.00237
Chr1	4195363	0.2	0.543	0.343	0.00219
Chr1	4233281	0.0175	0.182	0.164	0.00902
Chr1	4235841	1	0.714	-0.286	0.0089
Chr1	4265193	1	0.793	-0.207	0.00304
Chr1	4266681	0	0.143	0.143	0.00733
Chr1	4284654	0.898	0.591	-0.307	0.000356
Chr1	4313284	0.0395	0.206	0.167	0.00275
Chr1	4339486	0.333	0	-0.333	0.000136
Chr1	4354474	0.279	0	-0.279	0.00539
Chr1	4387093	0.917	0.638	-0.278	0.004
Chr1	4390275	0	0.242	0.242	0.000289
Chr1	4390332	0.723	0.447	-0.276	0.00666
Chr1	4446899	0.943	0.756	-0.187	0.00855
Chr1	4486204	0.933	0.667	-0.267	0.0044
Chr1	4547274	0.605	0.929	0.323	0.000915
Chr1	4547293	0.8	0.438	-0.363	0.00271
Chr1	4547311	0.0263	0.531	0.505	9.47e-07
Chr1	4615632	0.0417	0.318	0.277	0.0032
Chr1	4615634	0.0208	0.3	0.279	0.002
Chr1	4634814	0.173	0.434	0.261	0.00549
Chr1	4688741	0.944	0.75	-0.194	0.00844
Chr1	4705393	0.984	0.766	-0.218	0.00024
Chr1	4711141	0.571	0.878	0.307	0.00369
Chr1	4746531	0	0.209	0.209	0.00891
Chr1	4746971	0.944	0.783	-0.161	0.00637
Chr1	4770662	0.981	0.795	-0.186	0.00474
Chr1	4781500	1	0.727	-0.273	0.00713
Chr1	4800365	0.913	0.565	-0.348	0.00135
Chr1	4800368	0.956	0.652	-0.303	0.0018
Chr1	4824393	0.227	0	-0.227	0.00482
Chr1	4836873	0.803	0.983	0.181	0.00154
Chr1	4857475	0	0.25	0.25	0.00261
Chr1	4866853	0	0.261	0.261	0.0094
Chr1	4897122	0.587	0.955	0.368	0.00154
Chr1	4931151	0.43	0.161	-0.269	0.000871
Chr1	4943946	0.159	0.41	0.251	0.00258
Chr1	5005263	0.439	0.111	-0.327	0.00293
Chr1	5015411	0.983	0.83	-0.153	0.00607
Chr1	5081139	0.745	0.953	0.209	0.00796
Chr1	5081164	0.935	0.721	-0.214	0.00988
Chr1	5194322	0.933	0.69	-0.244	0.00876
Chr1	5223612	0.945	0.714	-0.231	0.00573
Chr1	5421234	0.543	0.174	-0.369	0.00633
Chr1	5516048	0.17	0	-0.17	0.00565
Chr1	5547083	0.35	0.818	0.468	0.00052
Chr1	5563076	1	0.791	-0.209	0.00348
Chr1	5563366	0.91	0.717	-0.193	0.01
Chr1	5599594	0.0333	0.318	0.285	0.00722
Chr1	5625384	1	0.828	-0.172	0.00409
Chr1	5643469	0.2	0.0339	-0.166	0.00687
Chr1	5646855	0.63	0.933	0.303	0.00282
Chr1	5704503	0.533	0.176	-0.357	0.000472
Chr1	5831735	0.977	0.724	-0.253	0.00229
Chr1	5856553	0.736	0.471	-0.265	0.00876
Chr1	5872704	0	0.167	0.167	0.00119
Chr1	5885942	0.861	0.984	0.123	0.00997
Chr1	5935677	1	0.654	-0.346	0.000588
Chr1	5935966	0.972	0.759	-0.213	0.000287
Chr1	5941297	0.987	0.838	-0.149	0.00484
Chr1	5944349	0.0909	0.396	0.305	0.000351
Chr1	5944383	0.148	0.381	0.233	0.00971
Chr1	5976678	0.915	0.694	-0.221	0.0095
Chr1	6007428	0.247	0.0645	-0.182	0.00475
Chr1	6035088	0.409	0.733	0.324	0.00877
Chr1	6043647	0	0.119	0.119	0.00606
Chr1	6049429	0.92	0.705	-0.215	0.00801
Chr1	6053073	0.388	0.0882	-0.3	4.05e-05
Chr1	6053103	0.969	0.828	-0.141	0.0087
Chr1	6059906	0.0227	0.233	0.211	0.00633
Chr1	6064511	0.349	0.093	-0.256	0.0082
Chr1	6083646	0.538	0.871	0.333	0.00403
Chr1	6083822	0.971	0.818	-0.153	0.00541
Chr1	6102228	0.0364	0.233	0.196	0.00445
Chr1	6106156	0.529	0.909	0.38	0.00338
Chr1	6157663	0.887	0.667	-0.22	0.00867
Chr1	6176977	0.31	0	-0.31	0.0065
Chr1	6180949	0.544	0.862	0.318	0.00392
Chr1	6194516	0	0.108	0.108	0.00955
Chr1	6227925	0	0.2	0.2	0.0055
Chr1	6229666	0.855	1	0.145	0.00518
Chr1	6283881	0.373	0.113	-0.259	0.00261
Chr1	6322925	0	0.19	0.19	0.00558
Chr1	6325719	0.161	0	-0.161	0.0032
Chr1	6371976	0.956	0.721	-0.235	0.000957
Chr1	6378226	0.291	0.0577	-0.233	0.000773
Chr1	6405421	0.862	1	0.138	0.00432
Chr1	6411258	0.942	0.71	-0.233	0.00739
Chr1	6424743	0.984	0.754	-0.23	0.000102
Chr1	6456405	0.789	0.961	0.172	0.00596
Chr1	6492946	0.982	0.741	-0.241	0.00132
Chr1	6511536	0.98	0.904	-0.0759	0.00626
Chr1	6511604	0.855	0.931	0.0765	0.00793
Chr1	6528981	0.261	0.696	0.435	0.00721
Chr1	6542933	0.872	0.595	-0.277	0.00622
Chr1	6567247	0	0.25	0.25	0.000988
Chr1	6597814	0.692	1	0.308	0.00198
Chr1	6655601	0.759	0.472	-0.287	0.00715
Chr1	6659805	0.909	0.607	-0.302	0.00672
Chr1	6659806	0.93	0.636	-0.294	0.0027
Chr1	6676482	1	0.872	-0.128	0.00751
Chr1	6692625	0	0.0732	0.0732	0.00639
Chr1	6700280	0.59	0.241	-0.348	0.00636
Chr1	6778119	0.0149	0.174	0.159	0.00311
Chr1	6781507	0.0179	0.206	0.188	0.00412
Chr1	6785287	0.328	0.634	0.307	0.00393
Chr1	6785291	0.0179	0.286	0.268	0.00012
Chr1	6787367	0.0816	0.292	0.21	0.00932
Chr1	6857209	0	0.269	0.269	0.00219
Chr1	6873771	0.603	0.836	0.233	0.00535
Chr1	6873936	0.983	0.845	-0.138	0.00606
Chr1	6898783	0.217	0	-0.217	0.00432
Chr1	6901447	0.984	0.786	-0.199	0.00289
Chr1	6903740	0.947	0.711	-0.237	0.00233
Chr1	6995915	0.587	0.246	-0.341	9.9e-05
Chr1	7005655	0.849	0.61	-0.24	0.0057
Chr1	7043311	1	0.733	-0.267	0.00468
Chr1	7185312	0.151	0	-0.151	0.007
Chr1	7185452	0.302	0.0816	-0.22	0.00458
Chr1	7185674	0.85	0.417	-0.433	0.00496
Chr1	7185776	0.342	0.04	-0.302	0.00499
Chr1	7185777	0.333	0.0714	-0.262	0.00126
Chr1	7185780	0.313	0.0698	-0.244	0.00218
Chr1	7205307	0.429	0.755	0.327	0.00649
Chr1	7210636	0.457	0.15	-0.307	0.00502
Chr1	7277448	1	0.878	-0.122	0.00189
Chr1	7277492	0.514	0.235	-0.279	0.00085
Chr1	7334461	0.562	0.907	0.345	7.95e-05
Chr1	7334462	0.672	0.917	0.245	0.0065
Chr1	7372932	0.283	0.027	-0.256	0.00111
Chr1	7391955	0.259	0.65	0.391	0.00289
Chr1	7415357	0.532	0.277	-0.254	0.000425
Chr1	7415380	0.496	0.305	-0.191	0.00542
Chr1	7435664	0.333	0.72	0.387	0.00663
Chr1	7437704	0.012	0.143	0.131	0.00867
Chr1	7471699	1	0.863	-0.137	0.00509
Chr1	7556371	0.944	0.674	-0.27	0.00405
Chr1	7593204	1	0.842	-0.158	0.00934
Chr1	7613233	0.976	0.714	-0.261	0.00157
Chr1	7668298	0.971	0.737	-0.234	0.00746
Chr1	7704128	0.82	1	0.18	0.00634
Chr1	7714096	0.156	0.491	0.334	0.00012
Chr1	7733005	0.775	0.977	0.202	0.00597
Chr1	7768978	0.427	0.103	-0.323	3.71e-05
Chr1	7778037	0.414	0.167	-0.247	0.00655
Chr1	7804373	0.679	0.949	0.27	0.0057
Chr1	7809966	0.277	0	-0.277	0.00273
Chr1	7918221	0.819	0.979	0.16	0.00783
Chr1	7929438	0.901	1	0.0989	0.00508
Chr1	7953243	0.841	1	0.159	0.00473
Chr1	8016436	0.892	0.545	-0.346	0.00412
Chr1	8022828	0.8	0.386	-0.414	8.98e-05
Chr1	8072793	0.674	0.93	0.256	0.00561
Chr1	8110708	0.98	0.68	-0.3	7.7e-05
Chr1	8147206	0.621	0.933	0.313	0.00477
Chr1	8199270	0.986	0.839	-0.147	0.00274
Chr1	8199288	0.808	0.98	0.172	0.00406
Chr1	8200509	0.0192	0.31	0.29	7.92e-05
Chr1	8216014	0.827	0.928	0.101	0.00589
Chr1	8216015	0.969	0.821	-0.148	0.00095
Chr1	8388401	0.958	0.8	-0.158	0.00718
Chr1	8393092	0.638	0.333	-0.305	0.00402
Chr1	8451399	0.986	0.812	-0.173	0.00127
Chr1	8454780	0.976	0.741	-0.235	0.00473
Chr1	8458610	0.415	0.0571	-0.357	0.000378
Chr1	8475922	0.744	0.974	0.231	0.00681
Chr1	8504301	0	0.179	0.179	0.00812
Chr1	8512506	1	0.788	-0.212	0.00123
Chr1	8523386	0.703	0.318	-0.385	0.00642
Chr1	8534073	0.955	0.72	-0.235	0.0089
Chr1	8548719	0.609	0.871	0.262	0.00995
Chr1	8562714	1	0.75	-0.25	0.00415
Chr1	8566495	0.316	0.636	0.321	0.00447
Chr1	8568521	0.938	0.703	-0.235	0.00649
Chr1	8568673	1	0.812	-0.188	0.00415
Chr1	8585147	0.692	1	0.308	0.00455
Chr1	8589224	0.491	0.857	0.367	0.00404
Chr1	8609318	0.973	0.783	-0.19	0.00124
Chr1	8626157	0.945	0.679	-0.266	0.000397
Chr1	8640304	0	0.194	0.194	0.00168
Chr1	8645266	0.897	0.641	-0.256	0.0041
Chr1	8693613	0.933	0.68	-0.253	0.000913
Chr1	8700238	0.857	0.985	0.128	0.00414
Chr1	8702004	0.836	1	0.164	0.00599
Chr1	8819850	0.931	0.618	-0.313	0.000452
Chr1	8840018	0.793	0.385	-0.408	0.0027
Chr1	8892196	1	0.87	-0.13	0.0089
Chr1	8963879	1	0.8	-0.2	0.00269
Chr1	8965509	0.978	0.778	-0.2	0.00898
Chr1	8978631	0.969	0.803	-0.166	0.00373
Chr1	8979065	0.966	0.739	-0.227	0.000939
Chr1	8979602	1	0.843	-0.157	0.00268
Chr1	8980933	0.762	0.964	0.202	0.00379
Chr1	9015491	0.764	0.977	0.213	0.00137
Chr1	9086370	0.947	0.764	-0.183	0.00318
Chr1	9094676	0.0964	0.28	0.184	0.0037
Chr1	9131191	0.837	0.531	-0.306	0.00523
Chr1	9131517	0.706	1	0.294	0.00155
Chr1	9230510	0.817	1	0.183	0.00835
Chr1	9292323	0.75	0.939	0.189	0.00938
Chr1	9374135	0.773	0.378	-0.394	0.000566
Chr1	9402686	0.959	0.744	-0.216	0.00451
Chr1	9453773	1	0.824	-0.176	0.00861
Chr1	9464342	0.922	0.718	-0.204	0.00995
Chr1	9465911	0.646	1	0.354	0.000302
Chr1	9470855	0.826	1	0.174	0.00637
Chr1	9489115	0.813	0.516	-0.297	0.000244
Chr1	9489207	0.932	0.707	-0.225	0.00948
Chr1	9504924	0.271	0.568	0.297	0.00567
Chr1	9510893	0.97	0.771	-0.199	0.00267
Chr1	9520068	1	0.824	-0.176	0.00861
Chr1	9524131	0.28	0.0303	-0.25	0.00336
Chr1	9554099	0.958	0.65	-0.308	0.0019
Chr1	9567913	0.865	0.458	-0.407	0.00124
Chr1	9628850	0.0192	0.265	0.245	0.000807
Chr1	9673570	0.943	0.65	-0.293	0.00797
Chr1	9683746	0.111	0.476	0.365	0.00803
Chr1	9710961	0.932	0.735	-0.198	0.00715
Chr1	9725090	0.887	0.65	-0.237	0.00557
Chr1	9782841	0.44	0.848	0.408	0.00167
Chr1	9822302	0.856	0.966	0.11	0.0083
Chr1	9832624	0.957	0.643	-0.314	0.00749
Chr1	9835885	0.127	0.375	0.248	0.00245
Chr1	9847570	1	0.795	-0.205	0.000871
Chr1	9929502	0.857	0.529	-0.328	0.00231
Chr1	9930955	0.722	1	0.278	0.00341
Chr1	9970900	0.831	1	0.169	0.00883
Chr1	9999426	0.364	0.0588	-0.305	0.00223
Chr1	10007548	0.841	1	0.159	0.00472
Chr1	10067359	0.581	0.909	0.328	0.0009
Chr1	10075692	0.977	0.696	-0.282	0.00173
Chr1	10121880	0.783	0.529	-0.254	0.00818
Chr1	10145815	0.952	0.766	-0.186	0.00412
Chr1	10178419	0.0145	0.164	0.149	0.00495
Chr1	10178420	0	0.273	0.273	0.000903
Chr1	10192396	0.0444	0.289	0.245	0.0047
Chr1	10197641	0.977	0.75	-0.227	0.00276
Chr1	10214445	0.55	0.862	0.312	0.00845
Chr1	10224061	0.148	0.441	0.293	0.00532
Chr1	10225351	0.683	0.446	-0.237	0.00859
Chr1	10252847	0	0.156	0.156	0.00267
Chr1	10282491	0.627	0.907	0.28	0.00176
Chr1	10285532	0	0.21	0.21	0.000206
Chr1	10288309	0.975	0.8	-0.175	0.00102
Chr1	10295243	0	0.174	0.174	0.0056
Chr1	10325892	0.924	0.745	-0.179	0.0099
Chr1	10347703	0.319	0.659	0.34	0.00161
Chr1	10347704	0.646	0.353	-0.293	0.00485
Chr1	10376758	0.0632	0.231	0.168	0.00677
Chr1	10382169	0.991	0.908	-0.083	0.000251
Chr1	10382172	0.991	0.923	-0.0676	0.00142
Chr1	10382181	0.964	0.847	-0.118	0.000263
Chr1	10382196	0.903	0.779	-0.124	0.0092
Chr1	10382417	0.944	0.797	-0.147	0.00609
Chr1	10382563	0.895	0.971	0.0761	0.00828
Chr1	10382926	0.856	0.73	-0.126	0.00696
Chr1	10384542	1	0.696	-0.304	0.00183
Chr1	10384901	1	0.822	-0.178	0.00825
Chr1	10394745	0.983	0.851	-0.132	0.000348
Chr1	10417020	0.731	1	0.269	0.00151
Chr1	10433406	1	0.82	-0.18	0.0012
Chr1	10443150	0	0.185	0.185	0.00718
Chr1	10462980	0.333	0.115	-0.218	0.00281
Chr1	10462997	0.364	0.141	-0.223	0.00311
Chr1	10499132	0.967	0.86	-0.107	0.00503
Chr1	10526373	0.661	0.913	0.252	0.00366
Chr1	10539590	0.921	0.649	-0.272	0.00488
Chr1	10569906	1	0.824	-0.176	0.00155
Chr1	10608205	0.88	0.538	-0.342	0.00156
Chr1	10622202	0.278	0.0303	-0.247	0.00367
Chr1	10631938	0.812	0.979	0.167	0.0065
Chr1	10636332	0.73	1	0.27	0.00937
Chr1	10644795	0.697	0.949	0.252	0.00883
Chr1	10649780	0.489	0.78	0.291	0.0077
Chr1	10649948	0.8	0.98	0.18	0.00923
Chr1	10678345	0.981	0.825	-0.156	0.00884
Chr1	10681832	0.864	1	0.136	0.00812
Chr1	10697914	0.556	0.885	0.329	0.00611
Chr1	10713599	0	0.128	0.128	0.00667
Chr1	10762614	0	0.222	0.222	0.00629
Chr1	10780919	0.739	1	0.261	0.00164
Chr1	10786966	0.906	0.746	-0.16	0.00855
Chr1	10813352	0.825	0.981	0.156	0.00587
Chr1	10898022	0.976	0.741	-0.235	0.00473
Chr1	10952124	0.545	0.16	-0.385	0.00315
Chr1	10990144	0.719	0.95	0.231	0.0089
Chr1	11012822	1	0.85	-0.15	0.00878
Chr1	11017919	1	0.818	-0.182	0.00556
Chr1	11033992	0.2	0	-0.2	0.00877
Chr1	11062146	0	0.102	0.102	0.00457
Chr1	11135142	1	0.812	-0.188	0.0045
Chr1	11141581	0.857	0.986	0.128	0.0065
Chr1	11161627	0.758	0.441	-0.317	0.00338
Chr1	11268060	0.739	1	0.261	0.0044
Chr1	11268591	0.833	0.59	-0.244	0.01
Chr1	11309017	0	0.222	0.222	0.00225
Chr1	11319504	0.184	0.463	0.279	0.000897
Chr1	11372478	0.769	1	0.231	0.00819
Chr1	11389533	1	0.873	-0.127	0.00341
Chr1	11390087	0.897	0.661	-0.236	0.00173
Chr1	11408381	0.76	0.391	-0.369	0.0036
Chr1	11421074	0.02	0.339	0.319	1.31e-05
Chr1	11421095	0.182	0.472	0.29	0.00291
Chr1	11511599	1	0.828	-0.172	0.00791
Chr1	11540578	0.389	0.122	-0.266	0.00176
Chr1	11551455	1	0.848	-0.152	0.00457
Chr1	11564382	0.737	0.565	-0.172	0.00767
Chr1	11564597	0.951	0.773	-0.178	0.00227
Chr1	11571682	0.82	0.936	0.117	0.00681
Chr1	11577127	0.151	0.5	0.349	0.00138
Chr1	11580688	0.745	0.333	-0.411	0.000749
Chr1	11598678	0.976	0.741	-0.235	0.00473
Chr1	11652015	0.467	0.0741	-0.393	0.00112
Chr1	11660239	0.353	0.774	0.421	0.000258
Chr1	11672391	0.83	0.985	0.155	0.00346
Chr1	11681378	0.849	1	0.151	0.00826
Chr1	11682357	0.871	1	0.129	0.0013
Chr1	11682446	1	0.775	-0.225	9.1e-05
Chr1	11686566	0.956	0.75	-0.206	0.00952
Chr1	11688107	0.517	0.764	0.247	0.00699
Chr1	11696561	0.908	0.688	-0.22	0.00909
Chr1	11701138	0.986	0.773	-0.213	0.000308
Chr1	11703304	0.767	0.98	0.212	0.0024
Chr1	11703376	0.741	0.969	0.228	0.00732
Chr1	11721553	0.853	1	0.147	0.00484
Chr1	11721664	0.726	0.921	0.195	0.00484
Chr1	11721736	0.578	0.789	0.211	0.00662
Chr1	11725586	1	0.848	-0.152	0.0087
Chr1	11725850	1	0.842	-0.158	0.00475
Chr1	11738055	0	0.167	0.167	0.00721
Chr1	11749604	1	0.71	-0.29	0.0068
Chr1	11749881	0.881	0.659	-0.222	0.0072
Chr1	11751359	0.822	0.966	0.144	0.00916
Chr1	11751617	0.867	0.733	-0.134	0.0064
Chr1	11764893	0.976	0.833	-0.142	0.00693
Chr1	11765536	0.894	0.984	0.0901	0.00434
Chr1	11794819	0.831	0.983	0.152	0.00609
Chr1	11799169	0.244	0.465	0.22	0.0044
Chr1	11800088	0.835	0.645	-0.191	0.00666
Chr1	11821275	0.913	0.634	-0.279	0.00195
Chr1	11857028	0.426	0.0847	-0.341	1.93e-05
Chr1	11857048	0.246	0.0164	-0.23	8.2e-05
Chr1	11857049	0.167	0.0192	-0.147	0.00758
Chr1	11872577	0.782	1	0.218	0.00112
Chr1	11889132	0.378	0.76	0.382	0.0028
Chr1	11894061	0.576	0.833	0.257	0.00878
Chr1	11929047	0.896	1	0.104	0.00944
Chr1	11955101	0.0222	0.219	0.197	0.0077
Chr1	11955127	0.109	0.423	0.314	0.00324
Chr1	11997208	0.765	1	0.235	0.0012
Chr1	11997585	0.88	0.646	-0.234	0.000254
Chr1	12043172	0.717	0.956	0.238	0.00357
Chr1	12068758	0.69	1	0.31	0.00188
Chr1	12139495	0.866	1	0.134	0.00426
Chr1	12144596	0.991	0.855	-0.136	0.000571
Chr1	12145216	1	0.8	-0.2	0.0055
Chr1	12146136	0.984	0.829	-0.155	0.0055
Chr1	12146820	0.408	0.56	0.152	0.00141
Chr1	12146941	0.33	0.228	-0.102	0.000196
Chr1	12147014	0.243	0.175	-0.068	0.00299
Chr1	12147072	0.527	0.333	-0.193	0.00534
Chr1	12147082	0.447	0.255	-0.193	0.00324
Chr1	12147106	0.439	0.286	-0.154	0.00441
Chr1	12147138	0.442	0.295	-0.147	0.00401
Chr1	12158207	0	0.135	0.135	0.00794
Chr1	12158819	0.619	0.938	0.318	0.00208
Chr1	12169033	0.957	0.8	-0.157	0.00607
Chr1	12169753	0.917	0.643	-0.274	0.00618
Chr1	12170736	0.969	0.787	-0.182	0.00362
Chr1	12171794	0.983	0.766	-0.217	0.000131
Chr1	12172949	0	0.103	0.103	0.00334
Chr1	12177050	0.171	0.0192	-0.152	0.00916
Chr1	12181161	0.932	0.714	-0.217	0.00182
Chr1	12243773	0.635	0.378	-0.257	0.00805
Chr1	12271243	0.585	0.185	-0.4	0.00124
Chr1	12279460	0.845	0.608	-0.237	0.00557
Chr1	12285482	0.911	0.654	-0.257	0.00906
Chr1	12292910	0.93	0.61	-0.32	4.8e-05
Chr1	12336922	0.694	0.922	0.227	0.00306
Chr1	12356594	0	0.135	0.135	0.00579
Chr1	12360391	1	0.769	-0.231	0.000111
Chr1	12362212	0.967	0.791	-0.176	0.00733
Chr1	12373729	0.667	1	0.333	0.00486
Chr1	12409399	0.711	0.949	0.238	0.00471
Chr1	12425290	0.927	0.7	-0.227	0.00432
Chr1	12441776	0.949	0.791	-0.158	0.00486
Chr1	12450865	0.977	0.704	-0.274	0.00137
Chr1	12453386	0.727	1	0.273	0.00223
Chr1	12489877	0.779	0.947	0.168	0.00964
Chr1	12497080	0.975	0.708	-0.267	0.00329
Chr1	12497618	1	0.8	-0.2	0.00439
Chr1	12512997	0.816	0.972	0.156	0.00205
Chr1	12532306	0.887	0.667	-0.22	0.00744
Chr1	12532895	0.904	0.607	-0.297	0.00279
Chr1	12547509	1	0.923	-0.0769	0.00934
Chr1	12587677	1	0.81	-0.19	0.00106
Chr1	12592921	1	0.769	-0.231	0.00301
Chr1	12600606	0.954	0.78	-0.174	0.00784
Chr1	12642048	0.759	1	0.241	0.0017
Chr1	12644451	1	0.824	-0.176	0.00484
Chr1	12647379	0.83	1	0.17	0.0036
Chr1	12648716	0.848	0.615	-0.233	0.00541
Chr1	12648883	0.915	0.747	-0.169	0.00879
Chr1	12668343	0.483	0.875	0.392	0.00188
Chr1	12675876	0.424	0.628	0.204	0.00925
Chr1	12683251	1	0.769	-0.231	0.00147
Chr1	12725672	0.0227	0.222	0.199	0.0092
Chr1	12743926	0.932	0.714	-0.218	0.00753
Chr1	12746825	1	0.773	-0.227	0.00482
Chr1	12748357	0.0882	0.311	0.223	0.00165
Chr1	12753197	0.333	0.632	0.298	0.0061
Chr1	12756648	0.792	1	0.208	0.00605
Chr1	12763063	1	0.847	-0.153	0.00947
Chr1	12801190	0.911	0.651	-0.26	0.00402
Chr1	12801235	0.847	0.552	-0.296	0.004
Chr1	12811621	0.0161	0.404	0.387	4.99e-08
Chr1	12811656	0	0.127	0.127	0.00192
Chr1	12814485	0.977	0.692	-0.285	0.00111
Chr1	12817416	0.659	0.321	-0.338	0.00759
Chr1	12823900	0.0233	0.462	0.438	1.1e-05
Chr1	12831157	0.719	0.955	0.235	0.00306
Chr1	12835576	0.373	0.75	0.377	0.0014
Chr1	12851458	0.859	1	0.141	0.00173
Chr1	12865736	0.178	0	-0.178	0.00194
Chr1	12872988	0.475	0.773	0.298	0.00656
Chr1	12888663	0.975	0.718	-0.257	0.00149
Chr1	12889712	0.831	1	0.169	0.00625
Chr1	12896151	0.814	0.606	-0.208	0.00833
Chr1	12906108	0.231	0.63	0.399	0.00537
Chr1	12926678	0.984	0.8	-0.184	0.00229
Chr1	12928446	0.852	1	0.148	0.0082
Chr1	12942433	0.684	0.903	0.219	0.0053
Chr1	12947686	0.981	0.825	-0.156	0.00974
Chr1	12956867	1	0.895	-0.105	0.00662
Chr1	12974768	0.805	1	0.195	0.00199
Chr1	12981696	0.966	0.571	-0.394	0.000864
Chr1	12981726	0.85	0.558	-0.292	0.000782
Chr1	12984589	0.849	1	0.151	0.00591
Chr1	13027143	0.731	1	0.269	0.00983
Chr1	13063954	0.667	0.958	0.292	0.00865
Chr1	13077730	0.913	0.645	-0.268	0.00684
Chr1	13092707	1	0.838	-0.162	0.00774
Chr1	13096939	1	0.743	-0.257	0.00832
Chr1	13109718	0	0.22	0.22	0.000551
Chr1	13111182	0.909	0.621	-0.288	0.00266
Chr1	13111450	0.848	1	0.152	0.00508
Chr1	13116859	1	0.848	-0.152	0.00387
Chr1	13123590	0.727	1	0.273	0.0017
Chr1	13125958	0.735	1	0.265	0.00284
Chr1	13129039	0.84	0.984	0.144	0.00622
Chr1	13143162	1	0.776	-0.224	0.00052
Chr1	13173161	0.957	0.769	-0.188	0.00873
Chr1	13207391	0.871	0.978	0.107	0.00448
Chr1	13208377	0.904	0.733	-0.171	0.00228
Chr1	13208878	1	0.844	-0.156	0.00305
Chr1	13210942	0.714	0.923	0.209	0.00513
Chr1	13212324	0.854	0.985	0.131	0.00657
Chr1	13224914	0.971	0.784	-0.187	0.00312
Chr1	13251166	0.841	1	0.159	0.00723
Chr1	13254018	0.975	0.756	-0.219	0.00414
Chr1	13263898	1	0.731	-0.269	0.00284
Chr1	13274198	0.984	0.812	-0.171	0.00619
Chr1	13290015	0.937	0.738	-0.198	0.00851
Chr1	13308713	0.667	0.963	0.296	0.00749
Chr1	13338204	1	0.815	-0.185	0.00903
Chr1	13342525	0.811	0.972	0.162	0.00131
Chr1	13371181	0.979	0.868	-0.111	0.00612
Chr1	13450395	1	0.84	-0.16	0.00619
Chr1	13459993	0.776	1	0.224	0.000528
Chr1	13465133	0.447	0.826	0.379	0.00416
Chr1	13484918	1	0.792	-0.208	0.00928
Chr1	13493012	0	0.147	0.147	0.00753
Chr1	13500872	0.769	1	0.231	0.00709
Chr1	13515723	0.778	1	0.222	0.00387
Chr1	13524664	0.891	0.638	-0.253	0.00378
Chr1	13525442	0.981	0.816	-0.165	0.0091
Chr1	13529754	0.965	0.857	-0.107	0.00154
Chr1	13533128	0.846	0.983	0.137	0.00961
Chr1	13533207	0.866	0.987	0.121	0.00289
Chr1	13536530	0.856	0.977	0.121	0.00532
Chr1	13537802	0.853	0.976	0.123	0.00381
Chr1	13537951	0.861	0.462	-0.4	0.00168
Chr1	13540735	0.854	1	0.146	0.00794
Chr1	13557197	0.977	0.68	-0.297	0.000985
Chr1	13559679	0.953	0.708	-0.245	0.00808
Chr1	13566667	0.89	0.761	-0.128	0.00678
Chr1	13579557	0.738	0.945	0.208	0.00255
Chr1	13588000	1	0.75	-0.25	0.000203
Chr1	13596324	1	0.829	-0.171	0.00584
Chr1	13602337	1	0.804	-0.196	0.00271
Chr1	13603138	0.982	0.836	-0.146	0.00817
Chr1	13605151	0.0741	0.318	0.244	0.00315
Chr1	13619289	1	0.739	-0.261	0.00561
Chr1	13619571	0.825	1	0.175	0.00412
Chr1	13627120	0.52	0.909	0.389	0.00447
Chr1	13634650	0.951	0.8	-0.151	0.0092
Chr1	13641421	0.771	1	0.229	0.00522
Chr1	13642099	0.554	0.877	0.324	0.000151
Chr1	13655811	0.835	0.618	-0.217	0.00513
Chr1	13662867	0.679	0.922	0.243	0.00193
Chr1	13669499	0.722	0.967	0.244	0.00758
Chr1	13672179	0.969	0.817	-0.152	0.00726
Chr1	13680273	0.792	0.938	0.145	0.00938
Chr1	13684571	0.873	1	0.127	0.01
Chr1	13691343	0.864	0.585	-0.279	0.000401
Chr1	13699560	0.978	0.803	-0.175	0.00028
Chr1	13707790	0.907	0.721	-0.186	0.00483
Chr1	13709199	1	0.831	-0.169	0.000277
Chr1	13709726	0.784	0.486	-0.298	0.00589
Chr1	13720077	0.982	0.8	-0.182	0.00471
Chr1	13743408	0.667	0.364	-0.303	0.0063
Chr1	13744329	0.704	0.426	-0.278	0.00203
Chr1	13744807	0.667	0.938	0.271	0.00964
Chr1	13745021	0.979	0.86	-0.118	0.000819
Chr1	13766314	0.922	0.667	-0.255	0.00551
Chr1	13777118	0.966	0.865	-0.101	0.00898
Chr1	13779988	0.808	1	0.192	0.00191
Chr1	13781000	0.98	0.778	-0.202	0.00216
Chr1	13784708	1	0.812	-0.188	0.00223
Chr1	13785348	0.902	0.615	-0.287	0.00505
Chr1	13789756	0.849	1	0.151	0.0061
Chr1	13791304	0.952	0.745	-0.208	0.00844
Chr1	13812438	0.803	1	0.197	0.00289
Chr1	13826697	0.812	1	0.188	0.00913
Chr1	13830734	0.98	0.757	-0.224	0.00148
Chr1	13837391	0.89	0.989	0.0991	0.00467
Chr1	13849531	1	0.889	-0.111	0.00968
Chr1	13861520	0.705	0.981	0.276	6.76e-05
Chr1	13863223	1	0.804	-0.196	0.00121
Chr1	13863307	0.814	0.52	-0.294	0.00419
Chr1	13864296	0.973	0.903	-0.0691	0.0076
Chr1	13869684	0.652	0.976	0.323	9.56e-05
Chr1	13874440	1	0.88	-0.12	0.00702
Chr1	13882998	0.951	0.743	-0.208	0.00744
Chr1	13891658	0.962	0.64	-0.322	0.00483
Chr1	13898534	0.973	0.8	-0.173	0.0025
Chr1	13903478	0.729	0.974	0.245	0.00237
Chr1	13944021	0.843	1	0.157	0.00702
Chr1	13956991	0.835	0.972	0.137	0.00659
Chr1	13971353	1	0.821	-0.179	0.00943
Chr1	13975807	1	0.8	-0.2	0.00568
Chr1	13976311	0.942	0.783	-0.159	0.00937
Chr1	13985357	0.884	1	0.116	0.00696
Chr1	13987863	0.833	1	0.167	0.00238
Chr1	13988031	0.731	1	0.269	0.00331
Chr1	13988812	0.791	1	0.209	0.0011
Chr1	14028416	0.956	0.8	-0.156	0.00706
Chr1	14031490	0.787	0.969	0.182	0.00197
Chr1	14053729	0.823	0.962	0.139	0.00129
Chr1	14054542	0.788	1	0.212	0.00396
Chr1	14059806	0.925	0.667	-0.258	0.00771
Chr1	14062747	0.767	1	0.233	0.00414
Chr1	14075020	0.339	0.7	0.361	0.00163
Chr1	14075033	0.0741	0.379	0.305	0.00172
Chr1	14075449	0.359	0.697	0.338	0.00513
Chr1	14075983	0	0.14	0.14	0.00541
Chr1	14107958	0.806	0.53	-0.276	0.00134
Chr1	14112788	0.835	0.986	0.151	0.0011
Chr1	14114591	0.516	0.889	0.373	0.00379
Chr1	14116747	1	0.692	-0.308	0.00176
Chr1	14122330	0.5	0.857	0.357	0.00104
Chr1	14123439	0.932	0.721	-0.211	0.00132
Chr1	14128678	0.75	1	0.25	0.00155
Chr1	14129430	0.838	0.954	0.115	0.00982
Chr1	14240779	0.974	0.667	-0.307	0.00208
Chr1	14249173	1	0.857	-0.143	0.00329
Chr1	14251071	0.963	0.615	-0.348	0.00215
Chr1	14257566	0.361	0.808	0.447	0.000692
Chr1	14266496	0.714	1	0.286	0.00734
Chr1	14276833	0.741	1	0.259	0.000545
Chr1	14277159	0.714	0.971	0.257	0.00632
Chr1	14277201	1	0.815	-0.185	0.00501
Chr1	14293797	0.962	0.703	-0.259	0.00133
Chr1	14299514	0.549	0.333	-0.216	0.00546
Chr1	14334799	0.8	0.947	0.147	0.00921
Chr1	14384736	0.833	1	0.167	0.00535
Chr1	14385679	0.848	0.949	0.101	0.00939
Chr1	14386531	0.858	0.975	0.117	0.00585
Chr1	14397368	0.977	0.704	-0.274	0.00137
Chr1	14462792	0.441	0.722	0.282	0.00406
Chr1	14477078	0.675	0.453	-0.222	0.00609
Chr1	14491737	0	0.387	0.387	0.000538
Chr1	14708825	0.742	0.967	0.225	0.00917
Chr1	14711974	0.705	0.944	0.24	0.00844
Chr1	14715748	0.197	0.426	0.23	0.00766
Chr1	14716419	0.969	0.802	-0.166	0.0022
Chr1	14731009	0.455	0.733	0.279	0.0097
Chr1	14760603	0.978	0.694	-0.284	7.43e-05
Chr1	14764620	0.957	0.607	-0.349	0.00627
Chr1	14766730	0.933	0.66	-0.273	0.00613
Chr1	14768036	0.659	0.896	0.237	0.00905
Chr1	14770200	0.644	0.877	0.233	0.00158
Chr1	14839097	0.822	1	0.178	0.00896
Chr1	14846936	0.872	0.705	-0.167	9.94e-05
Chr1	14848495	0.603	0.711	0.108	0.0089
Chr1	14849987	0.845	0.922	0.0765	0.00258
Chr1	14850022	0.303	0.428	0.125	0.000448
Chr1	14852201	0.706	0.595	-0.112	0.00219
Chr1	14854933	0.835	0.916	0.081	0.00657
Chr1	14857569	0.723	0.835	0.112	0.00701
Chr1	14857975	0.391	0.312	-0.0791	0.00975
Chr1	14860018	0.833	0.894	0.0609	0.00971
Chr1	14864702	0.737	0.661	-0.0753	0.00834
Chr1	14866765	0.71	0.893	0.184	0.00835
Chr1	14893393	0.873	0.773	-0.1	0.0073
Chr1	14896747	0.87	0.961	0.0913	0.0021
Chr1	14897838	0.859	0.981	0.122	0.000679
Chr1	14904149	0.941	0.691	-0.25	0.000477
Chr1	14905877	0.741	0.689	-0.052	0.00738
Chr1	14908324	1	0.75	-0.25	0.00219
Chr1	14938621	0.962	0.805	-0.157	0.000323
Chr1	14941385	0.703	0.822	0.119	0.00572
Chr1	14945287	0.839	0.957	0.118	0.0064
Chr1	14956992	0.433	0.517	0.0834	0.00563
Chr1	14957440	0.962	0.867	-0.0949	0.00786
Chr1	14961014	0.802	0.982	0.18	0.00135
Chr1	14963124	0.955	0.85	-0.105	0.00982
Chr1	14963297	0.906	0.726	-0.18	0.0086
Chr1	14964011	0.92	0.783	-0.137	0.00535
Chr1	14965029	0.761	0.938	0.176	0.0067
Chr1	14966167	0.949	0.781	-0.168	0.00839
Chr1	14966664	0.816	0.979	0.163	0.00878
Chr1	14967143	0.818	0.98	0.161	0.00891
Chr1	14972923	0.694	0.962	0.267	0.00949
Chr1	15178261	0.827	0.982	0.155	0.00382
Chr1	15185024	0.827	1	0.173	0.00904
Chr1	15185877	0.525	0.816	0.291	0.00839
Chr1	15188772	0.79	0.568	-0.223	0.00648
Chr1	15189961	0.957	0.769	-0.187	0.00925
Chr1	15191013	0.694	0.94	0.246	0.00165
Chr1	15192753	0.833	0.592	-0.241	0.00902
Chr1	15192760	0.886	1	0.114	0.00952
Chr1	15192930	0.883	0.773	-0.11	0.00463
Chr1	15197245	0.931	0.742	-0.188	0.00438
Chr1	15197327	0.947	0.797	-0.15	0.00908
Chr1	15199957	1	0.692	-0.308	0.00499
Chr1	15205666	1	0.791	-0.209	0.00891
Chr1	15205954	0.816	0.524	-0.293	0.00353
Chr1	15208414	1	0.795	-0.205	0.00418
Chr1	15211501	0.778	0.966	0.188	0.00188
Chr1	15211677	0.717	0.946	0.229	0.00732
Chr1	15212595	1	0.784	-0.216	0.0012
Chr1	15218122	0.951	0.737	-0.214	0.0042
Chr1	15240814	0.879	0.645	-0.234	0.00297
Chr1	15253813	0.444	0.125	-0.319	0.00216
Chr1	15259806	0.793	1	0.207	0.00476
Chr1	15266409	1	0.814	-0.186	0.000768
Chr1	15278448	0.967	0.78	-0.187	0.00635
Chr1	15287232	0.951	0.806	-0.145	0.00767
Chr1	15287277	0.961	0.817	-0.144	0.00902
Chr1	15294642	0.679	0.93	0.252	0.00886
Chr1	15318826	0.83	1	0.17	0.0067
Chr1	15320418	0.808	1	0.192	0.00863
Chr1	15320776	0.983	0.886	-0.0971	0.00774
Chr1	15321833	0.97	0.876	-0.0936	0.00784
Chr1	15322224	0.975	0.911	-0.0639	0.00701
Chr1	15322577	0.87	0.981	0.111	0.0013
Chr1	15322794	0.906	0.978	0.0719	0.00303
Chr1	15325423	0.31	0.786	0.475	5.88e-05
Chr1	15330900	0.306	0.72	0.414	0.0019
Chr1	15333606	0.794	0.976	0.182	0.00765
Chr1	15339034	1	0.854	-0.146	0.00573
Chr1	15346181	0.673	0.37	-0.303	0.00284
Chr1	15347353	0.815	0.981	0.165	0.00591
Chr1	15355760	1	0.878	-0.122	0.00618
Chr1	15357693	0.845	0.519	-0.326	0.000364
Chr1	15359235	1	0.75	-0.25	0.00299
Chr1	15369085	0.75	0.952	0.202	0.00911
Chr1	15370494	0.915	0.716	-0.199	0.00585
Chr1	15378282	0.915	0.688	-0.228	0.00783
Chr1	15391155	0.978	0.783	-0.195	0.00747
Chr1	15396449	0.971	0.722	-0.248	0.00659
Chr1	15418379	0.976	0.731	-0.245	0.00437
Chr1	15426945	0.96	0.847	-0.113	0.00326
Chr1	15430734	0.902	0.667	-0.235	0.0097
Chr1	15445829	0.983	0.805	-0.178	0.0034
Chr1	15461690	0.75	0.946	0.196	0.0042
Chr1	15489631	0.772	0.465	-0.307	0.00294
Chr1	15495308	0.816	1	0.184	0.00891
Chr1	15500910	0.506	0.747	0.24	0.00189
Chr1	15542489	0.636	0.927	0.29	0.00154
Chr1	15550031	0.901	0.723	-0.178	0.00831
Chr1	15562344	0.933	0.615	-0.318	0.00727
Chr1	15570598	0.918	0.706	-0.212	0.00981
Chr1	15571147	0.965	0.791	-0.174	0.00847
Chr1	15572374	0.0556	0.237	0.182	0.00409
Chr1	15576788	0.957	0.667	-0.291	0.00275
Chr1	15609022	1	0.817	-0.183	0.000825
Chr1	15609023	1	0.759	-0.241	0.00224
Chr1	15610350	0.957	0.741	-0.217	0.00967
Chr1	15621285	0.938	0.732	-0.206	0.00954
Chr1	15625876	0.839	1	0.161	0.00356
Chr1	15644402	0.972	0.78	-0.192	0.00168
Chr1	15646158	0	0.175	0.175	0.00213
Chr1	15672195	0.667	0.964	0.298	0.00396
Chr1	15684118	1	0.75	-0.25	0.00214
Chr1	15686698	0.984	0.841	-0.143	0.00847
Chr1	15691917	1	0.821	-0.179	0.00497
Chr1	15694966	0.347	0.727	0.38	0.000153
Chr1	15697363	0.765	0.946	0.182	0.00559
Chr1	15708747	0.737	0.5	-0.237	0.00342
Chr1	15718619	0.947	0.797	-0.15	0.00356
Chr1	15727192	1	0.883	-0.117	0.00238
Chr1	15749289	0.979	0.808	-0.171	0.00835
Chr1	15753614	0.776	0.975	0.199	0.01
Chr1	15766436	0.886	0.71	-0.176	0.00998
Chr1	15789226	0.759	0.975	0.216	0.00798
Chr1	15791902	0.889	0.585	-0.304	0.00425
Chr1	15800102	0.981	0.8	-0.181	0.00753
Chr1	15801666	0.971	0.745	-0.226	0.00722
Chr1	15804206	1	0.783	-0.217	0.00278
Chr1	15804734	0.707	0.348	-0.359	0.0081
Chr1	15806075	0.851	1	0.149	0.00243
Chr1	15807612	0.75	0.95	0.2	0.00295
Chr1	15810060	0.917	0.655	-0.261	0.006
Chr1	15812234	0.811	0.982	0.171	0.00208
Chr1	15821908	0.981	0.786	-0.195	0.00448
Chr1	15833750	0.943	0.655	-0.288	0.00427
Chr1	15845425	0.977	0.866	-0.111	0.00824
Chr1	15846198	1	0.778	-0.222	0.00533
Chr1	15848624	0.935	0.754	-0.181	0.00369
Chr1	15850804	0.692	0.973	0.281	0.00257
Chr1	15855973	0.95	0.667	-0.283	0.00572
Chr1	15856672	1	0.791	-0.209	0.00946
Chr1	15886352	0.423	0.0952	-0.328	0.00244
Chr1	15886388	0.5	0.143	-0.357	0.00243
Chr1	15892010	0.381	0.04	-0.341	0.0015
Chr1	15901468	0.691	0.94	0.249	0.00115
Chr1	15903332	0.719	0.911	0.192	0.00998
Chr1	15904794	0.629	0.839	0.211	0.00968
Chr1	15929366	0.792	0.52	-0.272	0.004
Chr1	15929749	0.699	0.885	0.186	0.00992
Chr1	15948482	0.948	0.81	-0.138	0.00271
Chr1	15950007	0	0.167	0.167	0.00675
Chr1	15954618	0.868	1	0.132	0.00509
Chr1	15964123	1	0.842	-0.158	0.00919
Chr1	15969580	0.939	0.714	-0.224	0.00486
Chr1	15985413	0	0.167	0.167	0.00203
Chr1	16012763	0.0976	0.359	0.261	0.00701
Chr1	16017046	0.167	0.577	0.41	0.00379
Chr1	16017060	0	0.184	0.184	0.000249
Chr1	16032573	0.82	1	0.18	0.000962
Chr1	16035224	0.851	1	0.149	0.00559
Chr1	16042930	0.643	0.875	0.232	0.00698
Chr1	16058164	1	0.778	-0.222	0.00057
Chr1	16060914	1	0.743	-0.257	0.000171
Chr1	16064151	0.839	1	0.161	0.00225
Chr1	16064210	0.82	1	0.18	0.00428
Chr1	16069767	0.983	0.787	-0.196	0.00217
Chr1	16074614	0.75	0.958	0.208	0.00345
Chr1	16076842	1	0.821	-0.179	0.00223
Chr1	16079027	0.987	0.827	-0.16	0.0013
Chr1	16084271	1	0.812	-0.188	0.00908
Chr1	16085532	0.731	1	0.269	0.00376
Chr1	16087350	1	0.811	-0.189	0.00209
Chr1	16094802	1	0.771	-0.229	0.00225
Chr1	16096593	0.983	0.805	-0.178	0.00315
Chr1	16098944	0.908	0.712	-0.196	0.00755
Chr1	16112652	0.853	1	0.147	0.00691
Chr1	16117533	0.942	0.697	-0.245	0.004
Chr1	16117701	0.947	0.771	-0.177	0.00991
Chr1	16129375	0.974	0.638	-0.335	0.000111
Chr1	16129511	0.935	0.627	-0.308	0.0017
Chr1	16130540	0.943	0.682	-0.262	0.00538
Chr1	16138381	0.968	0.712	-0.256	0.000133
Chr1	16150958	0.787	0.542	-0.245	0.00527
Chr1	16167360	1	0.8	-0.2	0.00756
Chr1	16168255	0.771	1	0.229	0.00631
Chr1	16169657	1	0.853	-0.147	0.00958
Chr1	16172226	0.934	0.719	-0.216	0.00916
Chr1	16178389	0.857	0.462	-0.396	0.000819
Chr1	16204067	0.0204	0.205	0.184	0.00562
Chr1	16209839	0	0.143	0.143	0.00879
Chr1	16220774	0.976	0.796	-0.18	0.00952
Chr1	16234056	0.25	0.59	0.34	0.000462
Chr1	16242450	0.5	0.821	0.321	0.00492
Chr1	16248194	0.72	0.967	0.247	0.00675
Chr1	16252439	0.789	0.89	0.101	0.00345
Chr1	16252636	0.814	0.954	0.14	0.00531
Chr1	16269897	0.936	0.864	-0.0722	0.00483
Chr1	16280062	0.836	0.981	0.146	0.0075
Chr1	16285248	0.984	0.75	-0.234	0.000203
Chr1	16285635	0.797	0.98	0.183	0.00556
Chr1	16286749	0.763	1	0.237	0.00948
Chr1	16327190	0.966	0.755	-0.211	0.00155
Chr1	16327989	0.913	0.729	-0.184	0.00884
Chr1	16331092	0.853	0.737	-0.116	0.00536
Chr1	16331732	0.871	0.966	0.0942	0.00206
Chr1	16331806	0.226	0.112	-0.114	0.00178
Chr1	16355273	0.791	1	0.209	0.0032
Chr1	16364391	0.868	0.595	-0.273	0.00386
Chr1	16370385	1	0.795	-0.205	0.00544
Chr1	16377433	0.864	0.636	-0.228	0.00936
Chr1	16382982	0.311	0.712	0.4	1.23e-05
Chr1	16398119	0.139	0.458	0.319	0.00842
Chr1	16408487	0.766	0.975	0.209	0.00487
Chr1	16410546	0.8	1	0.2	0.000204
Chr1	16413269	0.733	0.933	0.2	0.00784
Chr1	16414788	1	0.859	-0.141	0.00289
Chr1	16485885	1	0.909	-0.0909	0.00123
Chr1	16486045	0.891	1	0.109	0.00135
Chr1	16487819	0.476	0.738	0.262	0.00907
Chr1	16490297	1	0.833	-0.167	0.006
Chr1	16500736	0.652	0.368	-0.283	0.0076
Chr1	16500824	0.884	0.667	-0.217	0.00579
Chr1	16532678	0.0328	0.197	0.164	0.00845
Chr1	16538577	0	0.222	0.222	0.00657
Chr1	16539550	0.267	0	-0.267	0.00716
Chr1	16548281	0.182	0.391	0.209	0.00789
Chr1	16548948	0.613	0.955	0.342	0.00046
Chr1	16554244	0.364	0.755	0.391	7.46e-05
Chr1	16584461	1	0.823	-0.177	0.000274
Chr1	16586131	0.5	0.175	-0.325	0.00713
Chr1	16587663	0.406	0.159	-0.247	0.00663
Chr1	16597356	0.814	1	0.186	0.00775
Chr1	16597428	0.816	1	0.184	0.00478
Chr1	16598527	0.805	0.375	-0.43	0.000984
Chr1	16602519	0.691	1	0.309	0.00186
Chr1	16602923	0.956	0.745	-0.211	0.00739
Chr1	16609305	0.839	0.556	-0.284	0.00766
Chr1	16623910	0.667	0.929	0.262	0.00448
Chr1	16635345	0.974	0.75	-0.224	0.00908
Chr1	16662681	0.41	0.111	-0.299	0.00609
Chr1	16678105	0	0.127	0.127	0.00749
Chr1	16687338	0.849	0.951	0.102	0.00831
Chr1	16688678	0.806	1	0.194	0.00803
Chr1	16691992	0.954	0.8	-0.154	0.00169
Chr1	16693321	1	0.821	-0.179	0.0019
Chr1	16697910	0.244	0.467	0.223	0.00703
Chr1	16704756	0	0.321	0.321	7.11e-05
Chr1	16706016	0.04	0.275	0.235	0.00192
Chr1	16710876	0.93	0.438	-0.493	3.42e-06
Chr1	16711156	0.915	0.618	-0.297	0.0019
Chr1	16720454	0.156	0.027	-0.129	0.00944
Chr1	16723989	0.979	0.704	-0.275	0.000986
Chr1	16724774	0.92	0.704	-0.216	0.00606
Chr1	16727407	0.98	0.8	-0.18	0.00938
Chr1	16734905	0.69	0.259	-0.43	0.0016
Chr1	16740514	0.6	0.906	0.306	0.00382
Chr1	16754077	0.976	0.841	-0.134	0.00496
Chr1	16754299	0.97	0.813	-0.156	0.00332
Chr1	16780214	1	0.889	-0.111	0.00953
Chr1	16783429	0.788	0.963	0.175	0.00594
Chr1	16785723	0.829	0.986	0.157	0.00118
Chr1	16798391	0.662	0.855	0.193	0.00543
Chr1	16812430	0	0.238	0.238	0.00342
Chr1	16813683	0.844	1	0.156	0.00406
Chr1	16850410	0.645	0.348	-0.297	0.000359
Chr1	16850434	0.802	0.551	-0.251	0.000988
Chr1	16850631	0.474	0.242	-0.232	0.00313
Chr1	16881495	0.925	0.714	-0.211	0.00426
Chr1	16886037	0.767	0.953	0.186	0.00899
Chr1	16888542	1	0.851	-0.149	0.00341
Chr1	16888586	0.974	0.839	-0.136	0.0056
Chr1	16892892	0.75	0.25	-0.5	0.000585
Chr1	16894204	0.973	0.836	-0.137	0.00719
Chr1	16916845	0.25	0.556	0.306	0.00266
Chr1	16918427	0.263	0.537	0.274	0.00186
Chr1	16921890	0.394	0.667	0.273	0.00666
Chr1	16931507	0.971	0.862	-0.109	0.00556
Chr1	16932529	0.75	0.977	0.227	0.00117
Chr1	16940165	0.548	0.811	0.263	0.00234
Chr1	16942019	0.87	0.703	-0.167	0.00793
Chr1	16952363	0.803	1	0.197	0.00896
Chr1	17011632	1	0.82	-0.18	0.00894
Chr1	17037036	1	0.783	-0.217	0.0017
Chr1	17046704	0.975	0.733	-0.242	0.00382
Chr1	17068725	0.756	0.964	0.208	0.00346
Chr1	17088711	0	0.292	0.292	0.00195
Chr1	17098739	0.75	0.488	-0.262	0.00764
Chr1	17100140	0.854	0.982	0.129	0.00927
Chr1	17118212	0.855	1	0.145	0.0099
Chr1	17163010	0.338	0.638	0.3	0.000563
Chr1	17178232	0.981	0.78	-0.2	0.00435
Chr1	17183693	0.897	0.595	-0.303	0.00322
Chr1	17194593	0.852	1	0.148	0.0082
Chr1	17195333	0.985	0.838	-0.147	0.00782
Chr1	17208235	0.939	0.709	-0.23	0.00102
Chr1	17219512	0.556	0.185	-0.37	0.00409
Chr1	17236964	0.9	0.579	-0.321	0.00078
Chr1	17266699	0.703	0.388	-0.315	0.000752
Chr1	17267655	1	0.824	-0.176	0.0028
Chr1	17269219	0.767	0.973	0.206	0.00764
Chr1	17269263	0.792	1	0.208	0.0055
Chr1	17276060	0.892	0.632	-0.261	0.00229
Chr1	17302855	0	0.25	0.25	0.000568
Chr1	17308192	0.569	0.815	0.246	0.00552
Chr1	17328096	0.766	0.884	0.118	0.00258
Chr1	17328884	0.965	0.874	-0.0911	0.01
Chr1	17330446	0.828	0.728	-0.0995	0.00859
Chr1	17330571	0.898	0.78	-0.118	0.000804
Chr1	17330772	0.821	0.6	-0.221	0.000833
Chr1	17333411	0.0935	0	-0.0935	0.00686
Chr1	17341100	0.797	0.985	0.188	0.00068
Chr1	17348224	0.825	0.525	-0.3	0.003
Chr1	17373874	0.879	1	0.121	0.00696
Chr1	17377689	0.2	0.429	0.229	0.00576
Chr1	17379102	0.36	0	-0.36	0.00171
Chr1	17420746	1	0.88	-0.12	0.00565
Chr1	17420871	1	0.873	-0.127	0.00617
Chr1	17421076	0.809	0.592	-0.217	0.00294
Chr1	17421095	0.803	0.563	-0.239	0.00365
Chr1	17427891	0	0.195	0.195	0.00536
Chr1	17436021	0.675	0.324	-0.351	0.00298
Chr1	17447757	0	0.2	0.2	0.00288
Chr1	17455588	0	0.0896	0.0896	0.0079
Chr1	17461427	0.985	0.831	-0.154	0.00311
Chr1	17484151	0.12	0.4	0.28	0.00403
Chr1	17528286	0.258	0.0702	-0.188	0.00697
Chr1	17538056	0.929	0.564	-0.364	0.00101
Chr1	17608055	0.0308	0.203	0.172	0.00255
Chr1	17640212	0.2	0.525	0.325	0.00688
Chr1	17648452	0.192	0	-0.192	0.00445
Chr1	17653848	0.941	0.63	-0.312	0.00037
Chr1	17660774	0.125	0.553	0.428	3.79e-05
Chr1	17749103	0.0357	0.236	0.201	0.00208
Chr1	17750929	0.984	0.833	-0.151	0.00972
Chr1	17786493	0.958	0.568	-0.391	0.000942
Chr1	17790118	0.569	0.191	-0.377	0.000118
Chr1	17794007	0.922	0.681	-0.241	0.00412
Chr1	17794067	0.957	0.744	-0.214	0.00982
Chr1	17814710	0.951	0.694	-0.257	0.00462
Chr1	17835441	0.825	0.983	0.158	0.00383
Chr1	17838255	0	0.129	0.129	0.00988
Chr1	17857184	1	0.836	-0.164	0.000981
Chr1	17859313	0.898	0.646	-0.252	0.00201
Chr1	17860217	0.737	0.919	0.182	0.00268
Chr1	17861134	0.866	0.934	0.0682	0.00516
Chr1	17861646	0.857	0.965	0.107	0.00166
Chr1	17862131	0.992	0.918	-0.0747	0.00695
Chr1	17862477	0.958	0.794	-0.164	0.00386
Chr1	17862492	0.984	0.826	-0.158	0.00256
Chr1	17863374	0.966	0.872	-0.0938	0.00945
Chr1	17864170	0.885	0.981	0.0962	0.00467
Chr1	17864455	0.888	0.688	-0.2	0.00341
Chr1	17866590	0.727	0.379	-0.348	0.00983
Chr1	17867845	0.846	1	0.154	0.00596
Chr1	17964279	1	0.838	-0.162	0.00774
Chr1	17986681	1	0.714	-0.286	0.0089
Chr1	18039822	0.05	0.435	0.385	0.000355
Chr1	18045770	0.757	0.489	-0.268	0.0053
Chr1	18059459	0	0.123	0.123	0.00444
Chr1	18095277	0.632	0.273	-0.359	0.00398
Chr1	18152928	0.87	1	0.13	0.00557
Chr1	18198451	0	0.146	0.146	0.00279
Chr1	18205871	0.842	1	0.158	0.00355
Chr1	18222121	0.34	0.0882	-0.251	0.00956
Chr1	18227722	0.577	0.868	0.291	0.00467
Chr1	18231404	0.971	0.806	-0.165	0.00975
Chr1	18231610	1	0.778	-0.222	0.00247
Chr1	18232303	0.841	0.983	0.142	0.00961
Chr1	18239296	0.317	0.702	0.385	9.28e-05
Chr1	18255520	0.706	0.24	-0.466	0.000574
Chr1	18282268	0.194	0.458	0.265	0.00367
Chr1	18282283	0.238	0.5	0.262	0.00405
Chr1	18282284	0.24	0.737	0.497	4.3e-06
Chr1	18299362	0.984	0.833	-0.151	0.00565
Chr1	18309835	0.0725	0.277	0.204	0.00241
Chr1	18311450	0.782	0.96	0.178	0.00888
Chr1	18315995	0.977	0.784	-0.193	0.00971
Chr1	18323967	0	0.143	0.143	0.00138
Chr1	18345065	0.956	0.781	-0.175	0.00353
Chr1	18345194	0.833	1	0.167	0.00461
Chr1	18352966	0.852	1	0.148	0.00955
Chr1	18358366	0.025	0.25	0.225	0.00922
Chr1	18366082	0.595	0.886	0.291	0.00708
Chr1	18372984	0.69	1	0.31	8.42e-05
Chr1	18398164	0.0135	0.15	0.136	0.00518
Chr1	18409206	0.581	0.82	0.239	0.00611
Chr1	18413193	1	0.73	-0.27	0.00367
Chr1	18446653	0.821	1	0.179	0.00338
Chr1	18447945	0.774	0.921	0.147	0.00719
Chr1	18451577	0.312	0.0714	-0.241	0.00709
Chr1	18474554	0.771	1	0.229	0.00578
Chr1	18502520	0	0.231	0.231	0.00709
Chr1	18531464	0.372	0.0769	-0.295	0.00975
Chr1	18531500	0.349	0.111	-0.238	0.0042
Chr1	18532288	0	0.139	0.139	0.00035
Chr1	18532453	0.453	0.756	0.303	0.000115
Chr1	18549623	0.836	0.608	-0.228	0.00315
Chr1	18560645	0.926	0.714	-0.212	0.00809
Chr1	18579410	0.5	0.087	-0.413	0.000606
Chr1	18582907	1	0.875	-0.125	0.00513
Chr1	18589324	0.686	0.896	0.209	0.00881
Chr1	18589357	0.604	0.833	0.229	0.00924
Chr1	18593354	0.821	0.98	0.159	0.00673
Chr1	18637860	1	0.842	-0.158	0.00788
Chr1	18639567	0.651	0.286	-0.365	0.00159
Chr1	18662187	1	0.842	-0.158	0.000634
Chr1	18662248	0.873	0.64	-0.233	0.00622
Chr1	18667168	0.615	1	0.385	0.000446
Chr1	18667342	1	0.796	-0.204	0.000258
Chr1	18671651	0.902	0.676	-0.226	0.00723
Chr1	18706263	0.58	0.882	0.302	0.00339
Chr1	18707721	0	0.182	0.182	0.000952
Chr1	18758514	0.237	0.523	0.286	0.0016
Chr1	18770138	0.375	0.0571	-0.318	0.00175
Chr1	18770185	0.75	0.462	-0.288	0.00136
Chr1	18787792	0.0732	0.385	0.311	0.00319
Chr1	18797382	0.158	0.5	0.342	0.00851
Chr1	18848516	0.25	0	-0.25	0.00755
Chr1	18865597	0.0408	0.382	0.342	9.55e-05
Chr1	18865598	0.0196	0.232	0.213	0.00107
Chr1	18884257	0.846	1	0.154	0.00864
Chr1	18891763	0.631	0.914	0.284	0.00209
Chr1	18892655	0.182	0.0204	-0.161	0.00912
Chr1	18909946	0.847	0.985	0.138	0.00488
Chr1	18914951	0.361	0	-0.361	0.000381
Chr1	18928904	0.76	0.447	-0.313	0.00154
Chr1	19017144	0.741	0.28	-0.461	0.00194
Chr1	19018571	0.925	0.579	-0.346	0.000462
Chr1	19043210	0.775	1	0.225	0.00916
Chr1	19087197	0.0152	0.152	0.137	0.00798
Chr1	19094217	0.98	0.769	-0.21	0.00602
Chr1	19147931	0.821	0.5	-0.321	0.00842
Chr1	19148277	0	0.143	0.143	0.00468
Chr1	19160714	0.702	0.941	0.239	0.00227
Chr1	19224484	0	0.115	0.115	0.00587
Chr1	19245254	0.103	0.312	0.21	0.00444
Chr1	19265000	1	0.815	-0.185	0.00903
Chr1	19274755	0.937	0.773	-0.163	0.00875
Chr1	19321771	0.965	0.774	-0.191	0.00817
Chr1	19394397	0.0886	0.274	0.186	0.00593
Chr1	19397094	0.667	0.421	-0.246	0.00522
Chr1	19408053	0.953	0.783	-0.17	0.00641
Chr1	19412665	0.869	1	0.131	0.00179
Chr1	19413767	0.985	0.8	-0.185	0.00583
Chr1	19439234	0.6	0.339	-0.261	0.00777
Chr1	19451104	0.526	0.19	-0.336	0.00225
Chr1	19461196	0.894	0.588	-0.305	0.00278
Chr1	19470014	0	0.2	0.2	0.00195
Chr1	19511955	0	0.143	0.143	0.00964
Chr1	19538708	0.926	0.6	-0.326	0.00545
Chr1	19581001	1	0.818	-0.182	0.00162
Chr1	19598068	0.979	0.781	-0.198	0.00594
Chr1	19602974	0	0.2	0.2	0.00319
Chr1	19612196	0.0417	0.311	0.269	0.000675
Chr1	19647619	1	0.847	-0.153	0.000822
Chr1	19654970	0.95	0.737	-0.213	0.000699
Chr1	19729978	0.231	0.0238	-0.207	0.00417
Chr1	19745510	0.289	0.636	0.347	0.00439
Chr1	19750416	0.4	0.732	0.332	0.00718
Chr1	19811623	0.82	0.387	-0.433	0.000104
Chr1	19849014	1	0.86	-0.14	0.00402
Chr1	19871084	0.72	1	0.28	0.0016
Chr1	19871883	0.859	0.593	-0.267	0.00148
Chr1	19962232	0.535	0.194	-0.34	0.00245
Chr1	19984405	0.345	0.0988	-0.246	0.000173
Chr1	19984411	0.333	0.13	-0.203	0.0033
Chr1	20000350	0	0.24	0.24	0.00195
Chr1	20014702	0.0988	0	-0.0988	0.00919
Chr1	20039204	1	0.833	-0.167	0.00967
Chr1	20040937	0.82	1	0.18	0.00985
Chr1	20045442	0.604	0.239	-0.365	0.000479
Chr1	20069097	0.714	1	0.286	0.000169
Chr1	20140209	0.838	0.553	-0.286	0.00246
Chr1	20141001	0.234	0.615	0.381	0.00212
Chr1	20184161	0.982	0.768	-0.215	0.000442
Chr1	20187896	0.855	0.571	-0.283	0.00116
Chr1	20217809	0.886	0.607	-0.279	0.00846
Chr1	20231922	0.0189	0.24	0.221	0.00373
Chr1	20307836	0.087	0.341	0.255	0.00685
Chr1	20329322	0.208	0	-0.208	0.00778
Chr1	20334228	1	0.774	-0.226	0.00219
Chr1	20399100	0.822	0.514	-0.309	0.00405
Chr1	20399260	0.42	0.143	-0.277	0.000782
Chr1	20399265	0.145	0	-0.145	0.00291
Chr1	20422451	0.378	0.0769	-0.301	0.00166
Chr1	20448782	0.51	0.182	-0.328	0.00119
Chr1	20449288	0.962	0.786	-0.177	0.00833
Chr1	20450217	0.887	0.557	-0.329	0.000146
Chr1	20452081	0	0.2	0.2	0.00874
Chr1	20464253	0.531	0.152	-0.38	0.00162
Chr1	20477763	0.974	0.743	-0.231	0.00537
Chr1	20503594	1	0.792	-0.208	0.0044
Chr1	20504384	0.22	0.0233	-0.197	0.00487
Chr1	20534785	0.443	0.164	-0.279	0.000659
Chr1	20534843	0.364	0.14	-0.223	0.00854
Chr1	20534881	0.981	0.797	-0.185	0.00224
Chr1	20535014	0.74	0.951	0.211	0.0093
Chr1	20547139	0.181	0	-0.181	0.00936
Chr1	20552946	0.444	0.114	-0.331	0.00327
Chr1	20552961	0.116	0.4	0.284	0.007
Chr1	20557543	1	0.854	-0.146	0.0083
Chr1	20585944	0.59	0.95	0.36	0.00516
Chr1	20632323	0.214	0.441	0.226	0.00556
Chr1	20639928	0.76	0.364	-0.396	0.00855
Chr1	20641947	0.419	0.107	-0.312	0.00887
Chr1	20663000	0.936	0.7	-0.236	0.00351
Chr1	20666757	0.985	0.837	-0.148	0.00598
Chr1	20713063	0.489	0.824	0.334	0.00249
Chr1	20746114	0.0545	0.321	0.267	0.00208
Chr1	20765634	0.143	0.0149	-0.128	0.00569
Chr1	20813826	0.8	0.98	0.18	0.00257
Chr1	20829975	0.826	1	0.174	0.00215
Chr1	20876393	0.935	0.773	-0.162	0.00713
Chr1	20876451	0.976	0.742	-0.234	0.00362
Chr1	20876498	0.813	0.968	0.155	0.00498
Chr1	20877206	1	0.857	-0.143	0.00465
Chr1	20915132	0.0886	0.292	0.204	0.00207
Chr1	20918265	0.927	0.524	-0.403	7.81e-06
Chr1	21002242	0.936	0.688	-0.249	0.00317
Chr1	21056207	0.769	0.58	-0.189	0.00686
Chr1	21086676	0.983	0.841	-0.142	0.00961
Chr1	21105710	0.959	0.577	-0.382	1.33e-05
Chr1	21108683	0.0182	0.312	0.294	0.000131
Chr1	21160245	0.618	0.891	0.272	0.000567
Chr1	21184052	0.0938	0.345	0.251	0.00601
Chr1	21187038	0.44	0.178	-0.262	0.00791
Chr1	21215929	0.758	1	0.242	0.00781
Chr1	21233368	1	0.773	-0.227	0.00833
Chr1	21237691	1	0.765	-0.235	0.00771
Chr1	21240769	0.966	0.795	-0.17	0.00871
Chr1	21243894	0.988	0.881	-0.106	0.01
Chr1	21263159	0	0.2	0.2	0.000175
Chr1	21263168	0	0.205	0.205	0.000216
Chr1	21269469	0.954	0.778	-0.176	0.00508
Chr1	21510174	0.316	0.0606	-0.255	0.0073
Chr1	21516822	0.661	0.898	0.237	0.00534
Chr1	21520807	1	0.841	-0.159	0.00298
Chr1	21520961	0.944	0.745	-0.2	0.00967
Chr1	21559252	0.464	0.163	-0.301	0.00774
Chr1	21566368	0.926	0.68	-0.246	0.00777
Chr1	21584576	0.289	0.0333	-0.256	0.00853
Chr1	21595139	1	0.793	-0.207	0.00304
Chr1	21622078	0.656	0.976	0.319	0.0003
Chr1	21651154	1	0.793	-0.207	0.00158
Chr1	21654383	1	0.881	-0.119	0.0054
Chr1	21690524	0.472	0.913	0.441	0.000656
Chr1	21843310	0.816	1	0.184	0.00882
Chr1	21845305	0.235	0	-0.235	0.00629
Chr1	21858130	0.207	0.588	0.381	0.0043
Chr1	21858133	0.2	0.682	0.482	0.000656
Chr1	21928094	1	0.791	-0.209	0.00382
Chr1	22000319	0.98	0.765	-0.215	0.00261
Chr1	22017874	0.574	0.216	-0.358	0.000147
Chr1	22042200	0.786	0.367	-0.419	0.000168
Chr1	22046999	0.942	0.586	-0.356	0.000152
Chr1	22078093	0.818	0.5	-0.318	0.00904
Chr1	22078432	0.192	0	-0.192	0.00135
Chr1	22089093	0.353	0.66	0.307	0.00306
Chr1	22091125	0.746	0.478	-0.268	0.00513
Chr1	22091158	0.91	0.703	-0.207	0.0012
Chr1	22100860	1	0.846	-0.154	0.00375
Chr1	22113930	1	0.838	-0.162	0.00572
Chr1	22129540	0.125	0.545	0.42	0.00405
Chr1	22129718	0	0.143	0.143	0.00879
Chr1	22199322	0.759	1	0.241	0.00317
Chr1	22284298	0.818	1	0.182	0.00634
Chr1	22316038	1	0.652	-0.348	0.00376
Chr1	22337972	0.891	0.63	-0.261	0.00781
Chr1	22354746	0	0.137	0.137	0.000836
Chr1	22373276	0.542	0.824	0.282	0.00966
Chr1	22378035	0.569	0.875	0.306	0.00364
Chr1	22378406	0.108	0.4	0.292	6.75e-05
Chr1	22403911	0.977	0.75	-0.227	0.00705
Chr1	22473716	0	0.167	0.167	0.00477
Chr1	22588431	0	0.2	0.2	0.00272
Chr1	22618354	0.643	1	0.357	0.00264
Chr1	22620484	0.745	1	0.255	0.00713
Chr1	22656029	0.5	0.741	0.241	0.00893
Chr1	22656207	0.0244	0.327	0.302	0.000239
Chr1	22656247	0.471	0.75	0.279	0.00714
Chr1	22727569	0.791	1	0.209	0.00831
Chr1	22914922	0.303	0.529	0.227	0.00682
Chr1	22914927	0.132	0.328	0.197	0.0083
Chr1	22961769	1	0.75	-0.25	0.0018
Chr1	22975342	0.82	1	0.18	0.00278
Chr1	22989069	0.824	0.535	-0.289	0.00348
Chr1	23005879	0.597	0.185	-0.412	0.000273
Chr1	23011149	0.797	1	0.203	0.00248
Chr1	23026499	0.457	0.115	-0.341	0.00389
Chr1	23080443	0.965	0.682	-0.283	0.000159
Chr1	23080975	0.781	0.96	0.179	0.00792
Chr1	23085819	0.0192	0.217	0.198	0.00919
Chr1	23097539	0.456	0.172	-0.284	0.00127
Chr1	23103475	0	0.194	0.194	0.00514
Chr1	23140820	0	0.292	0.292	0.0094
Chr1	23163768	0.978	0.842	-0.136	0.00339
Chr1	23165165	0.846	1	0.154	0.00891
Chr1	23168928	1	0.815	-0.185	0.00315
Chr1	23218392	1	0.867	-0.133	0.00937
Chr1	23267156	0.636	0.907	0.271	0.00206
Chr1	23274365	0.0149	0.205	0.19	0.00132
Chr1	23281545	1	0.849	-0.151	0.00645
Chr1	23336559	0.677	0.217	-0.46	0.00105
Chr1	23338005	0.141	0.446	0.306	0.000246
Chr1	23362521	1	0.762	-0.238	0.00486
Chr1	23366748	0.037	0.25	0.213	0.00247
Chr1	23423089	0.029	0.243	0.214	0.00114
Chr1	23426569	0.557	0.816	0.259	0.00446
Chr1	23447376	0.378	0.122	-0.255	0.00741
Chr1	23460355	0.849	1	0.151	0.00747
Chr1	23476963	0.817	0.574	-0.243	0.00314
Chr1	23480899	0.0179	0.214	0.196	0.00492
Chr1	23533975	0.931	0.732	-0.199	0.00957
Chr1	23564045	0.686	0.379	-0.307	0.01
Chr1	23573690	0.97	0.805	-0.165	0.00652
Chr1	23600274	0.98	0.805	-0.175	0.01
Chr1	23648785	0.367	0.0769	-0.29	0.00779
Chr1	23652177	0.2	0	-0.2	0.00654
Chr1	23666063	1	0.829	-0.171	0.00213
Chr1	23666215	0.846	1	0.154	0.00694
Chr1	23677466	0.721	0.947	0.226	0.00819
Chr1	23712779	0.886	0.52	-0.366	0.00264
Chr1	23721285	0.833	0.582	-0.252	0.00252
Chr1	23735409	0.955	0.765	-0.19	0.00399
Chr1	23738950	0	0.2	0.2	0.00295
Chr1	23754175	0.908	0.723	-0.185	0.00708
Chr1	23788624	0.85	0.481	-0.369	0.0023
Chr1	23791665	0.667	0.927	0.26	0.00789
Chr1	23840052	0.302	0.0392	-0.263	0.000581
Chr1	23897705	0.102	0.4	0.298	0.00208
Chr1	23903551	0.975	0.741	-0.234	0.00579
Chr1	23904875	0.984	0.828	-0.155	0.00438
Chr1	24071082	0.474	0.828	0.354	0.00226
Chr1	24077269	0.959	0.744	-0.216	0.00451
Chr1	24078273	0.861	0.986	0.125	0.0051
Chr1	24130350	0.6	0.906	0.306	0.00186
Chr1	24134753	0.651	0.929	0.277	0.00961
Chr1	24166978	0.0441	0.222	0.178	0.00564
Chr1	24224765	0.485	0.821	0.336	0.00521
Chr1	24264980	1	0.812	-0.188	0.00167
Chr1	24280770	0.278	0.571	0.294	0.00773
Chr1	24283796	0.647	0.356	-0.292	0.0075
Chr1	24295200	0.972	0.735	-0.237	0.00573
Chr1	24295225	0.827	1	0.173	0.00282
Chr1	24305159	0.976	0.71	-0.267	0.00143
Chr1	24317653	0.0192	0.245	0.226	0.000698
Chr1	24326410	0.875	1	0.125	0.00413
Chr1	24359847	0.526	0.774	0.247	0.00539
Chr1	24417628	0.705	0.912	0.207	0.00519
Chr1	24417666	0.963	0.706	-0.257	0.00748
Chr1	24444781	0.05	0.414	0.364	0.00706
Chr1	24450777	0.462	0.861	0.4	0.00168
Chr1	24450866	1	0.81	-0.19	0.006
Chr1	24458629	1	0.818	-0.182	0.00898
Chr1	24475575	0.984	0.817	-0.167	0.00191
Chr1	24521561	0.969	0.817	-0.152	0.00552
Chr1	24539698	0.829	1	0.171	0.00806
Chr1	24630815	0.438	0.769	0.332	0.00518
Chr1	24634479	0.817	0.691	-0.126	0.00686
Chr1	24634510	0.866	0.729	-0.137	0.00398
Chr1	24652434	0.592	0.875	0.283	0.00412
Chr1	24665402	0.983	0.816	-0.166	0.00511
Chr1	24682063	0.974	0.708	-0.266	0.00368
Chr1	24699209	0.862	1	0.138	0.00697
Chr1	24708654	0.193	0	-0.193	0.000145
Chr1	24708655	0.171	0	-0.171	0.00201
Chr1	24727504	1	0.766	-0.234	0.000505
Chr1	24762481	0.981	0.8	-0.181	0.00302
Chr1	24768973	0.547	0.275	-0.273	0.00563
Chr1	24774810	0.455	0.08	-0.375	0.00123
Chr1	24828696	0.815	0.596	-0.219	0.00883
Chr1	24944631	0.952	0.757	-0.195	0.0082
Chr1	24952907	1	0.84	-0.16	0.00935
Chr1	25040534	1	0.894	-0.106	0.0084
Chr1	25056353	0.5	0.103	-0.397	0.00206
Chr1	25056368	0.5	0.111	-0.389	0.00466
Chr1	25106132	0	0.188	0.188	0.00908
Chr1	25137227	0.0196	0.212	0.193	0.00532
Chr1	25178752	0.526	0.893	0.367	0.00275
Chr1	25181040	1	0.872	-0.128	0.00626
Chr1	25190291	1	0.793	-0.207	0.00675
Chr1	25253635	0.418	0.145	-0.272	0.00129
Chr1	25254243	0.67	0.867	0.196	0.00724
Chr1	25303301	1	0.821	-0.179	0.00812
Chr1	25339916	0.588	0.278	-0.31	0.00368
Chr1	25372500	0.256	0	-0.256	0.00965
Chr1	25404470	0.673	0.963	0.29	0.0038
Chr1	25404629	0.615	0.886	0.27	0.00889
Chr1	25481173	0.235	0.0408	-0.194	0.00776
Chr1	25484571	0.981	0.786	-0.195	0.00608
Chr1	25498518	0	0.2	0.2	0.00172
Chr1	25499744	0.276	0.615	0.34	0.00723
Chr1	25502955	0.911	0.643	-0.268	0.00665
Chr1	25507344	0.775	0.954	0.179	0.00271
Chr1	25513362	0.884	0.59	-0.294	0.0046
Chr1	25515475	0.846	1	0.154	0.0027
Chr1	25516977	0.973	0.658	-0.315	0.000627
Chr1	25607799	1	0.867	-0.133	0.01
Chr1	25644137	1	0.727	-0.273	0.000902
Chr1	25670160	0.762	0.333	-0.429	0.00419
Chr1	25678253	0.907	0.609	-0.298	0.00747
Chr1	25691762	0	0.109	0.109	0.00486
Chr1	25726159	1	0.667	-0.333	0.00256
Chr1	25840210	0.567	0.824	0.257	0.00425
Chr1	25841983	0.41	0.75	0.34	0.00697
Chr1	25917920	0.487	0.08	-0.407	0.000837
Chr1	25933557	0.948	0.7	-0.248	0.000636
Chr1	25967860	0.0147	0.157	0.142	0.00479
Chr1	25971342	0.364	0.111	-0.253	0.00282
Chr1	25995541	0	0.216	0.216	0.000802
Chr1	26128190	0.109	0.417	0.308	0.00175
Chr1	26162454	0.845	0.983	0.139	0.00787
Chr1	26171929	0.449	0.735	0.286	0.00681
Chr1	26177040	0.803	0.981	0.178	0.00268
Chr1	26206317	0.0286	0.375	0.346	0.00076
Chr1	26297790	0.219	0.636	0.418	0.00396
Chr1	26402964	0	0.132	0.132	0.00702
Chr1	26405315	0.944	0.643	-0.302	0.00187
Chr1	26410665	0.0267	0.213	0.186	0.00121
Chr1	26440592	1	0.833	-0.167	0.00998
Chr1	26451733	0.719	0.959	0.24	0.000896
Chr1	26452424	0.918	0.667	-0.252	0.00655
Chr1	26459157	0	0.0893	0.0893	0.00985
Chr1	26464112	0.874	1	0.126	0.00157
Chr1	26472018	0	0.135	0.135	0.00839
Chr1	26489473	0.0294	0.203	0.174	0.00311
Chr1	26493400	0.976	0.767	-0.21	0.00763
Chr1	26527244	0.714	0.957	0.243	0.00327
Chr1	26605414	0.318	0.0943	-0.224	0.00914
Chr1	26606889	1	0.88	-0.12	0.00785
Chr1	26631106	0.108	0.429	0.32	0.00402
Chr1	26673040	0	0.261	0.261	0.00635
Chr1	26784479	0.938	0.667	-0.271	0.00121
Chr1	26808841	0.0909	0.372	0.281	0.00217
Chr1	26842852	0.0286	0.214	0.186	0.00226
Chr1	26891592	0.364	0	-0.364	0.000214
Chr1	26897106	0.898	0.647	-0.251	0.00223
Chr1	26923736	0.976	0.76	-0.216	0.00911
Chr1	26940056	0.732	0.952	0.221	0.00671
Chr1	26946557	0	0.135	0.135	0.00937
Chr1	26962620	0.769	1	0.231	0.00891
Chr1	27016643	0.2	0	-0.2	0.00195
Chr1	27039583	1	0.828	-0.172	0.00688
Chr1	27049159	0.646	0.929	0.283	0.00616
Chr1	27059939	0.638	0.227	-0.411	0.00191
Chr1	27074122	0	0.15	0.15	0.00442
Chr1	27090015	0.95	0.68	-0.27	0.00519
Chr1	27095348	0.756	1	0.244	0.00125
Chr1	27154915	0	0.162	0.162	0.00905
Chr1	27173804	0.674	0.333	-0.341	0.00484
Chr1	27186807	1	0.806	-0.194	0.00397
Chr1	27191778	0.935	0.73	-0.206	0.00683
Chr1	27271984	1	0.829	-0.171	0.0043
Chr1	27374824	0.822	0.583	-0.239	0.00144
Chr1	27375259	1	0.741	-0.259	0.01
Chr1	27438978	0.0159	0.163	0.147	0.00721
Chr1	27441513	0.612	0.887	0.275	0.000791
Chr1	27451952	0	0.188	0.188	0.00908
Chr1	27560592	0.0323	0.214	0.182	0.00649
Chr1	27582449	0.978	0.76	-0.218	0.00649
Chr1	27585087	0.739	0.974	0.235	0.00245
Chr1	27586613	0.833	1	0.167	0.00935
Chr1	27592617	0.898	0.66	-0.238	0.00627
Chr1	27633784	0.971	0.577	-0.395	0.000161
Chr1	27644421	0.909	0.556	-0.354	0.01
Chr1	27692881	0.483	0.909	0.426	0.000268
Chr1	27753684	0	0.179	0.179	0.00145
Chr1	27759636	0.879	0.52	-0.359	0.00107
Chr1	27795430	1	0.865	-0.135	0.00609
Chr1	27832102	0.818	0.979	0.161	0.00956
Chr1	27846627	0	0.182	0.182	0.00845
Chr1	27866313	0.862	1	0.138	0.00955
Chr1	27879121	0.632	0.368	-0.264	0.00411
Chr1	27939951	0.343	0.727	0.384	0.000543
Chr1	27965261	1	0.857	-0.143	0.00964
Chr1	28049072	0.929	0.689	-0.24	0.00144
Chr1	28050311	0.808	0.318	-0.49	0.00105
Chr1	28139095	0.0909	0.478	0.387	0.000586
Chr1	28185890	1	0.843	-0.157	0.00134
Chr1	28199145	0.822	1	0.178	0.00764
Chr1	28219301	0.947	0.746	-0.202	0.00388
Chr1	28222556	0.823	0.981	0.158	0.00589
Chr1	28308653	0	0.123	0.123	0.00265
Chr1	28358247	0.395	0.114	-0.28	0.00786
Chr1	28372703	0.328	0.0612	-0.267	0.000469
Chr1	28373040	0.544	0.829	0.285	0.00453
Chr1	28422560	0.974	0.773	-0.202	0.00831
Chr1	28449976	0.64	0.903	0.263	0.00944
Chr1	28462366	0.136	0.011	-0.125	0.00158
Chr1	28516126	0.946	0.702	-0.244	0.00111
Chr1	28551773	0.244	0.027	-0.217	0.00953
Chr1	28581445	0	0.152	0.152	0.00258
Chr1	28581564	0.833	1	0.167	0.0081
Chr1	28596777	0.364	0.647	0.283	0.00759
Chr1	28625095	0.767	1	0.233	0.0021
Chr1	28648493	0.981	0.811	-0.171	0.007
Chr1	28654156	0.882	0.613	-0.269	0.00559
Chr1	28673917	0.774	0.981	0.207	0.0014
Chr1	28758438	0.636	1	0.364	0.00172
Chr1	28810327	0.692	0.92	0.228	0.00535
Chr1	28897554	0.22	0	-0.22	0.00238
Chr1	28901188	0	0.128	0.128	0.00848
Chr1	28919672	0.232	0.0435	-0.189	0.01
Chr1	29047470	0.164	0.469	0.305	0.00302
Chr1	29050508	0.471	0.138	-0.333	0.00325
Chr1	29059461	0.814	0.98	0.166	0.00556
Chr1	29089877	0.859	0.603	-0.256	0.00183
Chr1	29090155	0.121	0.373	0.252	0.00239
Chr1	29090184	0.0267	0.182	0.155	0.00515
Chr1	29117232	0.0222	0.273	0.251	0.00145
Chr1	29132860	0.825	1	0.175	0.00496
Chr1	29140090	0.393	0	-0.393	0.000479
Chr1	29140123	0.44	0.04	-0.4	0.00192
Chr1	29147834	0.311	0.0222	-0.289	9.4e-05
Chr1	29157757	0.795	0.458	-0.337	0.00676
Chr1	29171100	0.952	0.721	-0.231	0.00683
Chr1	29245172	0.901	0.667	-0.235	0.00184
Chr1	29249885	0.0185	0.2	0.181	0.00753
Chr1	29281183	1	0.864	-0.136	0.00315
Chr1	29282102	0	0.194	0.194	0.00366
Chr1	29302342	0	0.111	0.111	0.00433
Chr1	29346069	0	0.121	0.121	0.00255
Chr1	29352446	0.711	0.955	0.243	0.0035
Chr1	29355109	0	0.333	0.333	5.47e-05
Chr1	29355812	0.947	0.7	-0.247	0.00265
Chr1	29359327	0.412	0.103	-0.308	0.00944
Chr1	29365838	0.857	1	0.143	0.00434
Chr1	29390240	0.982	0.8	-0.182	0.00399
Chr1	29413666	0.804	1	0.196	0.00216
Chr1	29425068	1	0.826	-0.174	0.0061
Chr1	29425955	0.429	0.0645	-0.364	0.000441
Chr1	29497370	0.692	1	0.308	0.00205
Chr1	29517675	0.817	0.973	0.156	0.00233
Chr1	29570422	0.538	0.1	-0.438	0.000476
Chr1	29623617	0.964	0.75	-0.214	0.00842
Chr1	29770524	0.174	0.444	0.271	0.00655
Chr1	29770553	0.646	0.913	0.267	0.00254
Chr1	29814108	0.69	0.415	-0.276	0.00544
Chr1	29824631	0.862	1	0.138	0.0099
Chr1	29837786	0.977	0.744	-0.233	0.00344
Chr1	29885889	0.947	0.727	-0.22	0.00359
Chr1	29887056	1	0.821	-0.179	0.00874
Chr1	29954370	0.85	0.659	-0.191	0.0022
Chr1	29974209	1	0.872	-0.128	0.00362
Chr2	1348	0.0368	0.0459	0.00909	0.00745
Chr2	1421	0.0725	0.1	0.0277	0.00515
Chr2	2663	0.75	0.792	0.0418	0.00652
Chr2	2720	0.661	0.721	0.06	0.00785
Chr2	2728	0.639	0.724	0.0845	0.000208
Chr2	2988	0.747	0.56	-0.187	0.00874
Chr2	3309	0.397	0.359	-0.0381	0.00598
Chr2	3345	0.422	0.385	-0.0374	0.00566
Chr2	3374	0.418	0.381	-0.0373	0.00187
Chr2	3498	0.373	0.341	-0.0323	0.000101
Chr2	3516	0.389	0.35	-0.0387	2.19e-06
Chr2	3535	0.355	0.321	-0.0338	9.05e-06
Chr2	3548	0.37	0.347	-0.023	0.00385
Chr2	3554	0.372	0.344	-0.0284	0.000493
Chr2	3566	0.389	0.362	-0.0262	0.00288
Chr2	3569	0.358	0.325	-0.0328	0.0002
Chr2	3577	0.362	0.326	-0.0361	0.000159
Chr2	3641	0.335	0.304	-0.0309	0.00173
Chr2	3846	0.4	0.31	-0.0901	0.000804
Chr2	3854	0.387	0.303	-0.0845	0.00335
Chr2	5573	0.423	0.382	-0.041	0.000925
Chr2	5585	0.433	0.385	-0.0477	1.73e-05
Chr2	5597	0.429	0.39	-0.0399	0.000183
Chr2	5600	0.43	0.399	-0.0302	0.00463
Chr2	5606	0.422	0.391	-0.0317	0.00272
Chr2	5614	0.424	0.393	-0.0308	0.00355
Chr2	5616	0.397	0.366	-0.0309	0.00313
Chr2	5621	0.45	0.422	-0.0278	0.00893
Chr2	5630	0.432	0.403	-0.0289	0.0082
Chr2	5731	0.439	0.362	-0.0769	0.00387
Chr2	5732	0.403	0.435	0.0313	0.00246
Chr2	5756	0.362	0.301	-0.0611	0.00354
Chr2	5770	0.35	0.291	-0.0588	0.00323
Chr2	5787	0.375	0.322	-0.0539	0.00735
Chr2	5816	0.445	0.38	-0.0651	0.00641
Chr2	5821	0.445	0.366	-0.0795	0.000844
Chr2	5836	0.42	0.345	-0.075	0.00331
Chr2	5843	0.433	0.331	-0.102	0.000127
Chr2	10347	0.032	0.0542	0.0222	0.00669
Chr2	62429	0.973	0.879	-0.0938	0.00338
Chr2	71729	0.984	0.818	-0.166	0.00281
Chr2	88314	0.0435	0.255	0.211	0.00509
Chr2	114545	0.429	0.837	0.408	5.05e-05
Chr2	134671	0.857	1	0.143	0.00649
Chr2	152115	0.778	1	0.222	0.00225
Chr2	169452	0.0615	0.271	0.209	0.00296
Chr2	172070	0.419	0.962	0.542	1.1e-05
Chr2	178672	0.958	0.744	-0.215	0.00491
Chr2	194497	0.0377	0.238	0.2	0.00463
Chr2	194565	0.679	0.976	0.297	0.000871
Chr2	195170	1	0.897	-0.103	0.00679
Chr2	230446	0.0909	0.429	0.338	0.00107
Chr2	266233	0.986	0.83	-0.156	0.00248
Chr2	270559	1	0.809	-0.191	0.00256
Chr2	310418	1	0.811	-0.189	0.00227
Chr2	311367	0.941	0.707	-0.234	0.00374
Chr2	312239	0.833	1	0.167	0.00935
Chr2	343383	0.167	0.0167	-0.15	0.00613
Chr2	349448	0.591	0.9	0.309	0.00404
Chr2	358203	0.84	1	0.16	0.00847
Chr2	363542	0.8	1	0.2	0.00966
Chr2	402217	0.558	0.861	0.303	0.00273
Chr2	439406	0.966	0.804	-0.162	0.00971
Chr2	460946	0.75	0.25	-0.5	0.000548
Chr2	460947	0.579	0.281	-0.298	0.00231
Chr2	461742	0.77	1	0.23	0.00396
Chr2	542632	0.239	0.0417	-0.197	0.00393
Chr2	545606	0	0.237	0.237	0.00253
Chr2	549982	0.797	0.981	0.184	0.00291
Chr2	552335	0.759	0.924	0.166	0.00848
Chr2	558374	0.364	0.05	-0.314	0.00797
Chr2	558791	0.408	0.727	0.319	0.0032
Chr2	562194	0.167	0.457	0.29	0.00554
Chr2	605080	0.561	0.278	-0.284	0.00377
Chr2	622419	0.789	1	0.211	0.00664
Chr2	660722	0.6	0.256	-0.344	0.0015
Chr2	664745	0.667	0.946	0.279	0.00251
Chr2	669487	0.977	0.667	-0.31	0.000351
Chr2	670142	0.839	1	0.161	0.00985
Chr2	676671	0.821	1	0.179	0.005
Chr2	706064	0.75	1	0.25	0.00269
Chr2	714948	0.696	0.906	0.209	0.00829
Chr2	728468	0.78	1	0.22	0.00855
Chr2	761409	0.615	0.857	0.242	0.0072
Chr2	768248	0.178	0	-0.178	0.00232
Chr2	787079	0.78	0.946	0.166	0.00781
Chr2	818237	0.72	0.961	0.241	0.0047
Chr2	822072	0.912	0.636	-0.275	0.00702
Chr2	869828	0.22	0	-0.22	0.000952
Chr2	871502	0.246	0.0435	-0.202	0.00627
Chr2	926755	0.972	0.81	-0.161	0.00293
Chr2	951303	0	0.113	0.113	0.0054
Chr2	951359	0.971	0.756	-0.214	0.000886
Chr2	967239	0.698	0.4	-0.298	0.00536
Chr2	967808	0.4	0.733	0.333	0.00539
Chr2	973345	0.887	1	0.113	0.00647
Chr2	985364	0	0.2	0.2	0.00473
Chr2	988013	0.727	0.933	0.206	0.00876
Chr2	990895	0.171	0.562	0.391	0.00105
Chr2	1016334	0.769	0.304	-0.465	0.00158
Chr2	1031387	0.254	0.0417	-0.212	0.00216
Chr2	1068285	0.807	0.556	-0.251	0.00367
Chr2	1078798	1	0.86	-0.14	0.00214
Chr2	1078840	0.825	0.986	0.161	0.000743
Chr2	1093036	0.889	0.661	-0.228	0.00264
Chr2	1119069	0.0392	0.333	0.294	0.000209
Chr2	1146300	0.88	0.583	-0.297	0.00625
Chr2	1158394	0.942	0.732	-0.211	0.00735
Chr2	1170706	0.206	0.6	0.394	0.00131
Chr2	1192527	0.976	0.857	-0.119	0.00918
Chr2	1192652	0.705	0.865	0.16	0.00546
Chr2	1203108	0.987	0.866	-0.122	0.00573
Chr2	1211807	1	0.828	-0.172	0.00737
Chr2	1232207	0.333	0.118	-0.216	0.00447
Chr2	1246757	0.0312	0.318	0.287	0.00555
Chr2	1251112	0.921	0.658	-0.263	0.0098
Chr2	1261513	1	0.85	-0.15	0.0076
Chr2	1270544	0.5	0.791	0.291	0.00519
Chr2	1270559	0.412	0.705	0.293	0.00691
Chr2	1277275	0.93	0.676	-0.255	0.00443
Chr2	1295792	0.803	1	0.197	0.000323
Chr2	1303001	0.925	0.74	-0.185	0.00876
Chr2	1304288	0.787	0.983	0.196	0.00217
Chr2	1315026	1	0.8	-0.2	0.0016
Chr2	1377666	0.824	1	0.176	0.00897
Chr2	1377717	0.792	1	0.208	0.00116
Chr2	1377763	1	0.839	-0.161	0.00153
Chr2	1378922	0.89	0.988	0.0981	0.00822
Chr2	1381286	0.875	0.974	0.0994	0.00481
Chr2	1382716	0.917	0.753	-0.163	0.00549
Chr2	1400354	0.98	0.877	-0.104	0.00629
Chr2	1426260	0.723	0.948	0.225	0.000697
Chr2	1441730	1	0.8	-0.2	0.000833
Chr2	1455038	1	0.724	-0.276	0.00567
Chr2	1464869	0.872	0.671	-0.201	0.0036
Chr2	1471052	0	0.182	0.182	0.00773
Chr2	1484747	0.738	0.36	-0.378	0.00145
Chr2	1488412	0.759	0.488	-0.27	0.0065
Chr2	1490362	0.896	1	0.104	0.00944
Chr2	1490615	0.953	0.744	-0.21	0.00404
Chr2	1495264	1	0.85	-0.15	0.00616
Chr2	1495335	0.852	0.623	-0.229	0.00231
Chr2	1532294	1	0.706	-0.294	0.00322
Chr2	1532525	0.827	1	0.173	0.0097
Chr2	1535857	0.744	0.974	0.23	0.00681
Chr2	1538144	0.76	1	0.24	0.00195
Chr2	1566858	0.867	0.548	-0.319	0.00174
Chr2	1566924	0.979	0.784	-0.195	0.00888
Chr2	1602977	0.964	0.842	-0.122	0.0062
Chr2	1639748	1	0.739	-0.261	0.00348
Chr2	1639754	0.906	0.545	-0.361	0.00354
Chr2	1650028	0.269	0.659	0.389	0.00262
Chr2	1696015	0.931	0.676	-0.255	0.00259
Chr2	1700225	0.816	1	0.184	0.00235
Chr2	1722862	0.784	1	0.216	0.0054
Chr2	1891216	0.918	0.667	-0.251	0.00175
Chr2	1894465	0.767	0.972	0.206	0.00778
Chr2	1945739	0.28	0.568	0.288	0.00852
Chr2	1951852	0.743	1	0.257	0.000948
Chr2	1954423	1	0.88	-0.12	0.00879
Chr2	1972715	0.516	0.792	0.276	0.00482
Chr2	1982380	0.984	0.792	-0.192	0.00624
Chr2	1986236	0.962	0.742	-0.22	0.00434
Chr2	1994609	0.509	0.212	-0.297	0.0071
Chr2	1996448	0.578	0.244	-0.333	0.00248
Chr2	2004053	0.49	0.792	0.301	0.00316
Chr2	2018366	0.708	1	0.292	0.00656
Chr2	2022468	0.966	0.781	-0.184	0.00878
Chr2	2031785	0.814	1	0.186	0.00233
Chr2	2035440	0.91	0.99	0.0794	0.00734
Chr2	2037177	0.938	0.738	-0.199	0.00622
Chr2	2037192	0.983	0.845	-0.138	0.00833
Chr2	2037989	1	0.775	-0.225	0.00236
Chr2	2040428	0.0213	0.318	0.297	0.000997
Chr2	2044419	0.581	0.85	0.269	0.00828
Chr2	2046179	1	0.793	-0.207	0.00109
Chr2	2055619	0.808	0.978	0.17	0.00953
Chr2	2059998	0.978	0.744	-0.234	0.00134
Chr2	2060754	0.276	0	-0.276	0.00516
Chr2	2063216	0.921	0.64	-0.281	0.0084
Chr2	2068979	0.793	0.949	0.157	0.0042
Chr2	2069462	0.99	0.811	-0.179	1.04e-05
Chr2	2078411	0.81	0.525	-0.284	0.00103
Chr2	2089998	0.705	0.964	0.26	0.0063
Chr2	2105567	1	0.796	-0.204	5.66e-05
Chr2	2105779	0.843	1	0.157	0.00252
Chr2	2106800	0.945	0.725	-0.22	0.00286
Chr2	2109428	0.982	0.811	-0.172	0.00562
Chr2	2125964	0.625	0.818	0.193	0.00675
Chr2	2126053	0.723	0.889	0.166	0.00812
Chr2	2134027	0.647	0.917	0.27	0.00148
Chr2	2134109	0.982	0.788	-0.194	0.00358
Chr2	2142428	0.394	0.654	0.26	0.00579
Chr2	2142538	0.817	0.965	0.148	0.00858
Chr2	2167200	0.975	0.733	-0.242	0.00382
Chr2	2194946	1	0.849	-0.151	0.00599
Chr2	2205443	0.962	0.74	-0.222	0.00176
Chr2	2205600	1	0.731	-0.269	0.00193
Chr2	2224123	0.901	1	0.0988	0.00714
Chr2	2224132	0.859	1	0.141	0.00435
Chr2	2229513	0.974	0.704	-0.271	0.00247
Chr2	2240362	0.569	0.338	-0.232	0.00758
Chr2	2240377	0.625	0.329	-0.296	0.000501
Chr2	2248408	0.333	0.103	-0.23	0.00328
Chr2	2252992	0.958	0.773	-0.186	0.00436
Chr2	2257905	0.743	1	0.257	0.00777
Chr2	2259913	0.027	0.0825	0.0555	0.000506
Chr2	2259926	0.0163	0.0698	0.0535	0.000536
Chr2	2260096	0.301	0.187	-0.114	0.00824
Chr2	2260188	0.897	0.586	-0.31	0.00151
Chr2	2291255	0.542	0.148	-0.394	0.00648
Chr2	2307256	0.964	0.765	-0.2	0.00542
Chr2	2320595	0.847	1	0.153	0.01
Chr2	2320597	0.839	1	0.161	0.00938
Chr2	2348639	0.636	0.975	0.339	7.91e-05
Chr2	2360193	0.742	0.976	0.234	0.00404
Chr2	2362736	1	0.86	-0.14	0.00453
Chr2	2364944	0.777	0.984	0.207	0.000122
Chr2	2366851	0.985	0.844	-0.14	0.00773
Chr2	2372878	0.755	0.455	-0.3	0.00611
Chr2	2376468	0.681	0.875	0.194	0.00325
Chr2	2376580	0.953	0.818	-0.135	0.00327
Chr2	2377246	0.724	1	0.276	0.00567
Chr2	2403067	0.0938	0.414	0.32	0.00636
Chr2	2417117	1	0.892	-0.108	0.00408
Chr2	2422306	0.8	0.965	0.165	0.00577
Chr2	2426052	1	0.833	-0.167	0.00172
Chr2	2437053	0.964	0.778	-0.187	0.00509
Chr2	2437652	0.76	0.919	0.159	0.00333
Chr2	2442575	0.696	0.934	0.238	0.00129
Chr2	2464887	0.975	0.824	-0.15	0.000192
Chr2	2472486	0.615	0.868	0.253	0.00921
Chr2	2477925	0.977	0.696	-0.281	0.00192
Chr2	2477951	1	0.81	-0.19	0.000689
Chr2	2478410	1	0.899	-0.101	0.00654
Chr2	2481317	0.923	0.658	-0.265	0.00504
Chr2	2486545	0.862	1	0.138	0.00761
Chr2	2486818	0.654	0.869	0.215	0.00165
Chr2	2510698	1	0.853	-0.147	0.0067
Chr2	2513763	0.649	0.96	0.311	0.00459
Chr2	2521343	0.728	0.912	0.184	0.00427
Chr2	2524013	0.784	0.958	0.175	0.00835
Chr2	2524194	0.471	0.737	0.266	0.00338
Chr2	2534849	0.769	0.979	0.21	0.00181
Chr2	2535566	0.782	1	0.218	0.00694
Chr2	2539660	0.467	0.818	0.352	0.00427
Chr2	2548669	1	0.657	-0.343	0.00217
Chr2	2550406	0.969	0.768	-0.201	0.00149
Chr2	2551066	0.786	1	0.214	0.00829
Chr2	2552437	0.778	0.938	0.161	0.00777
Chr2	2556071	0.721	0.944	0.223	0.00777
Chr2	2556088	0.726	0.946	0.22	0.00774
Chr2	2564127	0.288	0.037	-0.251	0.00588
Chr2	2565600	0.809	0.641	-0.168	0.00853
Chr2	2567250	0.852	1	0.148	0.00647
Chr2	2576139	1	0.872	-0.128	0.00847
Chr2	2594446	0.978	0.771	-0.206	0.00869
Chr2	2595608	0.893	1	0.107	0.0081
Chr2	2606671	0.769	1	0.231	0.00819
Chr2	2606793	0.854	1	0.146	0.00532
Chr2	2611590	1	0.846	-0.154	0.00701
Chr2	2616073	1	0.795	-0.205	0.00544
Chr2	2631650	0.0833	0.353	0.27	0.00147
Chr2	2631733	0	0.192	0.192	0.00168
Chr2	2643329	0.826	1	0.174	0.00817
Chr2	2652685	0.84	0.95	0.11	0.00934
Chr2	2652695	0.876	0.972	0.0965	0.00723
Chr2	2659437	0.988	0.841	-0.147	0.000511
Chr2	2662472	1	0.864	-0.136	0.00867
Chr2	2662549	0.98	0.783	-0.198	0.0027
Chr2	2669118	0.797	0.966	0.169	0.00492
Chr2	2673341	0.931	0.74	-0.191	0.00814
Chr2	2674726	1	0.822	-0.178	0.00586
Chr2	2674819	0.842	1	0.158	0.00109
Chr2	2682951	0.783	1	0.217	0.00499
Chr2	2688663	0.761	1	0.239	0.00258
Chr2	2693189	0.76	1	0.24	0.0087
Chr2	2694383	0.745	0.943	0.198	0.00701
Chr2	2694638	1	0.826	-0.174	0.00166
Chr2	2707130	1	0.82	-0.18	0.00278
Chr2	2718462	0.984	0.774	-0.21	0.00156
Chr2	2731946	0.889	0.667	-0.222	0.00388
Chr2	2743103	0.984	0.825	-0.16	0.00303
Chr2	2746186	0.862	1	0.138	0.0099
Chr2	2764097	0.92	0.741	-0.179	0.00754
Chr2	2769141	0.83	0.961	0.131	0.00761
Chr2	2772982	0.951	0.773	-0.178	0.000299
Chr2	2778724	1	0.793	-0.207	0.00362
Chr2	2779733	0.0278	0.316	0.288	0.00146
Chr2	2782762	0.19	0.577	0.386	0.00896
Chr2	2782952	0.758	0.978	0.221	0.00329
Chr2	2791650	0.403	0.683	0.28	0.00217
Chr2	2791703	0.871	0.979	0.109	0.00726
Chr2	2791758	0.544	0.804	0.26	0.0051
Chr2	2801845	0.961	0.714	-0.246	0.00629
Chr2	2860479	0.762	0.969	0.207	0.00966
Chr2	2862718	0.185	0	-0.185	0.00105
Chr2	2864016	1	0.829	-0.171	0.0022
Chr2	2866482	0.373	0.667	0.294	0.00175
Chr2	2870975	0.54	0.111	-0.429	0.000209
Chr2	2884987	0.87	0.628	-0.242	0.00775
Chr2	2887474	0.805	0.984	0.179	0.000859
Chr2	2890648	0.984	0.821	-0.163	0.00537
Chr2	2942861	0.971	0.722	-0.249	0.00645
Chr2	2944285	0.8	1	0.2	0.00568
Chr2	2945834	0.973	0.69	-0.282	0.000927
Chr2	2946773	0.843	1	0.157	0.00581
Chr2	2950702	0.978	0.719	-0.259	0.00121
Chr2	2953889	0.278	0.0652	-0.213	0.00801
Chr2	2958030	0.653	0.869	0.216	0.00501
Chr2	2958954	0.722	0.947	0.225	0.00632
Chr2	2960716	0.949	0.797	-0.153	0.00713
Chr2	2964741	0.596	0.84	0.244	0.0083
Chr2	2965036	0.889	0.551	-0.338	0.000841
Chr2	2972453	0.976	0.65	-0.326	0.00112
Chr2	2978035	0.917	0.645	-0.272	0.00653
Chr2	2980163	0.823	0.968	0.146	0.00857
Chr2	2981982	0.712	0.917	0.205	0.00617
Chr2	2982232	0.805	1	0.195	0.00554
Chr2	2992281	0.799	0.957	0.158	0.000211
Chr2	2995991	0.972	0.881	-0.0916	0.00119
Chr2	2996140	0.99	0.892	-0.098	0.00518
Chr2	2996687	0.974	0.835	-0.139	0.000733
Chr2	2997716	1	0.879	-0.121	0.00293
Chr2	3000559	0.807	0.928	0.121	0.000775
Chr2	3022464	0.52	0.118	-0.402	0.00118
Chr2	3052771	0.821	0.429	-0.393	0.00646
Chr2	3052997	0.911	0.618	-0.293	0.00229
Chr2	3054068	0.631	0.845	0.214	0.00746
Chr2	3060188	0.821	1	0.179	0.00812
Chr2	3070611	0.78	1	0.22	0.000188
Chr2	3104551	0.969	0.774	-0.195	0.00496
Chr2	3116508	0.109	0.433	0.325	0.00196
Chr2	3116537	0.0435	0.375	0.332	1.36e-05
Chr2	3173614	0.894	0.966	0.072	0.00339
Chr2	3209874	0.153	0	-0.153	0.003
Chr2	3210835	0.0688	0.0136	-0.0551	0.00277
Chr2	3210836	0.0426	0.269	0.227	0.00811
Chr2	3210844	0.0339	0.214	0.18	0.00713
Chr2	3218325	0.00377	0.0279	0.0241	0.00264
Chr2	3218858	0.00405	0.0437	0.0396	0.00667
Chr2	3218949	0	0.0311	0.0311	0.00668
Chr2	3222190	0	0.0519	0.0519	0.00347
Chr2	3222320	0	0.0321	0.0321	0.00198
Chr2	3222344	0.00287	0.0336	0.0307	0.00361
Chr2	3222372	0	0.0256	0.0256	0.00491
Chr2	3222397	0.00444	0.045	0.0406	0.0076
Chr2	3224923	0.0068	0.0417	0.0349	0.00896
Chr2	3225211	0.0293	0	-0.0293	0.00814
Chr2	3225660	0	0.0368	0.0368	0.0064
Chr2	3239713	0	0.125	0.125	0.00468
Chr2	3243346	0	0.032	0.032	0.0012
Chr2	3250021	0	0.0324	0.0324	0.00376
Chr2	3250119	0	0.0541	0.0541	0.00932
Chr2	3251102	0	0.0449	0.0449	0.00871
Chr2	3251117	0	0.0449	0.0449	0.00749
Chr2	3251372	0.00451	0.0225	0.018	0.00533
Chr2	3251373	0.00229	0.0153	0.013	0.00451
Chr2	3251593	0.00225	0.0249	0.0226	0.00427
Chr2	3251620	0.00411	0.0263	0.0222	0.0069
Chr2	3252830	0.0192	0.0765	0.0573	0.00775
Chr2	3252850	0.00725	0.11	0.103	0.000371
Chr2	3258872	0	0.0149	0.0149	0.00777
Chr2	3259356	0	0.0474	0.0474	0.00414
Chr2	3259361	0.00602	0.0663	0.0603	0.00322
Chr2	3259369	0.0173	0.0838	0.0665	0.00628
Chr2	3259410	0.0028	0.0315	0.0287	0.0029
Chr2	3259490	0.00204	0.0215	0.0195	0.00721
Chr2	3260363	0.00694	0.0776	0.0706	0.00596
Chr2	3260450	0	0.0297	0.0297	0.00261
Chr2	3260617	0.014	0.0647	0.0507	0.00929
Chr2	3260834	0.00465	0.0229	0.0183	0.00745
Chr2	3260874	0.00568	0.0243	0.0187	0.00619
Chr2	3260917	0.00549	0.0216	0.0161	0.00981
Chr2	3260946	0.00136	0.0136	0.0122	0.00831
Chr2	3279166	0.00262	0.0266	0.024	0.00782
Chr2	3279180	0.00279	0.0319	0.0291	0.00639
Chr2	3279329	0	0.0168	0.0168	0.00893
Chr2	3280510	0.00156	0.0195	0.0179	0.00203
Chr2	3280545	0	0.0277	0.0277	4.16e-05
Chr2	3280652	0.00412	0.0284	0.0243	0.00248
Chr2	3280722	0.0057	0.039	0.0333	0.00383
Chr2	3280744	0	0.0413	0.0413	8.57e-05
Chr2	3281395	0.0123	0.0724	0.0601	0.00153
Chr2	3281404	0.00787	0.057	0.0491	0.00255
Chr2	3283963	0.00593	0.0514	0.0454	0.000708
Chr2	3290841	0.00254	0.0318	0.0293	0.0033
Chr2	3300803	0.00546	0.0331	0.0277	0.00929
Chr2	3300806	0.00274	0.0415	0.0388	0.0003
Chr2	3303896	0.00694	0.0686	0.0617	0.00971
Chr2	3305314	0.00613	0.0393	0.0332	0.00849
Chr2	3306626	0.00136	0.021	0.0196	0.000469
Chr2	3335595	0.00556	0.0671	0.0616	0.00317
Chr2	3335597	0.0106	0.0658	0.0552	0.00715
Chr2	3335745	0	0.0561	0.0561	0.000271
Chr2	3340127	0.00274	0.0265	0.0237	0.00894
Chr2	3340137	0	0.0519	0.0519	0.00275
Chr2	3340184	0.00398	0.0255	0.0215	0.00561
Chr2	3340189	0.00198	0.021	0.019	0.00491
Chr2	3340190	0.00719	0.0494	0.0422	0.00461
Chr2	3340194	0.00578	0.0285	0.0227	0.00593
Chr2	3340218	0.00185	0.0278	0.026	0.000243
Chr2	3341308	0	0.0259	0.0259	0.00735
Chr2	3342541	0.00533	0.0274	0.0221	0.00424
Chr2	3342593	0.00348	0.023	0.0196	0.00369
Chr2	3343227	0.00417	0.0396	0.0355	0.00914
Chr2	3344862	0	0.0373	0.0373	0.00665
Chr2	3344909	0	0.0359	0.0359	0.00494
Chr2	3345529	0	0.0278	0.0278	0.00176
Chr2	3345642	0.00519	0.0345	0.0293	0.00354
Chr2	3346406	0.00459	0.0235	0.0189	0.00381
Chr2	3346592	0.00175	0.0245	0.0228	0.000956
Chr2	3351006	0.003	0.0327	0.0297	0.0044
Chr2	3351707	0.00144	0.0207	0.0192	0.000924
Chr2	3351739	0.000962	0.0122	0.0112	0.00202
Chr2	3351788	0.00145	0.0158	0.0143	0.00693
Chr2	3352677	0.00344	0.0196	0.0162	0.00358
Chr2	3353955	0	0.104	0.104	0.000146
Chr2	3358875	0	0.0606	0.0606	0.00665
Chr2	3358891	0	0.0484	0.0484	0.00878
Chr2	3380590	0	0.0171	0.0171	0.00856
[truncated: 5,535 more rows]

## Sheet: LEAF-CHG
Chromatin	Position	LEAF-GC	LEAF-FT	Differential methylation level	FDR
Chr1	1315	0.654	0.333	-0.321	0.00109
Chr1	17828	0.277	0.54	0.263	0.00194
Chr1	291943	0.154	0.6	0.446	0.00413
Chr1	500763	0.539	0.797	0.257	0.00203
Chr1	889580	0.405	0.775	0.37	0.0012
Chr1	1110550	0	0.192	0.192	0.00863
Chr1	1181318	0.189	0.49	0.302	0.0017
Chr1	1497559	0	0.189	0.189	0.00011
Chr1	1497568	0	0.231	0.231	1.17e-05
Chr1	1497574	0.0417	0.208	0.166	0.00763
Chr1	1497586	0	0.245	0.245	1.34e-05
Chr1	1650740	0	0.135	0.135	0.00794
Chr1	1669742	0.156	0.0161	-0.14	0.00634
Chr1	1669859	0.354	0.645	0.291	0.00137
Chr1	2227770	0.288	0.587	0.299	0.0019
Chr1	2282129	0	0.143	0.143	0.0099
Chr1	2466278	0.409	0.14	-0.27	0.0077
Chr1	2563978	0	0.192	0.192	0.00438
Chr1	2576700	0.314	0.595	0.28	0.00713
Chr1	2577761	0.293	0.652	0.359	0.0081
Chr1	2583339	0	0.102	0.102	0.00721
Chr1	2631057	0.514	0.156	-0.357	0.00237
Chr1	2836411	0.0256	0.333	0.308	0.00185
Chr1	2917564	0.184	0	-0.184	0.00332
Chr1	2975800	0.22	0.524	0.304	0.00423
Chr1	3012324	0.435	0.0938	-0.341	0.00822
Chr1	3012813	0.495	0.721	0.226	0.00252
Chr1	3052333	0.0328	0.286	0.253	0.00022
Chr1	3329126	0.452	0.815	0.362	0.00304
Chr1	3531739	0.37	0.653	0.283	0.00569
Chr1	3531870	0.787	0.98	0.192	0.0034
Chr1	3648651	0.488	0.238	-0.25	0.00316
Chr1	3873991	0.284	0.558	0.274	0.00547
Chr1	4093305	0.9	0.5	-0.4	0.000545
Chr1	4392473	0.54	0.79	0.251	0.0043
Chr1	4423458	0	0.154	0.154	0.00171
Chr1	4470491	0.231	0.528	0.298	0.00107
Chr1	4635033	0.719	0.881	0.162	0.00678
Chr1	4857481	0	0.19	0.19	0.00884
Chr1	4865847	0.3	0.0286	-0.271	0.00707
Chr1	4941618	0	0.14	0.14	0.00276
Chr1	5075947	0.55	0.787	0.237	0.00783
Chr1	5077202	0.717	0.915	0.199	0.00838
Chr1	5330081	0.0278	0.308	0.28	0.00293
Chr1	5331797	0.267	0.0426	-0.224	0.00328
Chr1	5545505	0	0.114	0.114	0.0081
Chr1	5631943	0.0781	0.294	0.216	0.00297
Chr1	5663735	0.4	0.103	-0.297	0.00255
Chr1	5936060	0.243	0.607	0.364	0.00472
Chr1	5944768	0.88	0.619	-0.261	0.00616
Chr1	6169072	0.595	0.375	-0.22	0.00867
Chr1	6181267	0.273	0.667	0.394	0.00218
Chr1	6201483	0	0.24	0.24	0.0087
Chr1	6321506	0	0.1	0.1	0.00968
Chr1	6372413	0.0968	0.32	0.223	0.000376
Chr1	6373737	0.434	0.707	0.273	0.00188
Chr1	6507554	0.75	0.889	0.139	0.00363
Chr1	6511745	0.267	0.422	0.155	3.35e-05
Chr1	6512096	0.862	0.67	-0.191	0.00313
Chr1	6631048	0.0149	0.164	0.149	0.00437
Chr1	6631057	0.137	0.368	0.231	0.00179
Chr1	6687171	0.211	0.426	0.216	0.00658
Chr1	6834781	0	0.138	0.138	0.0085
Chr1	6903078	0	1	1	2.17e-20
Chr1	7217675	0.378	0.686	0.308	0.00751
Chr1	7414660	0.579	0.377	-0.202	0.0096
Chr1	7415164	0.548	0.333	-0.215	0.00441
Chr1	7415356	0.53	0.283	-0.247	0.000401
Chr1	8005324	0.0968	0.44	0.343	0.00483
Chr1	8005480	0.0278	0.28	0.252	0.00624
Chr1	8067192	0.791	0.922	0.131	0.00279
Chr1	8216053	0.4	0.602	0.202	0.00971
Chr1	8241479	0	0.174	0.174	0.0069
Chr1	8358176	0.108	0.415	0.307	0.00425
Chr1	8485628	0.455	0.692	0.237	0.00485
Chr1	8536522	0.259	0.667	0.407	0.00582
Chr1	8677987	0.143	0.383	0.24	0.00649
Chr1	8680787	0.0267	0.193	0.166	0.00215
Chr1	8682768	0	0.167	0.167	0.00264
Chr1	8946812	0.0714	0.321	0.25	0.00964
Chr1	9101177	0.511	0.857	0.346	0.00743
Chr1	9102022	0.4	0.698	0.298	0.00114
Chr1	9130955	0.632	0.3	-0.332	0.00807
Chr1	9230588	0.679	0.958	0.28	0.00844
Chr1	9256500	0.222	0.469	0.247	0.000726
Chr1	9287107	0.138	0.405	0.267	0.00603
Chr1	9554117	0.691	0.333	-0.358	0.0082
Chr1	9815381	0.321	0	-0.321	0.00182
Chr1	9821613	0.375	0.66	0.285	0.00149
Chr1	9822610	0	0.111	0.111	0.00998
Chr1	9879079	0.098	0.4	0.302	0.00426
Chr1	10065252	0.0517	0.264	0.212	0.00287
Chr1	10287982	0.179	0.517	0.338	0.00431
Chr1	10325893	0.54	0.836	0.297	0.000722
Chr1	10377114	0.949	0.719	-0.23	0.00326
Chr1	10382162	0.995	0.944	-0.0518	0.00452
Chr1	10382171	0.991	0.922	-0.0681	0.0014
Chr1	10382180	0.974	0.866	-0.109	0.000303
Chr1	10382195	0.938	0.805	-0.133	0.00434
Chr1	10382949	0.804	0.645	-0.159	0.00572
Chr1	10394785	0.247	0.487	0.24	0.00371
Chr1	10468785	0.455	0.744	0.29	0.00257
Chr1	10470251	0.466	0.781	0.316	0.00409
Chr1	10498463	0.337	0.488	0.151	0.00582
Chr1	10499195	0.435	0.652	0.217	0.0056
Chr1	10523685	0.78	0.444	-0.335	0.000419
Chr1	10540431	0.22	0	-0.22	0.0039
Chr1	10598061	0.944	0.697	-0.247	0.00362
Chr1	10599778	0.915	0.625	-0.29	0.00703
Chr1	10625033	0.289	0.6	0.311	0.00507
Chr1	10701389	0.349	0.727	0.378	0.00281
Chr1	10818890	0.767	0.481	-0.286	0.00621
Chr1	10882486	0.362	0.148	-0.214	0.00829
Chr1	10994626	0.786	0.98	0.194	0.00491
Chr1	11018565	0.804	0.51	-0.294	0.00321
Chr1	11023011	0.02	0.22	0.2	0.0045
Chr1	11265495	0	0.128	0.128	0.00942
Chr1	11278407	0.274	0.467	0.192	0.00579
Chr1	11375665	0.696	0.265	-0.432	8.43e-05
Chr1	11389850	0.302	0.547	0.245	0.00916
Chr1	11504592	0.346	0.0943	-0.252	0.0021
Chr1	11527815	0.769	0.438	-0.332	0.00659
Chr1	11532775	0.25	0.6	0.35	0.00818
Chr1	11565780	0.355	0.58	0.224	0.00791
Chr1	11571127	0.662	0.375	-0.287	0.00531
Chr1	11600521	0.481	0.716	0.235	0.000887
Chr1	11618234	0.544	0.862	0.318	0.00392
Chr1	11647132	0.382	0.627	0.245	0.00586
Chr1	11655682	0.9	0.7	-0.2	0.00481
Chr1	11667833	0.701	0.429	-0.273	0.00233
Chr1	11670846	0.646	0.236	-0.409	3.7e-06
Chr1	11686565	0.98	0.8	-0.18	0.00929
Chr1	11696299	0.593	0.887	0.294	0.000793
Chr1	11699206	0.951	0.677	-0.274	0.00312
Chr1	11700260	0.91	0.723	-0.188	0.00378
Chr1	11721715	0.167	0.5	0.333	0.00075
Chr1	11724165	0.294	0.55	0.256	0.00412
Chr1	11744698	0.441	0.109	-0.332	0.000156
Chr1	11759450	0.708	0.962	0.253	0.000687
Chr1	11760483	0.242	0.476	0.234	0.00161
Chr1	11765318	1	0.849	-0.151	0.007
Chr1	11877277	0.361	0.648	0.287	0.00277
Chr1	11899667	0.329	0.596	0.267	0.00297
Chr1	11900490	0.156	0.538	0.382	0.00423
Chr1	11921155	0.18	0.432	0.251	0.00806
Chr1	11929258	0.082	0.333	0.251	0.00977
Chr1	11997358	0.895	0.644	-0.25	0.0099
Chr1	12032028	0.606	0.895	0.289	0.00569
Chr1	12119818	1	0.75	-0.25	0.00616
Chr1	12145795	0.562	0.854	0.291	0.00808
Chr1	12146821	0.184	0.29	0.106	0.01
Chr1	12147140	0.0714	0.0101	-0.0614	0.00256
Chr1	12159650	0.227	0	-0.227	0.00833
Chr1	12168031	0.333	0.75	0.417	0.00285
Chr1	12290763	0.103	0.367	0.263	0.00467
Chr1	12329373	0.013	0.145	0.132	0.00395
Chr1	12358439	0.922	0.645	-0.276	0.00277
Chr1	12358582	0.364	0.0882	-0.275	0.00871
Chr1	12374910	0.341	0.696	0.355	0.00935
Chr1	12412508	0.0333	0.22	0.186	0.0065
Chr1	12414713	0.5	0.087	-0.413	0.00154
Chr1	12416598	0.385	0.0741	-0.311	0.00343
Chr1	12422050	0.258	0.68	0.422	0.0027
Chr1	12496289	0.133	0.4	0.267	0.00651
Chr1	12547400	0.439	0.757	0.318	0.00578
Chr1	12548266	0.889	0.722	-0.167	0.00826
Chr1	12554495	0.735	0.451	-0.284	0.00469
Chr1	12564594	0.333	0.608	0.275	0.00455
Chr1	12564599	0.359	0.64	0.281	0.00444
Chr1	12588827	0.141	0.353	0.212	0.00849
Chr1	12594600	0.0732	0.324	0.251	0.00825
Chr1	12601143	0.529	0.776	0.247	0.00232
Chr1	12637223	0.105	0.393	0.288	0.00803
Chr1	12641879	0	0.217	0.217	0.00159
Chr1	12648717	0.429	0.18	-0.249	0.00776
Chr1	12668331	0.107	0.476	0.369	0.00159
Chr1	12680599	0.386	0.1	-0.286	0.00216
Chr1	12684871	0.411	0.745	0.334	0.000755
Chr1	12684890	0.441	0.706	0.265	0.00691
Chr1	12735344	0.189	0.541	0.351	0.00337
Chr1	12735347	0.0857	0.486	0.401	0.000213
Chr1	12761290	0.133	0.5	0.367	0.00167
Chr1	12785948	0.41	0.119	-0.291	0.00463
Chr1	12811535	0.276	0.553	0.277	0.00511
Chr1	12832818	0.862	0.688	-0.173	0.00858
Chr1	12834249	0.353	0.7	0.347	0.00678
Chr1	12835494	0.833	0.571	-0.262	0.00465
Chr1	12835583	0.473	0.786	0.313	0.00925
Chr1	12842057	0.0968	0.429	0.332	0.00793
Chr1	12850685	0.217	0.0492	-0.168	0.00937
Chr1	12851798	0.435	0.721	0.286	0.00978
Chr1	12851801	0.511	0.837	0.326	0.00144
Chr1	12876142	0.14	0.333	0.194	0.00333
Chr1	12896078	0.231	0.0385	-0.192	0.00257
Chr1	12896092	0.225	0.0417	-0.184	0.00778
Chr1	12942969	0.222	0.654	0.432	0.00226
Chr1	12975110	0.482	0.8	0.318	0.000179
Chr1	12983033	0.25	0.6	0.35	0.00947
Chr1	13002015	0.125	0.5	0.375	0.000984
Chr1	13004770	0.897	0.5	-0.397	0.00233
Chr1	13012639	0.779	0.959	0.18	0.00711
Chr1	13018989	0.135	0.448	0.313	0.006
Chr1	13019634	0.704	0.342	-0.362	0.000718
Chr1	13020762	0.814	0.458	-0.356	0.00523
Chr1	13020812	0.857	0.48	-0.377	0.00702
Chr1	13088378	0.549	0.729	0.18	0.00584
Chr1	13089037	0.79	0.604	-0.186	0.00334
Chr1	13101363	0.229	0.6	0.371	0.000497
Chr1	13103536	0.561	0.315	-0.246	0.0097
Chr1	13113143	0.588	0.831	0.242	0.00352
Chr1	13120957	0.0847	0.405	0.32	0.000179
Chr1	13121100	0.286	0.564	0.278	0.00555
Chr1	13123014	0.412	0.686	0.275	0.0033
Chr1	13129750	0.783	0.525	-0.259	0.00399
Chr1	13140628	0.256	0.6	0.344	0.00895
Chr1	13164970	0.372	0.0714	-0.301	0.00496
Chr1	13177501	0.0312	0.231	0.2	0.00125
Chr1	13178233	0.0735	0.308	0.234	0.00635
Chr1	13203328	0.608	0.967	0.359	0.000102
Chr1	13208982	0.733	0.921	0.187	0.0034
Chr1	13209092	0.628	0.824	0.196	0.00832
Chr1	13213873	0.427	0.667	0.24	0.00372
Chr1	13215727	0.412	0.597	0.184	0.00592
Chr1	13220104	0.462	0.833	0.372	0.00846
Chr1	13241162	0.348	0.731	0.383	0.00294
Chr1	13262828	0.766	0.452	-0.313	0.00171
Chr1	13267981	0.784	0.417	-0.367	0.00594
Chr1	13269291	0.807	0.5	-0.307	0.0075
Chr1	13270159	0.378	0.0606	-0.318	0.00167
Chr1	13271686	0.69	0.935	0.245	0.00981
Chr1	13276135	0.948	0.766	-0.182	0.00862
Chr1	13304323	0.158	0.469	0.311	0.00812
Chr1	13406942	0.386	0.655	0.268	0.00913
Chr1	13414370	0.606	0.895	0.289	0.00569
Chr1	13414702	0.107	0.458	0.351	0.00577
Chr1	13418164	0.447	0.821	0.374	0.00246
Chr1	13451608	0.271	0.0377	-0.233	0.00139
Chr1	13451622	0.75	0.483	-0.267	0.0046
Chr1	13453049	0.107	0.409	0.302	0.000746
Chr1	13453613	0.432	0.661	0.229	0.00953
Chr1	13453646	0.52	0.759	0.239	0.00623
Chr1	13455342	0.111	0.359	0.248	0.00895
Chr1	13466214	0.0156	0.195	0.179	0.00215
Chr1	13482624	0.0213	0.257	0.236	0.00164
Chr1	13482700	0.02	0.2	0.18	0.00938
Chr1	13487104	0.571	0.115	-0.456	0.00139
Chr1	13499766	0.347	0.0882	-0.259	0.0085
Chr1	13499930	0.75	0.379	-0.371	0.00299
Chr1	13503793	0.215	0.52	0.305	0.00529
Chr1	13507086	0.378	0.0857	-0.292	0.00367
Chr1	13524372	0.231	0.622	0.391	0.000998
Chr1	13524380	0.167	0.552	0.385	0.000894
Chr1	13529721	0.54	0.753	0.213	0.00453
Chr1	13537700	0.51	0.659	0.149	0.00903
Chr1	13551154	0.306	0.591	0.285	0.00699
Chr1	13558848	0.04	0.325	0.285	0.000397
Chr1	13561676	0.267	0.846	0.579	1.55e-05
Chr1	13566483	0.817	0.634	-0.183	0.00845
Chr1	13567732	0.431	0.132	-0.3	0.00253
Chr1	13575059	0.961	0.761	-0.2	0.00354
Chr1	13575236	0.655	0.857	0.202	0.0078
Chr1	13576595	0.74	0.521	-0.219	0.00367
Chr1	13577614	0.571	0.785	0.213	0.00775
Chr1	13583502	0.554	0.245	-0.309	0.00155
Chr1	13584436	0.667	0.42	-0.246	0.00604
Chr1	13588469	0.348	0.688	0.34	0.0018
Chr1	13597956	0.087	0.326	0.239	0.00748
Chr1	13600711	0.661	0.971	0.31	0.000455
Chr1	13602027	0.857	0.627	-0.23	0.00795
Chr1	13602913	0.242	0.607	0.365	0.00485
Chr1	13625169	0.69	0.39	-0.3	0.00826
Chr1	13628814	0.0833	0.395	0.311	0.00864
Chr1	13630547	0.694	0.32	-0.374	0.00184
Chr1	13632593	0.727	1	0.273	0.00695
Chr1	13632605	0.571	1	0.429	0.000332
Chr1	13646190	0.756	0.438	-0.319	0.0077
Chr1	13651358	0.256	0.571	0.316	0.00575
Chr1	13660141	0.308	0.0638	-0.244	0.00399
Chr1	13663653	0.0746	0.3	0.225	0.00936
Chr1	13667454	0.15	0.425	0.275	0.000616
Chr1	13667845	0.579	0.885	0.306	0.00119
Chr1	13670366	0.448	0.771	0.323	0.00134
Chr1	13670921	0.231	0.583	0.353	0.00709
Chr1	13671948	0.175	0.474	0.299	0.00273
Chr1	13675180	0	0.148	0.148	0.00274
Chr1	13677497	0.148	0.396	0.248	0.00663
Chr1	13678431	0	0.25	0.25	0.00896
Chr1	13680850	0.489	0.232	-0.257	0.00192
Chr1	13681313	0.515	0.17	-0.344	0.000181
Chr1	13682831	0.607	0.19	-0.417	0.00436
Chr1	13689937	0	0.143	0.143	0.00644
Chr1	13728765	0.308	0.694	0.387	0.00428
Chr1	13733571	0.69	0.29	-0.4	0.000936
Chr1	13737668	0.0227	0.231	0.208	0.00511
Chr1	13739491	0.333	0.673	0.34	0.00087
Chr1	13739614	0.691	0.886	0.195	0.00637
Chr1	13744359	0.235	0.0417	-0.194	0.00416
Chr1	13744419	0.341	0.0962	-0.245	0.00109
Chr1	13744496	0.2	0.493	0.293	0.000143
Chr1	13754846	0.793	0.463	-0.33	0.00683
Chr1	13765476	0.957	0.643	-0.314	0.00749
Chr1	13774376	0.583	0.371	-0.212	0.00796
Chr1	13777352	0.368	0.641	0.273	0.00119
Chr1	13778333	0.111	0.462	0.35	0.00628
Chr1	13778607	0.55	0.317	-0.233	0.00416
Chr1	13786797	0.319	0.667	0.348	0.00931
Chr1	13786917	0.378	0.769	0.391	0.00274
Chr1	13789015	0.629	0.919	0.29	0.00416
Chr1	13796045	0.0333	0.348	0.314	0.0014
Chr1	13811081	0.839	0.391	-0.447	0.00124
Chr1	13811958	0.84	0.48	-0.36	0.00216
Chr1	13812409	0.268	0.696	0.427	0.00141
Chr1	13827446	0.139	0.368	0.229	0.00306
Chr1	13830934	0.395	0.8	0.405	0.00193
Chr1	13846689	0.522	0.816	0.294	0.00585
Chr1	13852794	0.481	0.75	0.269	0.00373
Chr1	13853238	0.382	0.1	-0.282	0.00125
Chr1	13862401	0.167	0.44	0.273	0.0043
Chr1	13865132	0.464	0.84	0.376	0.00893
Chr1	13866589	0.172	0.545	0.373	0.00354
Chr1	13866630	0.606	0.182	-0.424	0.00239
Chr1	13873817	0.718	0.351	-0.367	0.00253
Chr1	13874858	0.66	0.308	-0.352	0.00658
Chr1	13875351	0.447	0.75	0.303	0.00993
Chr1	13886216	0.44	0.763	0.323	0.00261
Chr1	13893641	0.0278	0.267	0.239	0.00862
Chr1	13915822	0.027	0.292	0.265	0.0046
Chr1	13916778	0.167	0.528	0.361	0.00659
Chr1	13920646	0.552	0.868	0.317	0.00538
Chr1	13920735	0.0833	0.464	0.381	0.00473
Chr1	13925290	0.735	0.349	-0.386	0.00118
Chr1	13925429	0.333	0.0682	-0.265	0.00201
Chr1	13937930	0.812	0.532	-0.281	0.00449
Chr1	13947234	0.79	0.483	-0.308	0.0065
Chr1	13983502	0.807	0.961	0.154	0.00331
Chr1	13983599	0.491	0.75	0.259	0.0063
Chr1	13984702	0.541	0.822	0.282	0.00802
Chr1	14002987	0.87	0.611	-0.258	0.00949
Chr1	14022091	0.882	0.595	-0.287	0.00898
Chr1	14041913	0.881	0.586	-0.295	0.00253
Chr1	14046046	0.833	0.353	-0.48	0.000412
Chr1	14048551	0.88	0.536	-0.344	0.00794
Chr1	14048970	0.547	0.816	0.269	0.00281
Chr1	14053262	0.868	0.708	-0.161	0.0077
Chr1	14057605	0.841	0.561	-0.28	0.0081
Chr1	14059672	0.565	0.273	-0.292	0.00321
Chr1	14060800	0.787	0.462	-0.326	0.00847
Chr1	14061921	1	0.744	-0.256	0.00965
Chr1	14068878	0.472	0.783	0.31	0.00102
Chr1	14072013	0.639	0.367	-0.272	0.00696
Chr1	14089242	0.543	0.857	0.314	0.00231
Chr1	14089569	0.391	0.627	0.236	0.00393
Chr1	14089571	0.208	0.409	0.201	0.00798
Chr1	14092837	0.881	0.56	-0.321	0.00629
Chr1	14101626	0.156	0.542	0.386	0.00167
Chr1	14107634	0.75	0.5	-0.25	0.00903
Chr1	14120468	0.508	0.828	0.319	0.00492
Chr1	14122285	0.367	0.815	0.448	0.00108
Chr1	14179884	0.508	0.796	0.288	0.00279
Chr1	14222500	0.7	0.966	0.266	0.00526
Chr1	14246606	0.845	0.627	-0.218	0.00846
Chr1	14246889	0.515	0.755	0.24	0.00828
Chr1	14275902	0	0.25	0.25	0.00415
Chr1	14277217	0.275	0.654	0.379	0.00458
Chr1	14278978	0.689	0.378	-0.311	0.0073
Chr1	14285581	0.279	0.545	0.267	0.00823
Chr1	14287174	0.462	0.0857	-0.376	0.00189
Chr1	14287675	0.322	0.194	-0.129	0.00409
Chr1	14288268	0.423	0.909	0.486	0.000658
Chr1	14295686	0.444	0.645	0.201	0.00604
Chr1	14298091	0.59	0.333	-0.257	0.00663
Chr1	14375279	0.839	0.526	-0.312	0.00966
Chr1	14378056	0.258	0.583	0.326	0.0024
Chr1	14384106	0.9	0.622	-0.278	0.00159
Chr1	14385114	0.0429	0.146	0.103	0.00312
Chr1	14386444	0.331	0.511	0.18	0.00831
Chr1	14387416	0.0192	0.186	0.167	0.01
Chr1	14400426	0.259	0.456	0.197	0.00937
Chr1	14449474	0.305	0.417	0.112	0.00917
Chr1	14478978	0.105	0.254	0.149	0.00715
Chr1	14479924	0.146	0.29	0.144	0.00216
Chr1	14482169	0.14	0.277	0.138	0.00704
Chr1	14498832	0.258	0.61	0.352	0.00047
Chr1	14499159	0.862	0.367	-0.495	0.000139
Chr1	14503817	0.6	0.207	-0.393	0.000949
Chr1	14511858	0.16	0.4	0.24	0.00909
Chr1	14513118	0.155	0.316	0.161	0.00402
Chr1	14518443	0.258	0.591	0.333	0.00827
Chr1	14711597	0.186	0.478	0.292	0.00225
Chr1	14715448	0.764	0.5	-0.264	0.00985
Chr1	14715609	0.83	0.579	-0.251	0.00987
Chr1	14715888	0.524	0.923	0.399	0.00256
Chr1	14722148	0.287	0.342	0.0553	0.00803
Chr1	14764015	0.316	0	-0.316	0.00487
Chr1	14764442	0.698	0.382	-0.316	0.00113
Chr1	14767675	0.0811	0.37	0.289	0.00978
Chr1	14767972	0.308	0.0698	-0.238	0.00869
Chr1	14770446	0.324	0.652	0.329	0.00627
Chr1	14772927	0.314	0.415	0.1	0.00823
Chr1	14813908	0.226	0.0263	-0.2	0.00667
Chr1	14828499	0.483	0.206	-0.277	0.00869
Chr1	14839113	0.818	1	0.182	0.0077
Chr1	14847084	0.406	0.621	0.216	0.0023
Chr1	14850838	0.427	0.23	-0.197	0.00383
Chr1	14851624	0.0598	0.244	0.185	0.000199
Chr1	14857689	0.0899	0.17	0.0804	6.75e-05
Chr1	14861566	0.518	0.353	-0.165	0.00236
Chr1	14897525	0.28	0.516	0.236	0.00539
Chr1	14897758	0.5	0.755	0.255	0.00667
Chr1	14903959	0.794	0.439	-0.355	0.00218
Chr1	14905273	0.223	0.0714	-0.152	0.00597
Chr1	14907404	0.473	0.2	-0.273	0.000503
Chr1	14924281	0.425	0.662	0.237	0.00639
Chr1	14937855	0.955	0.636	-0.318	0.0062
Chr1	14938065	0.682	0.907	0.226	0.00896
Chr1	14945120	0.779	0.647	-0.132	0.00635
Chr1	14956276	0.43	0.317	-0.113	0.00141
Chr1	14956282	0.122	0.0637	-0.0584	0.0053
Chr1	14957146	0.235	0.438	0.202	0.0032
Chr1	14960701	0.474	0.652	0.177	0.00449
Chr1	14969661	0.0862	0.306	0.219	0.00983
Chr1	14969949	0.25	0.611	0.361	0.00144
Chr1	14984411	0.437	0.537	0.1	0.0079
Chr1	15175145	0.545	0.906	0.361	0.000672
Chr1	15184080	0.354	0.585	0.232	0.00766
Chr1	15199833	0.582	0.818	0.236	0.00431
Chr1	15203127	0.833	0.566	-0.267	0.000287
Chr1	15204663	0.093	0.34	0.247	0.00579
Chr1	15205581	0.413	0.109	-0.304	0.00166
Chr1	15213969	0.74	0.955	0.215	0.00483
Chr1	15242678	0.6	0.853	0.253	0.000802
Chr1	15244413	0.488	0.726	0.238	0.0031
Chr1	15252195	0.647	0.853	0.206	0.00602
Chr1	15256673	0.5	0.115	-0.385	0.00164
Chr1	15257412	0.636	0.958	0.322	0.00429
Chr1	15264547	0.458	0.84	0.382	0.00715
Chr1	15265201	0.571	0.821	0.25	0.00366
Chr1	15268068	0.358	0.667	0.308	0.00193
Chr1	15268174	0.774	0.286	-0.488	8.65e-05
Chr1	15272938	0.403	0.639	0.236	0.00739
Chr1	15285578	0.327	0.139	-0.188	0.00659
Chr1	15286230	0.113	0.375	0.262	0.00181
Chr1	15287077	0.534	0.268	-0.267	0.0044
Chr1	15301891	0.458	0.829	0.371	0.00451
Chr1	15302509	0.779	0.538	-0.241	0.00626
Chr1	15309571	0.55	0.889	0.339	0.00197
Chr1	15309759	0.6	0.233	-0.367	0.00821
Chr1	15315610	0.524	0.08	-0.444	0.000203
Chr1	15322814	0.254	0.423	0.168	0.00197
Chr1	15325428	0.655	0.912	0.257	0.00621
Chr1	15325738	0.293	0.708	0.416	0.00177
Chr1	15327291	0.531	0.25	-0.281	0.00667
Chr1	15330825	0.84	0.435	-0.405	0.00595
Chr1	15331875	0.532	0.804	0.272	0.00426
Chr1	15333638	0.66	0.359	-0.301	0.00892
Chr1	15347267	0.241	0.0227	-0.219	0.00163
Chr1	15351534	0.654	0.25	-0.404	0.00189
Chr1	15354017	0.579	0.268	-0.311	0.00653
Chr1	15367839	0.293	0.545	0.252	0.00784
Chr1	15368718	0.14	0.341	0.202	0.00221
Chr1	15373689	0.436	0.756	0.319	0.00208
Chr1	15373919	0.725	0.922	0.197	0.009
Chr1	15374583	0.427	0.595	0.168	0.00908
Chr1	15375860	0.815	0.533	-0.282	0.00634
Chr1	15379844	0.261	0.575	0.314	0.00423
Chr1	15407144	0.263	0.622	0.358	0.00247
Chr1	15411968	0.465	0.676	0.211	0.00983
Chr1	15412918	0.929	0.615	-0.313	0.00823
Chr1	15415472	0.85	0.444	-0.406	0.00645
Chr1	15415722	0.391	0.833	0.442	0.00268
Chr1	15422781	0.303	0.53	0.228	0.00661
Chr1	15422818	0.481	0.8	0.319	0.000978
Chr1	15431438	0.12	0.347	0.227	0.00912
Chr1	15437172	0.509	0.185	-0.324	0.00744
Chr1	15445921	0.392	0.667	0.275	0.00262
Chr1	15491372	0.667	0.404	-0.263	0.00762
Chr1	15493160	0.49	0.171	-0.319	0.00181
Chr1	15500912	0.634	0.826	0.191	0.0056
Chr1	15501028	0.113	0.327	0.214	0.00532
Chr1	15501464	0.815	0.558	-0.257	0.00173
Chr1	15533550	0.328	0.6	0.272	0.00616
Chr1	15533833	0.17	0.567	0.397	0.000407
Chr1	15534622	0.362	0.683	0.321	0.0031
Chr1	15560729	0.86	0.595	-0.265	0.00473
Chr1	15573535	0.949	0.645	-0.304	0.00161
Chr1	15574009	0.25	0.0455	-0.205	0.00633
Chr1	15576794	0.894	0.542	-0.352	0.00183
Chr1	15593726	0.89	0.642	-0.249	0.000987
Chr1	15606170	0.438	0.696	0.259	0.0057
Chr1	15606246	0.722	0.423	-0.299	0.00301
Chr1	15609118	0.288	0.554	0.265	0.00661
Chr1	15610733	0.892	0.544	-0.348	0.000541
Chr1	15610938	0.554	0.325	-0.229	0.00724
Chr1	15618328	0.114	0.373	0.258	0.0016
Chr1	15623405	0.588	0.312	-0.276	0.00438
Chr1	15624560	0.333	0.656	0.323	0.00939
Chr1	15631029	0.808	1	0.192	0.00438
Chr1	15634475	0.267	0.0256	-0.241	0.0022
Chr1	15645848	0.0678	0.3	0.232	0.00414
Chr1	15676566	0.927	0.622	-0.305	0.000356
Chr1	15677768	0.719	0.974	0.255	0.00404
Chr1	15696193	0.469	0.681	0.212	0.00761
Chr1	15701574	0.158	0.48	0.322	0.00956
Chr1	15703903	0	0.0741	0.0741	0.00951
Chr1	15708979	0.222	0.533	0.311	0.00715
Chr1	15709496	0.556	0.308	-0.248	0.00885
Chr1	15709538	0.609	0.225	-0.384	0.000227
Chr1	15713839	0.608	0.418	-0.19	0.00677
Chr1	15715089	0.141	0.4	0.259	0.00567
Chr1	15715693	0.296	0.069	-0.227	0.00106
Chr1	15719283	0.277	0.739	0.463	0.000325
Chr1	15722497	0.176	0.5	0.324	0.00573
Chr1	15726768	0.393	0.708	0.315	0.00162
Chr1	15756069	0.76	0.308	-0.452	0.00191
Chr1	15760306	0.0896	0.338	0.249	0.000627
Chr1	15760425	0.367	0.724	0.357	5.8e-05
Chr1	15760454	0.243	0.478	0.235	0.00465
Chr1	15788889	0.276	0.636	0.361	0.00568
Chr1	15795508	0.5	0.194	-0.306	0.00821
Chr1	15796387	0.588	0.857	0.269	0.00941
Chr1	15796717	0.241	0.533	0.293	0.00355
Chr1	15811909	0.393	0.0667	-0.326	0.00407
Chr1	15814902	0.0139	0.167	0.153	0.00806
Chr1	15815781	0.976	0.75	-0.226	0.0077
Chr1	15815867	0.178	0.511	0.333	0.00167
Chr1	15819253	0.132	0.395	0.263	0.0059
Chr1	15829098	0.381	0.677	0.296	0.00866
Chr1	15829713	0.559	0.822	0.263	0.00436
Chr1	15829819	0.0822	0.273	0.191	0.00692
Chr1	15830148	0.52	0.192	-0.328	0.000814
Chr1	15833218	0.645	0.327	-0.318	0.00634
Chr1	15835408	0.253	0.0645	-0.189	0.00315
Chr1	15850943	0.394	0.729	0.335	0.00315
Chr1	15851197	0.77	0.544	-0.226	0.00847
Chr1	15853520	0.404	0.116	-0.287	0.00162
Chr1	15860298	0.878	0.533	-0.344	0.00026
Chr1	15863278	0.77	0.444	-0.326	0.00602
Chr1	15875327	0.793	0.381	-0.412	0.00703
Chr1	15886372	0.429	0.128	-0.3	0.00937
Chr1	15890912	0.0196	0.19	0.171	0.00988
Chr1	15920226	0.157	0.444	0.288	0.00661
Chr1	15929654	0.767	0.573	-0.194	0.00694
Chr1	15929756	0.597	0.761	0.165	0.00841
Chr1	15944810	0.111	0.417	0.306	0.000541
Chr1	15946241	0.424	0.72	0.296	0.00214
Chr1	15949877	0.175	0.371	0.196	0.00925
Chr1	15954634	0.22	0.477	0.257	0.000221
Chr1	15968813	0.131	0.32	0.189	0.00673
Chr1	16004584	0.109	0.536	0.427	0.000106
Chr1	16006473	0.107	0.462	0.354	0.00567
Chr1	16033948	0.371	0.681	0.309	0.00722
Chr1	16069330	0.489	0.128	-0.361	0.000452
Chr1	16071317	0.0741	0.485	0.411	0.000588
Chr1	16074433	0.283	0.524	0.24	0.00988
Chr1	16082455	0.455	0.115	-0.339	0.00271
Chr1	16083687	0.523	0.821	0.298	0.00531
Chr1	16084301	0.826	0.414	-0.412	0.00412
Chr1	16088434	0.63	0.911	0.281	0.0018
Chr1	16089361	0.31	0.741	0.43	0.0016
Chr1	16096450	0.758	0.353	-0.405	0.00035
Chr1	16098087	0.239	0.548	0.309	0.00797
Chr1	16112509	0.233	0.571	0.339	0.00554
Chr1	16125680	0.0513	0.333	0.282	0.00639
Chr1	16128796	0.423	0	-0.423	0.000464
Chr1	16129371	0.944	0.548	-0.397	7.54e-05
Chr1	16190834	0.431	0.81	0.378	0.00441
Chr1	16191351	0.469	0.844	0.374	0.000929
Chr1	16214441	1	0.771	-0.229	0.00629
Chr1	16231735	0.455	0.808	0.353	0.00753
Chr1	16237203	0.486	0.808	0.321	0.00254
Chr1	16240998	0.917	0.667	-0.25	0.01
Chr1	16241581	0.219	0.562	0.344	0.00973
Chr1	16246083	0.5	0.84	0.34	0.004
Chr1	16251963	0.834	0.781	-0.0528	0.00627
Chr1	16255226	0.798	0.593	-0.205	0.00457
Chr1	16255267	0.717	0.5	-0.217	0.00442
Chr1	16257149	0.829	0.543	-0.286	0.00573
Chr1	16258528	0.516	0.645	0.128	0.00562
Chr1	16265190	0.719	0.578	-0.141	0.00127
Chr1	16274542	0.524	0.167	-0.357	0.00283
Chr1	16277743	0.178	0.396	0.218	0.00831
Chr1	16280190	0.291	0.545	0.254	0.000712
Chr1	16281952	0.147	0.397	0.25	0.00133
Chr1	16284552	0.339	0.826	0.487	0.000132
Chr1	16285457	0.0781	0.333	0.255	0.00109
Chr1	16287414	0.291	0.541	0.25	0.00326
Chr1	16289062	0	0.227	0.227	0.00757
Chr1	16316477	0.511	0.194	-0.317	0.00513
Chr1	16326134	0.816	0.429	-0.388	0.00347
Chr1	16326604	0.355	0.76	0.405	0.0033
Chr1	16327944	0.429	0.685	0.257	0.00627
Chr1	16329646	0.543	0.358	-0.185	0.00475
Chr1	16334326	0.238	0.578	0.34	0.000554
Chr1	16367894	0.604	0.955	0.35	0.00343
Chr1	16368823	0.447	0.8	0.353	0.000374
Chr1	16371884	0.667	0.96	0.293	0.00709
Chr1	16377406	0.0952	0.333	0.238	0.0039
Chr1	16402682	0.861	0.486	-0.375	0.00101
Chr1	16402800	0.885	0.583	-0.301	0.00532
Chr1	16414732	0.41	0.673	0.263	0.00787
Chr1	16414734	0.438	0.167	-0.271	0.00998
Chr1	16421773	0.517	0.154	-0.363	0.00964
Chr1	16488089	0.339	0.652	0.313	0.00265
Chr1	16491765	0.391	0.857	0.466	0.00206
Chr1	16498344	0.391	0.725	0.335	0.00038
Chr1	16550202	0	0.19	0.19	0.00582
Chr1	16585283	0.478	0.253	-0.225	0.00127
Chr1	16585974	0.277	0.654	0.377	0.00269
Chr1	16670706	0.646	0.362	-0.284	0.00764
Chr1	16685738	0.472	0.267	-0.205	0.00557
Chr1	16685748	0.804	0.581	-0.223	0.00226
Chr1	16685761	0.84	0.623	-0.217	0.00194
Chr1	16692211	0.537	0.283	-0.254	0.00751
Chr1	16692218	0.458	0.203	-0.254	0.00579
Chr1	16693528	0.227	0.583	0.356	0.00708
Chr1	16696216	0.702	0.303	-0.399	0.000597
Chr1	16698934	0.574	0.263	-0.311	0.00352
Chr1	16699330	0.532	0.857	0.325	0.00548
Chr1	16700788	0.538	0.205	-0.333	0.0077
Chr1	16723597	0.523	0.846	0.323	0.00927
Chr1	16781443	0.221	0.475	0.254	0.00955
Chr1	16798382	0.208	0.417	0.209	0.00764
Chr1	16877959	0.627	0.917	0.29	0.00852
Chr1	16941975	0.434	0.311	-0.123	0.00575
Chr1	17010246	0	0.174	0.174	0.00861
Chr1	17011610	0.797	1	0.203	0.000644
Chr1	17026713	0.737	0.935	0.198	0.00934
Chr1	17032991	0.308	0.632	0.324	0.00282
Chr1	17037507	0.66	0.32	-0.34	0.00705
Chr1	17043243	0.714	0.923	0.209	0.00621
Chr1	17099847	0.864	0.562	-0.301	0.00421
Chr1	17146277	0.0172	0.204	0.186	0.00154
Chr1	17146410	0.188	0.476	0.289	0.00231
Chr1	17148456	0.429	0.783	0.354	0.000706
Chr1	17178228	0.451	0.167	-0.284	0.00614
Chr1	17180501	0.729	0.353	-0.376	0.00133
Chr1	17209080	0.614	0.226	-0.388	0.00105
Chr1	17209105	0.242	0	-0.242	0.00842
Chr1	17210242	0.306	0.0926	-0.213	0.00327
Chr1	17268145	0.226	0.0238	-0.203	0.00532
Chr1	17269275	0.8	0.46	-0.34	0.000162
Chr1	17307019	0.222	0.512	0.29	0.0046
Chr1	17307579	0.778	0.455	-0.323	0.00436
Chr1	17328037	0.149	0.289	0.14	0.00254
Chr1	17328052	0.212	0.368	0.156	0.0025
Chr1	17335427	0.594	0.727	0.133	0.00811
Chr1	17360571	0.533	0.167	-0.367	0.00165
Chr1	17400592	0.703	0.88	0.176	0.00338
Chr1	17421148	0.0423	0.253	0.211	0.000361
Chr1	17423590	0.5	0.0784	-0.422	1.15e-05
Chr1	17427789	0.167	0	-0.167	0.00803
Chr1	17541000	0.231	0.567	0.336	0.00368
Chr1	17605150	0.113	0.333	0.22	0.00744
Chr1	17677807	0	0.174	0.174	0.00911
Chr1	17709314	0.909	0.596	-0.313	0.000147
Chr1	17709474	0.851	0.578	-0.273	0.00187
Chr1	17710453	0.595	0.396	-0.199	0.00531
Chr1	17859589	0.339	0.493	0.154	0.00763
Chr1	17860229	0.333	0.569	0.236	0.00398
Chr1	17860466	0.519	0.345	-0.174	0.00181
Chr1	17861114	0.268	0.414	0.146	0.00865
Chr1	17864576	0.129	0.429	0.3	0.00227
Chr1	17864911	0.755	0.455	-0.3	0.00611
Chr1	17866234	0.679	0.853	0.174	0.00773
Chr1	17866287	0.597	0.789	0.193	0.00307
Chr1	17869121	1	0.853	-0.147	0.00633
Chr1	18024812	0.674	0.925	0.251	0.00198
Chr1	18029373	0.1	0.423	0.323	0.00078
Chr1	18075010	0.013	0.152	0.139	0.00426
Chr1	18084115	0.519	0.27	-0.249	0.00357
Chr1	18118855	0.275	0.493	0.218	0.00953
Chr1	18136934	0.312	0.697	0.384	0.00284
Chr1	18152952	0.59	0.851	0.261	0.00292
Chr1	18163779	0	0.143	0.143	0.00782
Chr1	18197060	0.0741	0.455	0.38	0.00286
Chr1	18222146	0.213	0.0238	-0.189	0.00844
Chr1	18255537	0.477	0.179	-0.298	0.00531
Chr1	18282276	0.0794	0.294	0.215	0.00541
Chr1	18282291	0.176	0.559	0.382	0.000363
Chr1	18282297	0.161	0.375	0.214	0.0089
Chr1	18282299	0.2	0.556	0.356	0.00222
Chr1	18359225	0.639	0.894	0.254	0.00321
Chr1	18476946	0	0.125	0.125	0.0079
Chr1	18517949	0	0.14	0.14	0.008
Chr1	18663359	0.658	0.333	-0.325	0.00621
Chr1	18667298	0.279	0.568	0.289	0.00569
Chr1	18669333	0.244	0.558	0.314	0.00435
Chr1	18671395	0.556	0.844	0.289	0.00234
Chr1	18850528	0	0.154	0.154	0.00814
Chr1	19018830	0.125	0.44	0.315	0.00699
Chr1	19018959	0.411	0.651	0.24	0.00408
Chr1	19019038	0.299	0.495	0.196	0.00621
Chr1	19043216	0.0417	0.478	0.437	0.000699
Chr1	19086054	0.438	0.714	0.277	0.00418
Chr1	19106320	0.976	0.733	-0.242	0.00341
Chr1	19108027	0.368	0.636	0.268	0.00786
Chr1	19275075	0.373	0.821	0.449	0.000145
Chr1	19410234	0.491	0.788	0.297	0.00699
Chr1	19411675	0.167	0.408	0.241	0.00847
Chr1	19449142	0.02	0.231	0.211	0.00557
Chr1	19470013	0	0.174	0.174	0.00589
Chr1	19473629	0.588	0.882	0.295	0.00205
Chr1	19483914	0.473	0.655	0.182	0.00328
Chr1	19485280	0.467	0.85	0.383	0.00572
Chr1	19670420	0.677	0.833	0.156	0.00521
Chr1	19670478	0.548	0.403	-0.145	0.00688
Chr1	19848471	0.491	0.791	0.3	0.00306
Chr1	19984430	0.303	0.107	-0.197	0.00223
Chr1	19986536	0.532	0.92	0.388	0.000703
Chr1	19990075	0.545	0.839	0.293	0.00896
Chr1	20003345	0	0.179	0.179	0.00409
Chr1	20008365	0.4	0.773	0.373	0.00728
Chr1	20077423	0.609	0.897	0.287	0.00657
Chr1	20203796	0	0.156	0.156	0.00954
Chr1	20301427	0	0.2	0.2	0.00928
Chr1	20344469	0.267	0.537	0.27	0.00715
Chr1	20356310	0.578	0.79	0.213	0.00849
Chr1	20356626	0.697	0.923	0.226	0.00258
Chr1	20357669	0.415	0.181	-0.234	0.00171
Chr1	20414563	0	0.158	0.158	0.00339
Chr1	20445043	0.165	0.0169	-0.148	0.00391
Chr1	20445329	0.293	0.686	0.393	0.00111
Chr1	20467546	0.371	0.638	0.267	0.00791
Chr1	20639661	0.361	0.0455	-0.316	0.00968
Chr1	20640736	0.345	0.0417	-0.303	0.00754
Chr1	20640742	0.407	0	-0.407	0.00104
Chr1	20641939	0.545	0.107	-0.438	0.000384
Chr1	20641981	0.25	0	-0.25	0.00448
Chr1	20641984	0.276	0	-0.276	0.00448
Chr1	20673202	0	0.184	0.184	0.00279
Chr1	20704940	0.487	0.736	0.249	0.00623
Chr1	20721631	0.0227	0.214	0.192	0.00666
Chr1	20748469	0.439	0.203	-0.235	0.00632
Chr1	20774557	0.509	0.771	0.261	0.00761
Chr1	20896201	0.176	0.519	0.342	0.000432
Chr1	20968863	0.0833	0.444	0.361	0.00489
Chr1	21002422	0.549	0.778	0.228	0.00875
Chr1	21029662	0.0159	0.19	0.175	0.00262
Chr1	21053870	0.154	0.393	0.24	0.00625
Chr1	21053933	0.348	0.607	0.259	0.00429
Chr1	21263117	0	0.132	0.132	0.00117
Chr1	21263135	0.0125	0.148	0.136	0.00304
Chr1	21269416	0.139	0.345	0.207	0.00975
Chr1	21341209	0	0.15	0.15	0.00365
Chr1	21502563	0.259	0	-0.259	0.000741
Chr1	21510216	0.0606	0.255	0.194	0.00667
Chr1	21927436	0.52	0.893	0.373	0.00502
Chr1	22008500	0	0.132	0.132	0.00914
Chr1	22020095	0	0.192	0.192	0.00736
Chr1	22199649	0	0.113	0.113	0.00774
Chr1	22340296	0.5	0.759	0.259	0.00648
Chr1	22340491	0.0896	0.266	0.176	0.00939
Chr1	22613996	0.459	0.612	0.153	0.00703
Chr1	22690696	0.605	0.902	0.298	0.00218
Chr1	22788921	0.565	0.879	0.314	0.0016
Chr1	22789081	0.273	0.583	0.311	0.00646
Chr1	22915018	0	0.0959	0.0959	0.00257
Chr1	23223184	0.506	0.778	0.272	0.0041
Chr1	23232608	0.0278	0.273	0.245	0.0095
Chr1	23530223	0.609	0.192	-0.416	0.00382
Chr1	23532197	0.338	0.706	0.368	9.19e-05
Chr1	23533166	0.569	0.28	-0.289	0.00473
Chr1	23534398	0.426	0.789	0.364	0.0006
Chr1	23721192	0.25	0.541	0.291	0.0043
Chr1	23752507	0.0125	0.148	0.135	0.00239
Chr1	23825014	0.451	0.725	0.274	0.00586
Chr1	23825352	0.741	0.457	-0.284	0.00435
Chr1	23825505	0.321	0.636	0.315	0.00457
Chr1	23847342	0	0.109	0.109	0.00661
Chr1	24157048	0.182	0.45	0.268	0.00988
Chr1	24179231	0.565	0.872	0.307	0.00182
Chr1	24248979	0.103	0.37	0.267	0.000908
Chr1	24327316	0.136	0.5	0.364	0.00571
Chr1	24463506	0	0.167	0.167	0.00672
Chr1	24463519	0.0645	0.304	0.24	0.00736
Chr1	24634461	0.76	0.607	-0.152	0.00757
Chr1	24634504	0.855	0.722	-0.133	0.00414
Chr1	24634509	0.871	0.731	-0.14	0.00248
Chr1	24828529	0.565	0.833	0.268	0.00647
Chr1	25193862	0.456	0.723	0.268	0.00708
Chr1	25220724	0.46	0.293	-0.167	0.00587
Chr1	25241049	0.589	0.846	0.257	0.0052
Chr1	25302903	0.0244	0.19	0.166	0.0011
Chr1	25549792	0.422	0.757	0.335	0.00338
Chr1	25751354	0	0.229	0.229	0.0014
Chr1	26128182	0.0833	0.417	0.333	0.000812
Chr1	26176913	0.386	0.721	0.335	0.000883
Chr1	26454759	0.286	0.632	0.346	0.00321
Chr1	26591756	0	0.15	0.15	0.00414
Chr1	26681353	0.0169	0.188	0.171	0.00702
Chr1	26815972	0.266	0.0526	-0.213	0.00802
Chr1	26815979	0.262	0.0526	-0.209	0.00836
Chr1	26815998	0.353	0.105	-0.248	0.0058
Chr1	26816012	0.324	0.0976	-0.227	0.00663
Chr1	27429607	0.118	0.512	0.395	0.000448
Chr1	27429760	0.803	0.589	-0.214	0.0097
Chr1	27728413	0.709	0.921	0.212	0.0035
Chr1	28016222	0.305	0.565	0.26	0.00966
Chr1	28038116	0.873	0.6	-0.273	0.00616
Chr1	28148628	0.189	0.519	0.329	0.00758
Chr1	28269846	0.557	0.782	0.225	0.0072
Chr1	28273250	0.203	0.475	0.271	0.00205
Chr1	28458443	0.193	0.452	0.259	0.00778
Chr1	28462365	0.143	0.0118	-0.131	0.00164
Chr1	28560369	0.557	0.739	0.182	0.00603
Chr1	28568549	0.671	0.9	0.229	0.00673
Chr1	28593699	0	0.111	0.111	0.00953
Chr1	28829706	0.714	1	0.286	0.00449
Chr1	28931204	0	0.13	0.13	0.00414
Chr1	28931232	0	0.098	0.098	0.00704
Chr1	29040825	0.424	0.8	0.376	2.77e-05
Chr1	29047451	0.148	0.429	0.28	0.00723
Chr1	29047457	0.154	0.448	0.294	0.00719
Chr1	29047465	0.172	0.441	0.269	0.00748
Chr1	29050501	0.478	0.143	-0.335	0.00519
Chr1	29050518	0.417	0.0938	-0.323	0.00215
Chr1	29140074	0.29	0	-0.29	0.00338
Chr1	29140101	0.0182	0.206	0.188	0.00445
Chr1	29140103	0.357	0	-0.357	0.00112
Chr1	29140108	0.4	0	-0.4	0.00108
Chr1	29140119	0.435	0.0417	-0.393	0.0018
Chr1	29141198	0.05	0.362	0.312	2.16e-05
Chr1	29175495	0.1	0.458	0.358	0.00186
Chr1	29226507	0.0222	0.25	0.228	0.00892
Chr1	29345301	0.514	0.175	-0.339	0.00295
Chr1	29412793	1	0.81	-0.19	0.01
Chr1	29813702	0.612	0.739	0.127	0.00356
Chr1	29907238	0.593	0.258	-0.335	0.00353
Chr2	1250	0.0204	0.0313	0.0109	0.00481
Chr2	1295	0.0137	0.0199	0.00624	0.00981
Chr2	1347	0.0118	0.0201	0.00831	0.000106
Chr2	1363	0.0164	0.0253	0.00888	0.000238
Chr2	1373	0.0217	0.0369	0.0152	0.000192
Chr2	1386	0.0234	0.0352	0.0118	0.00775
Chr2	1416	0.0252	0.0474	0.0222	0.000378
Chr2	1460	0.0133	0.0244	0.0111	0.000679
Chr2	1499	0.049	0.0724	0.0234	0.00887
Chr2	5575	0.115	0.137	0.0219	0.00248
Chr2	5722	0.126	0.151	0.0244	0.0031
Chr2	5767	0.231	0.18	-0.0515	0.00326
Chr2	5979	0.0445	0.0833	0.0389	0.00297
Chr2	5990	0.051	0.0864	0.0354	0.00708
Chr2	6112	0.628	0.417	-0.211	0.00884
Chr2	10340	0.0113	0.0291	0.0178	0.00129
Chr2	71530	0.0333	0.25	0.217	0.0014
Chr2	114538	0.18	0.467	0.287	0.00386
Chr2	138851	0.306	0.558	0.251	0.00809
Chr2	171687	0.0566	0.37	0.314	0.000687
Chr2	184139	0.633	0.879	0.246	0.00252
Chr2	184292	0.83	0.969	0.14	0.0079
Chr2	187471	0.65	0.902	0.252	0.00297
Chr2	214549	0	0.231	0.231	0.00891
Chr2	373283	0.667	1	0.333	0.00361
Chr2	375724	0.093	0.414	0.321	0.00291
Chr2	437657	0.792	0.977	0.185	0.00568
Chr2	437673	0.8	0.979	0.179	0.00801
Chr2	447728	0.288	0.0652	-0.223	0.00509
Chr2	449034	0.158	0.388	0.23	0.00872
Chr2	472870	0.0244	0.242	0.218	0.00867
Chr2	528378	0.73	1	0.27	0.00924
Chr2	626112	0.766	0.364	-0.402	0.00257
Chr2	637746	0.785	0.529	-0.255	0.00512
Chr2	668685	0.375	0.05	-0.325	0.00924
Chr2	685937	0.667	1	0.333	0.0039
Chr2	690041	0.0213	0.22	0.198	0.00504
Chr2	810826	0.037	0.348	0.311	0.00748
Chr2	814197	0.85	0.6	-0.25	0.00865
Chr2	815970	0.327	0.582	0.255	0.0063
Chr2	864530	0.586	0.92	0.334	0.00604
Chr2	879719	0.328	0.532	0.205	0.00498
Chr2	898573	0.66	0.314	-0.346	0.00213
Chr2	921645	0.689	0.879	0.19	0.00673
Chr2	973346	0.358	0.606	0.248	0.00548
Chr2	995309	0.476	0.674	0.198	0.00923
Chr2	1031621	0.0484	0.289	0.241	0.00181
Chr2	1078339	0.72	0.976	0.256	0.00115
Chr2	1082482	0.178	0.538	0.361	0.0029
Chr2	1103923	0.37	0.625	0.255	0.00516
Chr2	1117083	0.377	0.759	0.381	0.0012
Chr2	1120359	0.0814	0.289	0.207	0.00379
Chr2	1128426	0.134	0.368	0.234	0.00726
Chr2	1162025	0.163	0.486	0.324	0.00328
Chr2	1163634	0.511	0.824	0.313	0.00477
Chr2	1191151	0.167	0.396	0.229	0.00925
Chr2	1195135	0.764	0.48	-0.284	0.00437
Chr2	1201011	0.381	0.92	0.539	0.000131
Chr2	1204154	0.133	0.436	0.303	0.00291
Chr2	1240133	0.241	0.667	0.425	0.00274
Chr2	1250865	0.5	0.794	0.294	0.000288
Chr2	1250867	0.414	0.867	0.453	7.17e-05
Chr2	1258586	0.614	0.263	-0.35	0.00188
Chr2	1261263	0.561	0.837	0.276	0.00827
Chr2	1280343	0.0541	0.364	0.31	0.00369
Chr2	1285344	0.806	0.517	-0.289	0.00638
Chr2	1285475	0.562	0.2	-0.362	0.00517
Chr2	1286216	0.244	0.583	0.339	0.00844
Chr2	1292704	0.725	0.379	-0.346	0.00405
Chr2	1293807	0.0141	0.172	0.158	0.00747
Chr2	1313285	0.0233	0.229	0.205	0.00903
Chr2	1374769	0.37	0.662	0.291	0.000805
Chr2	1380838	0.492	0.636	0.144	0.00283
Chr2	1412120	0.383	0.667	0.283	0.00759
Chr2	1416508	0.86	0.588	-0.272	0.00914
Chr2	1419159	0.164	0.469	0.306	0.00123
Chr2	1427852	0.892	0.522	-0.37	0.00207
Chr2	1463164	0.0351	0.286	0.251	0.000707
Chr2	1463479	0.345	0.647	0.302	0.00335
Chr2	1489074	0.138	0	-0.138	0.00761
Chr2	1498975	0.379	0.727	0.348	0.00396
Chr2	1510879	0.756	1	0.244	0.00633
Chr2	1532508	0.13	0.405	0.275	0.00543
Chr2	1536776	0.447	0.795	0.348	0.00173
Chr2	1538011	0.37	0.714	0.344	0.00635
Chr2	1567042	0.107	0.341	0.234	0.00617
Chr2	1579884	0	0.133	0.133	0.00643
Chr2	1601196	0.5	0.833	0.333	0.00961
Chr2	1602507	0.301	0.577	0.276	0.000482
Chr2	1603940	0.468	0.708	0.24	0.00706
Chr2	1604549	0.176	0	-0.176	0.00363
Chr2	1636016	0.194	0.615	0.422	0.00228
Chr2	1650190	0.125	0.462	0.337	0.00716
Chr2	1656647	0.541	0.839	0.298	0.00571
Chr2	1667914	0.177	0.407	0.23	0.00755
Chr2	1739544	0.333	0.773	0.439	0.0037
Chr2	1744505	0.141	0.405	0.265	0.00368
Chr2	1745189	0.516	0.13	-0.386	0.00414
Chr2	1752931	0.229	0.51	0.281	0.00653
Chr2	1773085	0.649	0.358	-0.291	0.000773
Chr2	1815277	0.128	0.55	0.422	0.00133
Chr2	1816707	0.649	0.929	0.28	0.00863
Chr2	1817039	0.407	0.757	0.349	0.00883
Chr2	1822833	0.423	0.08	-0.343	0.00873
Chr2	1823671	0.971	0.756	-0.216	0.00972
Chr2	1826689	0.203	0	-0.203	0.000491
Chr2	1834384	0.733	0.238	-0.495	0.000664
Chr2	1837283	0.0167	0.29	0.274	0.000195
Chr2	1874819	0.158	0.0145	-0.143	0.0026
Chr2	1883304	0.342	0.541	0.198	0.00241
Chr2	1883484	0.288	0.507	0.219	0.00404
Chr2	1892500	0.66	0.227	-0.432	0.00158
Chr2	1895202	0.213	0.565	0.352	0.006
Chr2	1895413	0.487	0.71	0.222	0.00969
Chr2	1940800	0.0423	0.191	0.149	0.00726
Chr2	1940833	0.545	0.871	0.326	0.00214
Chr2	1948404	0.444	0.217	-0.228	0.00945
Chr2	1951359	0.482	0.184	-0.298	0.00184
Chr2	1983799	0.385	0.659	0.274	0.00849
Chr2	1986254	0.648	0.321	-0.327	0.00581
Chr2	1995436	0.481	0.2	-0.281	0.00569
Chr2	1996152	0.566	0.785	0.218	0.00829
Chr2	2015357	0.462	0.0455	-0.416	0.00124
Chr2	2015815	0.377	0.783	0.406	0.00127
Chr2	2023049	0.578	0.257	-0.321	0.00618
Chr2	2023106	0.914	0.625	-0.289	0.00951
Chr2	2027101	0.28	0.658	0.378	0.00466
Chr2	2027105	0.824	1	0.176	0.0079
Chr2	2029553	0.932	0.674	-0.257	0.00287
Chr2	2030268	0.508	0.684	0.176	0.00934
Chr2	2030701	0.773	0.956	0.182	0.00892
Chr2	2031802	0.604	0.32	-0.284	0.00555
Chr2	2036994	0.766	0.507	-0.259	0.00061
Chr2	2037208	0.839	0.6	-0.239	0.00842
Chr2	2038219	0.0526	0.214	0.162	0.00658
Chr2	2047743	0.273	0.75	0.477	0.00271
Chr2	2050440	0.75	1	0.25	0.00293
Chr2	2063186	0.571	0.85	0.279	0.00745
Chr2	2068151	0.325	0.58	0.255	0.00263
Chr2	2072907	0.493	0.784	0.291	0.00143
Chr2	2083171	0.458	0.775	0.316	0.000773
Chr2	2085981	0.792	0.407	-0.384	0.00967
Chr2	2086408	0.659	0.907	0.248	0.00468
Chr2	2089131	0.5	0.214	-0.286	0.00188
Chr2	2089292	0.939	0.636	-0.302	0.000529
Chr2	2113054	0.325	0.68	0.355	0.00989
Chr2	2130627	0.381	0.674	0.293	0.00917
Chr2	2133645	0.5	0.822	0.322	0.00137
Chr2	2134071	0	0.132	0.132	0.00484
Chr2	2154754	0.218	0.0227	-0.195	0.00539
Chr2	2184662	0.929	0.65	-0.279	0.00239
Chr2	2195359	0.605	0.897	0.293	0.00262
Chr2	2201921	0.186	0	-0.186	0.00672
Chr2	2251585	0.855	1	0.145	0.00594
Chr2	2259944	0.00877	0.051	0.0422	0.00166
Chr2	2274824	0.371	0.585	0.214	0.00942
Chr2	2288578	0.523	0.753	0.23	0.000804
Chr2	2344767	0.698	0.324	-0.374	0.00138
Chr2	2345059	0.73	0.333	-0.396	0.00224
Chr2	2350057	0.489	0.2	-0.289	0.00727
Chr2	2370124	0.568	0.182	-0.386	0.00594
Chr2	2385856	0.425	0.781	0.356	0.00363
Chr2	2394506	0.0938	0.476	0.382	0.00271
Chr2	2394522	0.319	0.636	0.317	0.00646
Chr2	2416486	0.558	0.206	-0.352	0.0023
Chr2	2418003	0.222	0.594	0.372	0.00273
Chr2	2429919	0	0.133	0.133	0.00727
Chr2	2437052	0.643	0.333	-0.31	0.00402
Chr2	2441002	0.429	0.826	0.398	0.0047
Chr2	2441928	0.327	0	-0.327	0.000842
Chr2	2445169	0.574	0.302	-0.272	0.00339
Chr2	2446395	0.0385	0.308	0.269	0.00045
Chr2	2447657	0.114	0.394	0.28	0.00607
Chr2	2447696	0.0263	0.25	0.224	0.00908
Chr2	2462210	0.963	0.676	-0.287	0.00479
Chr2	2467581	0.714	1	0.286	0.000803
Chr2	2470514	0.213	0.556	0.343	0.00457
Chr2	2472152	0.692	0.958	0.266	0.000276
Chr2	2475151	0.9	0.517	-0.383	0.000615
Chr2	2476080	0.475	0.756	0.281	0.00478
Chr2	2479237	0.534	0.75	0.216	0.0096
Chr2	2483394	0.364	0.675	0.311	0.00362
Chr2	2485316	0.875	0.693	-0.182	0.00926
Chr2	2508415	0.7	0.304	-0.396	0.00589
Chr2	2511637	0.255	0.617	0.361	0.000218
Chr2	2511966	0.293	0.0606	-0.232	0.00813
Chr2	2515536	0.34	0.614	0.274	0.00842
Chr2	2523236	0.273	0.476	0.203	0.00728
Chr2	2524211	0.586	0.265	-0.321	0.000971
Chr2	2524579	0.101	0.328	0.226	0.00192
Chr2	2528931	0.405	0.804	0.399	6.14e-06
Chr2	2535254	0	0.227	0.227	0.00375
Chr2	2539931	0.88	0.55	-0.33	0.0066
Chr2	2540462	0.385	0.743	0.358	0.00248
Chr2	2543879	0.574	0.857	0.283	0.00536
Chr2	2543903	0	0.231	0.231	0.00891
Chr2	2546154	0.286	0.0488	-0.237	0.00671
Chr2	2550503	0.17	0.434	0.264	0.00549
Chr2	2550570	0.275	0.569	0.294	0.00473
Chr2	2551079	0.561	0.897	0.336	0.00325
Chr2	2554850	0.792	0.5	-0.292	0.00598
Chr2	2555097	0.683	0.345	-0.338	0.00739
Chr2	2576721	0.339	0.69	0.351	0.000983
Chr2	2586818	0.803	0.375	-0.428	6.66e-05
Chr2	2588364	0.59	0.875	0.285	0.00518
Chr2	2589827	0.0612	0.282	0.221	0.00728
Chr2	2594078	0.491	0.757	0.266	0.00278
Chr2	2596871	0.574	0.75	0.176	0.00747
Chr2	2599539	0.868	0.455	-0.414	0.00101
Chr2	2606675	0.216	0.577	0.361	0.00714
Chr2	2606976	0.27	0.104	-0.166	0.00967
Chr2	2607732	0.309	0.56	0.251	0.00816
Chr2	2612133	0.115	0.44	0.325	0.000313
Chr2	2613607	0.377	0.702	0.325	0.000979
Chr2	2614778	0.364	0.828	0.464	0.00114
Chr2	2623951	0.556	0.281	-0.275	0.004
Chr2	2626714	0.204	0.477	0.273	0.00788
Chr2	2629389	0.524	0.78	0.256	0.00337
Chr2	2641391	0.0294	0.149	0.12	0.00182
Chr2	2641593	0.632	0.824	0.192	0.00816
Chr2	2650076	0.944	0.667	-0.278	0.00899
Chr2	2652762	0.321	0.537	0.216	0.00261
Chr2	2654326	0.858	0.673	-0.185	0.000895
Chr2	2654409	0.752	0.582	-0.17	0.00859
Chr2	2654661	0.516	0.326	-0.19	0.00582
Chr2	2659401	0.0182	0.214	0.196	0.00195
Chr2	2660289	0.833	1	0.167	0.00632
Chr2	2661536	0.444	0.75	0.306	0.00483
Chr2	2662856	0.128	0.449	0.321	0.00122
Chr2	2664782	0.393	0.757	0.363	0.000737
Chr2	2668414	0.759	0.465	-0.294	0.00341
Chr2	2668503	0.388	0.692	0.305	0.00553
Chr2	2674770	0.361	0.0938	-0.267	0.00644
Chr2	2676516	0.087	0.429	0.342	0.00721
Chr2	2681791	0.535	0.726	0.191	0.00936
Chr2	2685528	0.647	0.276	-0.371	0.00516
Chr2	2690427	0.432	0.135	-0.297	0.00652
Chr2	2694906	0.137	0.63	0.492	1.64e-05
Chr2	2702797	0	0.172	0.172	0.00643
Chr2	2707170	0.261	0.538	0.278	0.00245
Chr2	2709304	0.271	0.592	0.321	0.000919
Chr2	2721140	0.272	0.439	0.167	0.00114
Chr2	2724423	0.256	0.605	0.349	0.00178
Chr2	2742638	0.491	0.794	0.304	0.00659
Chr2	2743170	0.554	0.8	0.246	0.00848
Chr2	2743336	0.773	0.529	-0.243	0.00967
Chr2	2749169	0.667	0.372	-0.295	0.00917
Chr2	2750437	0.822	0.545	-0.277	0.00511
Chr2	2761650	0.667	0.355	-0.312	0.00694
Chr2	2763338	0.609	0.93	0.322	0.00227
Chr2	2768488	0.512	0.289	-0.223	0.00575
Chr2	2769170	0.252	0.477	0.224	0.00214
Chr2	2769946	0.322	0.529	0.207	0.00963
Chr2	2776384	0.667	0.889	0.222	0.00275
Chr2	2783177	0.413	0.0435	-0.37	0.00148
Chr2	2785550	0.225	0.075	-0.15	0.00959
Chr2	2806735	0.833	0.483	-0.351	0.00611
Chr2	2821468	0.851	0.592	-0.259	0.00626
Chr2	2862103	0.414	0.107	-0.307	0.00566
Chr2	2865064	0.595	0.295	-0.299	0.00792
Chr2	2885822	0.0435	0.197	0.153	0.00712
Chr2	2888758	0.409	0.706	0.297	0.000865
Chr2	2888780	0.296	0.566	0.27	0.00228
Chr2	2892018	0.293	0.0682	-0.225	0.00948
Chr2	2929278	0.706	0.357	-0.349	0.00302
Chr2	2941411	0.346	0.6	0.254	0.00844
Chr2	2972718	0.478	0.852	0.374	0.00667
Chr2	2990316	0.283	0.0982	-0.184	0.000247
Chr2	2991472	0.961	0.667	-0.294	0.000209
Chr2	2993710	0.443	0.609	0.166	0.00349
Chr2	2997184	0.92	0.974	0.0534	0.00986
Chr2	2998232	0.363	0.609	0.247	0.00156
Chr2	2999119	0.571	0.778	0.206	0.00553
Chr2	3000182	0.43	0.68	0.25	0.00732
Chr2	3000817	0.645	0.805	0.16	0.00214
Chr2	3003739	0.115	0.4	0.285	0.00266
Chr2	3004915	0.2	0.647	0.447	0.00128
Chr2	3028054	0.576	0.836	0.26	0.0038
Chr2	3030880	0.79	0.952	0.162	0.00757
Chr2	3031534	0.684	0.357	-0.327	0.0041
Chr2	3057603	0.593	0.95	0.357	0.00665
Chr2	3059326	0.4	0.667	0.267	0.00582
Chr2	3191056	0	0.08	0.08	0.0021
Chr2	3201051	0	0.0682	0.0682	0.00767
Chr2	3201064	0.00826	0.0891	0.0808	0.00611
Chr2	3201069	0	0.0671	0.0671	0.000406
Chr2	3210990	0.00643	0.0558	0.0494	0.00073
Chr2	3211426	0	0.06	0.06	0.00768
Chr2	3218239	0	0.026	0.026	0.000267
Chr2	3218861	0	0.0476	0.0476	0.000349
Chr2	3218967	0	0.0643	0.0643	0.000341
Chr2	3222315	0	0.0354	0.0354	0.00188
Chr2	3222347	0.00302	0.0338	0.0308	0.00405
Chr2	3225209	0.00408	0.0435	0.0394	0.00593
Chr2	3225708	0.00364	0.0232	0.0196	0.00881
Chr2	3227867	0	0.0259	0.0259	0.000582
Chr2	3229844	0	0.0167	0.0167	0.00469
Chr2	3229954	0	0.0423	0.0423	0.00101
Chr2	3239606	0.00138	0.0139	0.0126	0.00804
Chr2	3241723	0	0.0236	0.0236	0.00349
Chr2	3251533	0	0.032	0.032	0.0046
Chr2	3251605	0.00389	0.0233	0.0194	0.00977
Chr2	3252796	0.0127	0.0822	0.0695	0.00475
Chr2	3252826	0.0134	0.067	0.0536	0.0065
Chr2	3259403	0.00631	0.0382	0.0319	0.00658
Chr2	3259494	0.00633	0.0318	0.0255	0.00506
Chr2	3260457	0	0.0513	0.0513	0.0029
Chr2	3260531	0.00654	0.082	0.0754	0.00296
Chr2	3260628	0.00889	0.056	0.0471	0.00434
Chr2	3260692	0.00862	0.0566	0.048	0.00491
Chr2	3260819	0.00175	0.0202	0.0184	0.00385
Chr2	3261013	0.00553	0.022	0.0165	0.00955
Chr2	3261229	0.00243	0.0282	0.0258	0.0037
Chr2	3271296	0.00178	0.0302	0.0284	0.000148
Chr2	3280511	0.0016	0.0231	0.0215	0.000559
Chr2	3280534	0.00175	0.0228	0.021	0.00122
Chr2	3280538	0.00371	0.0321	0.0284	0.000458
Chr2	3281382	0.00355	0.056	0.0525	0.000415
Chr2	3281389	0.00803	0.0529	0.0448	0.00492
Chr2	3281396	0.0132	0.067	0.0539	0.0044
Chr2	3281399	0.0123	0.0631	0.0508	0.00499
Chr2	3281405	0.00794	0.0708	0.0629	0.000368
Chr2	3284444	0.00185	0.0187	0.0169	0.00798
Chr2	3284488	0	0.0226	0.0226	0.0078
Chr2	3290831	0.00287	0.0331	0.0302	0.00634
Chr2	3290837	0.00543	0.034	0.0286	0.00741
Chr2	3290852	0.00264	0.0421	0.0394	0.000218
Chr2	3292992	0.0152	0.172	0.157	0.00956
Chr2	3300802	0.0056	0.0386	0.033	0.00306
Chr2	3305097	0	0.154	0.154	0.00148
Chr2	3305328	0	0.037	0.037	0.000998
Chr2	3305333	0	0.0427	0.0427	0.000771
Chr2	3306573	0.00857	0.0431	0.0345	0.00824
Chr2	3306604	0.0011	0.0121	0.011	0.00453
Chr2	3335222	0	0.107	0.107	0.00245
Chr2	3335581	0.00552	0.0724	0.0668	0.00161
Chr2	3335729	0.0115	0.0495	0.038	0.00456
Chr2	3335752	0.00524	0.0484	0.0432	0.00987
Chr2	3340154	0.00263	0.0251	0.0225	0.00927
Chr2	3340220	0.00375	0.0257	0.0219	0.00395
Chr2	3340293	0.00524	0.0373	0.032	0.00252
Chr2	3342561	0.00283	0.0214	0.0186	0.00118
Chr2	3343451	0.00204	0.0138	0.0118	0.00508
Chr2	3346356	0.00243	0.0158	0.0133	0.00713
Chr2	3346667	0.00926	0.0625	0.0532	0.00542
Chr2	3351690	0.00199	0.0239	0.0219	0.00352
Chr2	3351783	0.00281	0.0184	0.0156	0.00873
Chr2	3358895	0	0.0484	0.0484	0.00918
Chr2	3380242	0.00292	0.0312	0.0282	0.00474
Chr2	3398250	0	0.0783	0.0783	0.00104
Chr2	3405095	0	0.0497	0.0497	0.003
Chr2	3405244	0.0108	0.0436	0.0329	0.00881
Chr2	3405248	0.0134	0.0551	0.0417	0.00281
Chr2	3405648	0	0.0667	0.0667	0.00424
Chr2	3407286	0	0.021	0.021	0.00191
Chr2	3410010	0.0032	0.0236	0.0204	0.00219
Chr2	3410025	0.00274	0.0196	0.0169	0.00254
Chr2	3410046	0.00445	0.0228	0.0183	0.00479
Chr2	3414800	0.00365	0.0423	0.0387	0.0041
Chr2	3414806	0	0.0426	0.0426	0.001
Chr2	3421083	0.00195	0.0135	0.0115	0.00396
Chr2	3422055	0.00281	0.0325	0.0297	0.00257
Chr2	3422094	0.00194	0.0234	0.0214	0.00226
Chr2	3422496	0.00591	0.0349	0.029	0.00169
Chr2	3424426	0	0.0249	0.0249	0.00121
Chr2	3424431	0	0.0268	0.0268	0.000651
Chr2	3424446	0.0026	0.0243	0.0217	0.00987
Chr2	3428667	0.0029	0.0201	0.0172	0.00488
Chr2	3432238	0.00446	0.0216	0.0171	0.00791
Chr2	3432287	0.00345	0.0246	0.0212	0.00341
Chr2	3432558	0.00368	0.0263	0.0226	0.00282
Chr2	3432868	0.00528	0.0343	0.029	0.00849
Chr2	3433867	0	0.0806	0.0806	0.00635
Chr2	3434756	0.00335	0.0238	0.0204	0.00234
Chr2	3439283	0	0.023	0.023	0.00629
Chr2	3439409	0	0.0556	0.0556	0.00259
Chr2	3439445	0.0124	0.0719	0.0595	0.00962
Chr2	3439448	0.0123	0.0774	0.0651	0.00523
Chr2	3439617	0.00862	0.0583	0.0497	0.00311
Chr2	3439619	0.0107	0.0521	0.0414	0.000378
Chr2	3443577	0.0125	0.0384	0.0259	0.00775
Chr2	3443585	0.00801	0.0448	0.0368	8.46e-05
Chr2	3446292	0.0024	0.0152	0.0128	0.00722
Chr2	3446298	0.00373	0.0205	0.0168	0.00248
Chr2	3446327	0	0.047	0.047	0.00693
Chr2	3446994	0.000927	0.0191	0.0182	7.81e-06
Chr2	3447116	0.00199	0.014	0.012	0.00489
Chr2	3481153	0.242	0.571	0.329	0.00516
Chr2	3488879	0.375	0.0714	-0.304	0.00589
Chr2	3503016	0.639	0.282	-0.357	0.00259
Chr2	3505735	0.423	0.846	0.423	0.00341
Chr2	3510529	0.432	0.85	0.418	0.00244
Chr2	3513075	0.562	0.107	-0.455	0.000316
Chr2	3519414	0.651	0.882	0.232	0.00462
Chr2	3520063	0.455	0.786	0.331	0.000703
Chr2	3520833	0.156	0.522	0.366	0.00339
Chr2	3529796	0.821	0.409	-0.412	0.000646
Chr2	3546722	0.581	0.284	-0.297	0.000625
Chr2	3549944	0.583	0.263	-0.32	0.00433
Chr2	3550946	0.0342	0.0861	0.0519	0.003
Chr2	3556986	0.122	0.173	0.0514	0.000166
Chr2	3558437	0.0205	0.104	0.0838	0.000455
Chr2	3562057	0.302	0.271	-0.0306	0.00226
Chr2	3564779	0.349	0.318	-0.0309	0.00151
Chr2	3566017	0.328	0.27	-0.0587	0.00182
Chr2	3566019	0.596	0.647	0.0512	0.0061
Chr2	3566558	0.47	0.5	0.0304	0.00875
Chr2	3566912	0.32	0.294	-0.0255	0.00415
Chr2	3568515	0.533	0.327	-0.206	0.00251
Chr2	3569216	0.756	0.657	-0.0994	0.00661
Chr2	3569813	0.0427	0.108	0.065	0.00578
Chr2	3570105	0.412	0.39	-0.0225	0.00776
Chr2	3570283	0.437	0.412	-0.0244	0.00428
Chr2	3570462	0.287	0.262	-0.0252	0.00581
Chr2	3572911	0.0673	0.16	0.0925	0.00408
Chr2	3577186	0.0231	0.109	0.0862	0.00799
Chr2	3579287	0.0484	0.127	0.079	0.00792
Chr2	3583619	0.471	0.808	0.337	0.00668
Chr2	3586940	0.724	0.468	-0.256	0.00695
Chr2	3601175	0.857	0.522	-0.335	0.00746
Chr2	3618468	0.842	0.974	0.132	0.00414
Chr2	3623336	0.125	0.38	0.255	0.00819
Chr2	3624179	0.138	0.404	0.265	0.00138
Chr2	3633116	0.544	0.857	0.313	0.00469
Chr2	3634378	0.704	0.411	-0.293	0.00231
Chr2	3647010	0.34	0.658	0.318	0.00487
Chr2	3677366	0.915	0.571	-0.343	0.000887
Chr2	3677938	0.645	0.929	0.283	0.00526
Chr2	3682708	0.404	0.116	-0.288	0.00365
Chr2	3687890	0.953	0.738	-0.215	0.00683
Chr2	3690704	0.404	0.14	-0.264	0.00584
Chr2	3690784	0.818	0.588	-0.23	0.00745
Chr2	3694481	0.358	0.705	0.346	0.00102
Chr2	3702168	0.0364	0.25	0.214	0.00227
Chr2	3703023	0.28	0.667	0.387	0.00663
Chr2	3712465	0.604	0.24	-0.364	0.000293
Chr2	3715584	0.481	0.9	0.419	0.00441
Chr2	3716952	0.855	0.646	-0.209	0.008
Chr2	3727761	0.163	0.318	0.155	0.0084
Chr2	3727982	0.75	0.44	-0.31	0.00981
Chr2	3734141	0.0933	0.274	0.181	0.00543
Chr2	3744001	0.253	0.489	0.236	0.00739
Chr2	3755543	0.385	0.0833	-0.301	0.00955
Chr2	3762369	0.443	0.783	0.34	0.000656
Chr2	3769077	0.514	0.158	-0.356	0.00239
Chr2	3771507	0.463	0.857	0.394	0.00102
Chr2	3779425	0.04	0.393	0.353	0.00261
Chr2	3794484	0.543	0.723	0.18	0.00392
Chr2	3803177	0.375	0.107	-0.268	0.000722
Chr2	3823890	0.857	0.481	-0.376	0.00116
Chr2	3832263	0.469	0.182	-0.288	0.00284
Chr2	3834480	0.854	0.575	-0.279	0.00689
Chr2	3839756	0.846	0.522	-0.324	0.00795
Chr2	3844111	0.02	0.216	0.196	0.00401
Chr2	3849241	0.418	0.154	-0.264	0.00525
Chr2	3852984	0.492	0.19	-0.302	0.00203
Chr2	3854908	0.372	0.176	-0.196	0.00832
Chr2	3858838	0.583	0.817	0.233	0.00364
Chr2	3859467	0.774	0.464	-0.309	0.00681
Chr2	3860741	0.75	0.308	-0.442	0.000412
Chr2	3863712	0.526	0.174	-0.352	0.00753
Chr2	3868138	0.133	0.519	0.385	0.00366
Chr2	3875432	0.524	0.0909	-0.433	0.00279
Chr2	3878399	0.778	0.529	-0.248	0.00831
Chr2	3881232	0.556	0.263	-0.292	0.00607
Chr2	3883570	0	0.154	0.154	0.00833
Chr2	3885673	0.713	0.491	-0.222	0.00893
Chr2	3889252	0.46	0.778	0.318	0.0085
Chr2	3889701	0.139	0.391	0.252	0.000613
Chr2	3890950	0.706	0.45	-0.256	0.00326
Chr2	3907968	0.702	0.419	-0.283	0.00747
Chr2	3911738	0.716	0.5	-0.216	0.00331
Chr2	3912811	0.525	0.776	0.25	0.00894
Chr2	3912859	0.189	0.442	0.253	0.00285
Chr2	3933687	0.296	0.692	0.396	0.00597
Chr2	3939308	0	0.364	0.364	0.00123
Chr2	3944994	0.566	0.265	-0.301	0.00266
Chr2	3957779	0.45	0.178	-0.272	0.00929
Chr2	3976058	0.753	0.922	0.169	0.00801
Chr2	3979316	0.261	0.545	0.285	0.0016
Chr2	3985746	0.157	0.438	0.281	0.00955
Chr2	3988874	0.482	0.233	-0.249	0.00295
Chr2	3990295	0.829	0.571	-0.258	0.00208
Chr2	3990742	0.482	0.194	-0.288	0.00411
Chr2	3990928	0.711	0.5	-0.211	0.00665
Chr2	3991215	0.903	0.611	-0.292	0.000314
Chr2	3992417	0.619	0.903	0.284	0.00717
Chr2	3993389	0.0845	0.273	0.188	0.00612
Chr2	3993974	0.455	0.781	0.327	0.00498
Chr2	3997492	0.79	0.485	-0.305	0.00481
Chr2	4016058	0.167	0.545	0.379	0.00145
Chr2	4047171	0.522	0.211	-0.311	0.00631
Chr2	4049881	0.767	0.464	-0.302	0.00732
Chr2	4058828	0.655	1	0.345	0.00275
Chr2	4064061	0.919	0.698	-0.222	0.004
Chr2	4074618	0.587	0.2	-0.387	0.000992
Chr2	4076339	0.087	0.325	0.238	0.00704
Chr2	4090608	0.644	0.421	-0.223	0.00854
Chr2	4105338	0.778	0.381	-0.397	0.00778
Chr2	4106331	0.386	0.7	0.314	0.00365
Chr2	4109332	0.788	0.554	-0.234	0.00673
Chr2	4111007	0.479	0.778	0.299	0.00694
Chr2	4113057	0.794	0.537	-0.257	0.00522
Chr2	4120131	0.783	0.364	-0.419	0.00672
Chr2	4124570	0.542	0.8	0.258	0.00513
Chr2	4131366	0.385	0.681	0.296	0.00886
Chr2	4131578	0.206	0.63	0.424	0.00134
Chr2	4132451	0.656	0.31	-0.347	0.00457
Chr2	4139984	0.236	0.0941	-0.142	0.00806
Chr2	4142665	0.225	0.427	0.201	0.00413
Chr2	4144223	0.373	0.731	0.358	0.00387
Chr2	4144898	0.379	0.783	0.403	0.00509
Chr2	4145946	0.882	0.615	-0.267	0.00279
Chr2	4148902	0.683	0.342	-0.341	0.00339
Chr2	4154082	0.328	0.667	0.339	0.000292
Chr2	4156240	0.291	0.0816	-0.209	0.00441
Chr2	4175029	0.48	0.271	-0.209	0.00398
Chr2	4185779	0	0.151	0.151	0.0067
Chr2	4189326	0.0303	0.309	0.279	0.00194
Chr2	4197618	0.886	0.586	-0.3	0.0087
Chr2	4202506	0.565	0.25	-0.315	0.00926
Chr2	4208965	0.306	0.63	0.324	0.00813
Chr2	4214939	0.651	0.415	-0.235	0.00849
Chr2	4216551	0.553	0.222	-0.331	0.00738
Chr2	4220922	0.2	0	-0.2	0.00542
Chr2	4223507	0.59	0.833	0.243	0.00673
Chr2	4225509	0.683	0.25	-0.433	0.00232
Chr2	4229492	0.42	0.818	0.398	0.00208
Chr2	4232154	0.414	0.08	-0.334	0.00604
Chr2	4241910	0	0.233	0.233	0.000449
Chr2	4243599	0.635	0.362	-0.273	0.00274
Chr2	4268211	0.46	0.735	0.275	0.00759
Chr2	4285661	0.125	0.444	0.319	0.00835
Chr2	4299698	0.778	0.333	-0.444	0.00226
Chr2	4313055	0.645	0.5	-0.145	0.00951
Chr2	4317288	0.477	0.778	0.301	0.00437
Chr2	4334437	0.543	0.826	0.283	0.00735
Chr2	4386541	0.729	0.46	-0.268	0.00323
Chr2	4388307	0.574	0.36	-0.213	0.00241
Chr2	4407561	0.756	0.391	-0.365	0.00661
Chr2	4428813	0.488	0.146	-0.341	0.00174
Chr2	4428936	0.566	0.268	-0.297	0.00331
Chr2	4431148	0.608	0.957	0.349	0.0018
Chr2	4432227	0.544	0.836	0.292	0.000877
Chr2	4436870	0.738	0.469	-0.269	0.00596
Chr2	4439489	0.613	0.736	0.123	0.00745
Chr2	4441982	0.0862	0.283	0.197	0.0085
Chr2	4447402	0.463	0.818	0.355	0.00776
Chr2	4448811	0.0645	0.393	0.328	0.00374
Chr2	4461588	0.508	0.909	0.401	0.000804
Chr2	4474548	0.656	0.396	-0.26	0.0082
Chr2	4475136	0.412	0.132	-0.28	0.0047
Chr2	4479791	0.898	0.667	-0.231	0.00935
Chr2	4480832	0.583	0.831	0.248	0.00197
Chr2	4483257	0.104	0.361	0.257	0.00671
Chr2	4483601	0.291	0.595	0.304	0.00365
Chr2	4488612	0.643	0.438	-0.206	0.00279
Chr2	4493633	0.393	0.674	0.282	0.00813
Chr2	4495664	0.54	0.25	-0.29	0.00602
Chr2	4495862	0.575	0.343	-0.232	0.00717
Chr2	4495987	0.773	0.583	-0.19	0.00673
Chr2	4497006	0.326	0	-0.326	0.00144
Chr2	4499049	0.329	0.136	-0.193	0.00992
Chr2	4499392	0.791	0.44	-0.351	0.007
Chr2	4512024	0.878	0.62	-0.258	0.00792
Chr2	4522622	0.476	0.264	-0.212	0.00787
Chr2	4525086	0.556	0.812	0.257	0.00173
Chr2	4532389	0.145	0	-0.145	0.00335
Chr2	4532920	0.129	0.361	0.232	0.0021
Chr2	4538143	0.182	0.5	0.318	0.00462
Chr2	4555047	0.298	0.636	0.338	0.00975
Chr2	4557771	0.6	0.304	-0.296	0.00481
Chr2	4562785	0.205	0.515	0.311	0.00699
Chr2	4565962	0.222	0	-0.222	0.0027
Chr2	4568837	0.0353	0.167	0.131	0.00698
Chr2	4578644	0.164	0.0179	-0.146	0.00817
Chr2	4586747	0.537	0.243	-0.294	0.00895
Chr2	4592002	0.594	0.347	-0.247	0.00196
Chr2	4596703	0.268	0.507	0.24	0.00501
Chr2	4602843	0.209	0	-0.209	0.00946
Chr2	4610478	0.471	0.19	-0.28	0.00798
Chr2	4618080	0.643	0.34	-0.303	0.00332
Chr2	4619751	0.313	0.111	-0.202	0.00869
Chr2	4627136	0.0571	0.348	0.291	0.00968
Chr2	4636873	0.0612	0.333	0.272	0.00312
Chr2	4640508	0.289	0.587	0.297	0.00839
Chr2	4640638	0.512	0.125	-0.387	0.0029
Chr2	4643764	0.366	0.725	0.359	0.00171
Chr2	4645234	0.185	0.561	0.376	0.00255
Chr2	4646886	0.383	0.642	0.259	0.00459
Chr2	4654835	0.469	0.778	0.308	0.00198
Chr2	4681508	0	0.194	0.194	0.00227
Chr2	4684706	0.327	0.037	-0.289	0.00352
Chr2	4705159	0.144	0.358	0.214	0.00387
Chr2	4718551	0.279	0	-0.279	0.00117
Chr2	4719272	0.274	0.0698	-0.204	0.00789
Chr2	4726312	0.511	0.161	-0.349	0.00196
Chr2	4727161	0.348	0.826	0.478	0.00231
Chr2	4728666	0.424	0.157	-0.267	0.00232
Chr2	4732346	0.553	0.174	-0.379	0.00654
Chr2	4738419	0.148	0.522	0.374	0.00667
Chr2	4752077	0.452	0.765	0.312	0.0094
Chr2	4752955	0.23	0.468	0.238	0.00919
Chr2	4754154	0.6	0.269	-0.331	0.00802
Chr2	4757585	0.406	0.673	0.267	0.00561
Chr2	4763051	0.408	0.633	0.225	0.00225
Chr2	4776216	0.222	0.548	0.326	0.00671
Chr2	4798723	0.698	0.955	0.256	0.00128
Chr2	4809544	0.394	0.667	0.272	0.00925
Chr2	4834942	0.208	0.548	0.341	0.000244
Chr2	4844683	0.848	0.639	-0.209	0.00802
Chr2	4850707	0.395	0.721	0.326	0.00446
Chr2	4867599	0.857	0.567	-0.29	0.00758
Chr2	4868427	0.652	0.375	-0.277	0.00441
Chr2	4870155	0.468	0.717	0.249	0.00822
Chr2	4871646	0.426	0.662	0.236	0.0029
Chr2	4880339	0.781	0.391	-0.39	0.00105
Chr2	4888602	0.0141	0.157	0.143	0.00396
Chr2	4904711	0.0233	0.25	0.227	0.00382
Chr2	4965012	0.161	0.538	0.377	0.00437
Chr2	4973159	0.76	0.333	-0.427	0.00163
Chr2	4992977	0.745	0.409	-0.336	0.0083
Chr2	4995379	0.08	0.48	0.4	0.00361
Chr2	5000479	0.651	0.392	-0.259	0.00812
Chr2	5003185	0.558	0.237	-0.321	0.00614
Chr2	5015014	0.357	0.0455	-0.312	0.00617
Chr2	5016087	0.63	0.241	-0.388	0.00637
Chr2	5045490	0.292	0.0606	-0.232	0.0087
Chr2	5046540	0.554	0.216	-0.338	0.000967
Chr2	5058893	0.254	0.0612	-0.192	0.00686
Chr2	5062395	0.545	0.226	-0.32	0.00847
Chr2	5098188	0.409	0.111	-0.298	0.00495
Chr2	5136743	0.477	0.74	0.263	0.00708
Chr2	5138617	0.017	0.0376	0.0205	0.00505
Chr2	5165313	0.0222	0.222	0.2	0.00898
Chr2	5169966	0.575	0.893	0.318	0.00632
Chr2	5170377	0.333	0.731	0.397	0.00582
Chr2	5179229	0.645	0.28	-0.365	0.00826
Chr2	5181096	0.794	0.976	0.182	0.00765
Chr2	5195403	0.242	0.426	0.183	0.00881
Chr2	5195908	0.346	0.688	0.341	0.00335
Chr2	5198613	0.167	0.489	0.323	0.00162
Chr2	5201027	0.414	0.203	-0.211	0.00989
Chr2	5205488	0.542	0.216	-0.325	0.00349
Chr2	5206484	0.6	0.233	-0.367	0.00296
Chr2	5228646	0.472	0.75	0.278	0.00483
Chr2	5236437	0.476	0.154	-0.322	0.00217
Chr2	5238453	0.38	0.698	0.318	0.00338
Chr2	5246051	0.5	0.178	-0.322	0.0012
Chr2	5252247	0.718	0.506	-0.212	0.00502
Chr2	5252293	0.0312	0.141	0.11	0.00822
Chr2	5269915	0.243	0.629	0.386	0.000212
Chr2	5288453	0.562	0.2	-0.362	0.00715
Chr2	5289436	0.818	0.429	-0.39	0.0067
Chr2	5298340	0.356	0.548	0.193	0.00153
Chr2	5325956	0.446	0.215	-0.23	0.00505
Chr2	5326613	0.489	0.1	-0.389	0.00253
Chr2	5392613	0.431	0.0882	-0.343	0.000616
Chr2	5394524	0.276	0.708	0.432	0.00242
Chr2	5397203	0.257	0.0667	-0.19	5.87e-06
Chr2	5405843	0.529	0.359	-0.17	0.00689
Chr2	5414579	0.774	0.974	0.201	0.00617
Chr2	5420572	0.825	0.983	0.158	0.00435
Chr2	5434287	0.927	0.65	-0.277	0.00262
Chr2	5448955	0.446	0.1	-0.346	0.000259
Chr2	5452781	0.962	0.739	-0.223	0.00809
Chr2	5453682	0.38	0.826	0.446	0.000425
Chr2	5458845	0.889	0.511	-0.378	0.001
Chr2	5477672	0	0.172	0.172	0.00737
Chr2	5497127	0.635	0.867	0.232	0.00838
Chr2	5536909	0.68	0.217	-0.463	0.00171
Chr2	5539306	0.422	0.81	0.387	0.00381
Chr2	5539762	0.894	0.552	-0.342	0.00162
Chr2	5561525	0.254	0.493	0.239	0.00722
Chr2	5562950	0.639	0.316	-0.323	0.00992
Chr2	5571078	0.493	0.741	0.248	0.00605
Chr2	5575380	0	0.176	0.176	0.00484
Chr2	5600032	0.538	0.25	-0.288	0.00355
Chr2	5631046	0.1	0.287	0.187	0.00435
Chr2	5640394	0.283	0.0303	-0.253	0.00351
Chr2	5666180	0.927	0.629	-0.298	0.00186
Chr2	5671654	0.547	0.185	-0.362	0.00208
Chr2	5690102	0.682	0.333	-0.348	0.00659
Chr2	5704437	0.615	0.303	-0.312	0.00734
Chr2	5705464	0.822	0.5	-0.322	0.00469
Chr2	5708487	0.289	0.72	0.431	0.00166
Chr2	5745188	0.417	0.122	-0.295	0.00222
Chr2	5769789	0.422	0.708	0.286	0.00672
Chr2	5781581	0.905	0.659	-0.246	0.00799
Chr2	5848493	0.75	0.5	-0.25	0.00362
Chr2	5848604	0.197	0.436	0.239	0.0056
Chr2	5849266	0.269	0.0735	-0.195	0.00286
Chr2	5858048	0.0714	0.271	0.199	0.00775
Chr2	5865884	0.436	0.824	0.388	0.000788
Chr2	5867302	0.385	0.833	0.449	0.00159
Chr2	5912038	0.36	0.773	0.413	0.00773
Chr2	5926397	0.63	0.946	0.316	0.000582
Chr2	5937579	0.895	0.52	-0.375	0.00124
Chr2	5937812	0.346	0.683	0.337	0.0017
Chr2	5942064	0.487	0.785	0.298	0.000433
Chr2	5947664	0.276	0.604	0.328	0.00908
Chr2	5955718	0.275	0.59	0.315	0.00463
Chr2	5956696	0.689	0.362	-0.327	0.000923
Chr2	5957505	0.333	0.136	-0.197	0.00853
Chr2	5966694	0.474	0.853	0.379	0.000332
Chr2	5992382	0.0238	0.24	0.216	0.0027
Chr2	5996626	0.491	0.792	0.301	0.00201
Chr2	5997591	0	0.123	0.123	0.00533
Chr2	6002338	0.826	0.456	-0.37	0.000192
Chr2	6007638	0.522	0.84	0.318	0.0099
Chr2	6012384	0.0816	0.364	0.282	0.00607
Chr2	6012643	0.405	0.14	-0.265	0.00473
Chr2	6043668	0.0513	0.286	0.234	0.00983
Chr2	6049997	0.167	0.5	0.333	0.000517
Chr2	6050062	0.186	0.438	0.251	0.00599
Chr2	6054419	0.3	0.75	0.45	0.00563
Chr2	6090174	0.22	0.531	0.312	0.00738
Chr2	6104202	0.242	0.482	0.24	0.00769
Chr2	6106981	0.739	0.429	-0.311	0.00612
Chr2	6113847	0.914	0.629	-0.286	0.009
Chr2	6164773	0.069	0.409	0.34	0.00538
Chr2	6286167	0.306	0.027	-0.279	0.00138
Chr2	6314794	0.0444	0.36	0.316	0.001
Chr2	6335014	0.641	0.789	0.149	0.00804
Chr2	6338607	0.674	0.823	0.149	0.00736
Chr2	6345386	0.368	0.613	0.244	0.00326
Chr2	6359236	0.259	0.559	0.3	0.0068
Chr2	6367216	0.333	0.583	0.25	0.00165
Chr2	6413214	0.522	0.811	0.29	0.0011
Chr2	6417118	0.203	0	-0.203	0.00681
Chr2	6467364	0.755	0.333	-0.421	0.000766
Chr2	6469301	0.431	0.125	-0.306	0.000248
Chr2	6471422	0.417	0.7	0.283	0.00767
Chr2	6474128	0.235	0.56	0.325	0.00924
Chr2	6476777	0.49	0.2	-0.29	0.0047
Chr2	6477021	0.343	0.114	-0.23	0.00725
Chr2	6493392	0.0139	0.17	0.156	0.00191
Chr2	6513771	0.143	0.577	0.434	0.00143
Chr2	6518449	0.884	0.607	-0.277	0.00919
Chr2	6566555	0.0673	0.255	0.187	0.00227
Chr2	6569613	0.0513	0.36	0.309	0.00221
Chr2	6590836	0.881	0.536	-0.345	0.00191
Chr2	6599372	0.0312	0.194	0.163	0.00991
Chr2	6632821	0.458	1	0.542	7.03e-06
Chr2	6640013	0.795	1	0.205	0.00857
Chr2	6643832	0.08	0.357	0.277	0.00136
Chr2	6649303	0.581	0.85	0.269	0.00127
Chr2	6657056	0.844	1	0.156	0.00518
Chr2	6660889	0.283	0.585	0.302	0.00428
Chr2	6671094	0.287	0.519	0.232	0.01
Chr2	6683315	0.767	0.976	0.209	0.00359
Chr2	6683797	0.889	0.5	-0.389	0.00175
Chr2	6713383	0.647	0.87	0.223	0.00931
Chr2	6733006	0.411	0.735	0.325	0.00433
Chr2	6756093	0.831	0.548	-0.282	0.00587
Chr2	6756121	1	0.792	-0.208	0.00166
Chr2	6760372	1	0.843	-0.157	0.00124
Chr2	6829344	0.157	0.379	0.222	0.00379
Chr2	6852678	0.636	0.28	-0.356	0.00903
Chr2	6854119	0.494	0.731	0.238	0.00412
Chr2	6906205	0.476	0.739	0.264	0.00509
Chr2	6907618	0.623	0.276	-0.347	0.00513
Chr2	6957536	0.655	0.955	0.3	0.00819
Chr2	6969175	1	0.844	-0.156	0.00738
Chr2	7009015	0.612	0.863	0.251	0.00347
Chr2	7028397	0	0.269	0.269	0.000331
Chr2	7083827	0.524	0.219	-0.305	0.00909
Chr2	7152147	0.762	0.935	0.173	0.00575
Chr2	7188595	0.353	0.0741	-0.279	0.00702
Chr2	7327857	0.597	0.886	0.289	0.00276
Chr2	7454993	0.304	0.686	0.381	0.0069
Chr2	7532627	0.236	0.536	0.3	0.00774
Chr2	7562353	0.129	0.451	0.322	0.000239
Chr2	7593242	0.282	0.547	0.265	0.00334
Chr2	7611645	0	0.0923	0.0923	0.00843
Chr2	7633676	0.195	0.436	0.242	0.00364
Chr2	7643287	0.262	0.538	0.277	0.00624
Chr2	7677986	0.301	0.513	0.212	0.00938
Chr2	7732404	0.4	0.729	0.329	0.00172
Chr2	7757478	0.186	0.5	0.314	0.00484
Chr2	7757793	0.415	0.705	0.29	0.00899
Chr2	7777718	0.106	0.354	0.247	0.00365
Chr2	7782676	0.154	0.55	0.396	0.00985
Chr2	7783119	0.176	0.0208	-0.155	0.00836
Chr2	7791907	0.05	0.291	0.241	0.000732
Chr2	7888972	0	0.2	0.2	0.00654
Chr2	7915353	0.69	1	0.31	0.00647
Chr2	7934167	0.125	0.389	0.264	0.00485
Chr2	8000903	0	0.0857	0.0857	0.00813
Chr2	8013702	0.203	0.463	0.26	0.00816
Chr2	8014843	0.357	0.783	0.425	0.00162
Chr2	8016027	0.313	0.069	-0.244	0.00953
Chr2	8082975	0	0.167	0.167	0.0022
Chr2	8096656	0.275	0.582	0.307	0.000239
Chr2	8097498	0.917	0.511	-0.406	0.000599
Chr2	8153055	0.138	0.383	0.245	0.00587
Chr2	8167298	0.0536	0.276	0.222	0.00635
Chr2	8195352	0.274	0.5	0.226	0.00904
Chr2	8270276	0.175	0.314	0.139	0.00153
Chr2	8270519	0.278	0.522	0.244	0.00358
Chr2	8276687	0.69	0.938	0.248	0.00138
Chr2	8277107	0.977	0.75	-0.227	0.00705
Chr2	8281636	0.62	0.926	0.306	0.00358
Chr2	8370799	0.429	0.667	0.238	0.00816
Chr2	8602725	0.113	0.392	0.279	0.00135
Chr2	8627258	0	0.132	0.132	0.00914
Chr2	8665728	0.214	0.548	0.334	0.00599
Chr2	8886648	0.389	0.773	0.384	0.00652
Chr2	8927170	0.493	0.714	0.222	0.000354
Chr2	8964545	0.24	0	-0.24	0.00195
Chr2	9143666	0.115	0.535	0.419	0.000681
Chr2	9147924	0.714	0.294	-0.42	0.00193
Chr2	9151667	0	0.182	0.182	0.00954
Chr2	9164388	0	0.179	0.179	0.00266
Chr2	9361237	0.0833	0.478	0.395	0.00108
Chr2	9406112	0.261	0.583	0.322	0.00188
Chr2	9476887	0.407	0.656	0.249	0.00301
Chr2	9515105	0.179	0	-0.179	0.00176
Chr2	9545517	0.467	0.75	0.283	0.00695
Chr2	9595833	0.0571	0.233	0.175	0.00841
Chr2	9704524	0	0.133	0.133	0.00537
Chr2	9819539	0.0588	0.304	0.246	0.000589
Chr2	9828149	0.283	0.0385	-0.245	0.000966
Chr2	9958048	0.0625	0.262	0.199	0.00622
Chr2	9958123	0.2	0.538	0.338	0.0024
Chr2	9971591	0	0.156	0.156	0.00838
Chr2	10033582	0.582	0.875	0.293	0.000629
Chr2	10033792	0.069	0.359	0.29	0.00806
Chr2	10036490	0.04	0.316	0.276	0.00994
Chr2	10086158	0.0435	0.367	0.323	0.00706
Chr2	10089391	0.154	0.667	0.513	0.000157
Chr2	10143811	0.615	0.82	0.205	0.00104
Chr2	10143826	0.768	0.919	0.151	0.00645
Chr2	10144385	0.203	0.426	0.222	0.000572
Chr2	10172078	0	0.174	0.174	0.00966
Chr2	10172083	0	0.182	0.182	0.00798
Chr2	10263185	0.585	0.304	-0.281	0.00822
Chr2	10263763	0.444	0.184	-0.26	0.000733
Chr2	10267209	0.647	0.38	-0.267	0.00968
Chr2	10267490	0.868	0.636	-0.231	0.00245
Chr2	10267581	0.724	0.343	-0.381	0.00295
Chr2	10267935	0.222	0.483	0.261	0.00393
Chr2	10268281	0.551	0.17	-0.381	4.08e-05
Chr2	10270434	0.793	0.407	-0.386	0.00568
Chr2	10271225	0.312	0.659	0.347	0.000281
Chr2	10272506	0.756	0.528	-0.228	0.00898
Chr2	10272977	0.778	0.938	0.161	0.00822
Chr2	10274130	0.246	0.0444	-0.202	0.00442
Chr2	10274252	0.943	0.452	-0.49	4.79e-06
Chr2	10275070	0.556	0.857	0.302	0.00708
Chr2	10275366	0.193	0.479	0.286	0.00309
Chr2	10281395	0.125	0.477	0.352	0.000764
Chr2	10316203	0	0.286	0.286	0.00666
Chr2	10476448	0.67	0.889	0.219	0.000697
Chr2	10641953	1	0.763	-0.237	0.00405
Chr2	10721995	0.422	0.75	0.328	0.00106
Chr2	10831776	0.13	0.433	0.303	0.00575
Chr2	10836607	0.208	0.509	0.301	0.000557
Chr2	10854288	0	0.182	0.182	0.0057
Chr2	10969955	0.27	0.522	0.252	0.00944
Chr2	10976084	0	0.2	0.2	0.00697
Chr2	11054047	0.921	0.742	-0.179	0.00482
Chr2	11054164	0.558	0.809	0.251	0.00987
Chr2	11150748	0.0196	0.212	0.193	0.00532
Chr2	11170121	0.145	0.395	0.25	0.00538
Chr2	11175045	0	0.167	0.167	0.00491
Chr2	11310193	0.473	0.714	0.241	0.00722
Chr2	11381414	0.688	0.418	-0.269	0.00964
Chr2	11449486	0.0222	0.222	0.2	0.00965
Chr2	11530811	0	0.161	0.161	0.0032
Chr2	11535716	0.136	0.44	0.304	0.00821
Chr2	11535833	0	0.308	0.308	0.000462
Chr2	11599567	0.25	0.0385	-0.212	0.00227
Chr2	11708817	0	0.116	0.116	0.00751
Chr2	11743402	0.73	1	0.27	0.00439
Chr2	11769727	0.0377	0.242	0.205	0.00601
Chr2	11788607	0.0741	0.315	0.241	0.00286
Chr2	11841669	0	0.15	0.15	0.00878
Chr2	11842042	0.0488	0.31	0.261	0.00328
Chr2	11963238	0	0.1	0.1	0.00567
Chr2	11977185	0.466	0.719	0.254	0.00779
Chr2	12047725	0	0.217	0.217	0.0052
Chr2	12065600	0.569	0.879	0.31	0.00266
Chr2	12117555	0.188	0.5	0.312	0.00738
Chr2	12118357	0.538	0.909	0.371	0.00939
Chr2	12312516	0.321	0.123	-0.198	0.00569
Chr2	12379172	0.317	0.0896	-0.228	0.00177
Chr2	12394571	0.6	0.854	0.254	0.00723
Chr2	12450755	0	0.119	0.119	0.00925
Chr2	12536519	0.0833	0.385	0.301	0.00364
Chr2	12845930	0	0.119	0.119	0.00695
Chr2	12927100	0.2	0	-0.2	0.00973
Chr2	13019271	0.8	0.542	-0.258	0.00438
Chr2	13217080	0.0213	0.211	0.189	0.00929
Chr2	13447203	0	0.172	0.172	0.00737
Chr2	13579490	0.565	0.231	-0.334	0.00723
Chr2	13631282	0	0.19	0.19	0.00653
Chr2	13973567	0.378	0.516	0.138	0.0057
Chr2	14042408	0.293	0.538	0.245	0.00662
Chr2	14161803	0.932	0.81	-0.123	0.00498
Chr2	14498858	0.714	0.922	0.207	0.00662
Chr2	14784870	0	0.172	0.172	0.00435
Chr2	14969505	0.2	0.525	0.325	0.00483
Chr2	15020042	0.0182	0.178	0.16	0.01
Chr2	15064706	0	0.116	0.116	0.00824
Chr2	15427229	0.838	0.5	-0.338	0.00564
Chr2	15644584	0.451	0.778	0.327	0.00159
Chr2	15645621	0.963	0.609	-0.354	0.00308
Chr2	15658325	0.323	0.0962	-0.227	0.00359
Chr2	15852452	0.0147	0.154	0.139	0.0091
Chr2	15852458	0.0156	0.176	0.161	0.00661
Chr2	15930533	0	0.133	0.133	0.00939
Chr2	15965813	0	0.158	0.158	0.00587
Chr2	15965821	0	0.162	0.162	0.00616
Chr2	15967123	0.51	0.194	-0.317	0.00518
Chr2	15981233	0.485	0.84	0.355	0.00212
Chr2	16205390	0.633	0.217	-0.416	0.00487
Chr2	16208135	0.388	0.66	0.272	0.00496
Chr2	16229692	0.987	0.848	-0.139	0.00241
Chr2	16320691	0	0.174	0.174	0.00654
Chr2	16468476	0.76	0.475	-0.285	0.0035
Chr2	16699353	0.152	0.509	0.357	0.00017
Chr2	16881902	0.204	0.568	0.363	0.000677
Chr2	16898651	0.367	0.075	-0.292	0.00516
Chr2	17009542	0	0.116	0.116	0.00905
Chr2	17359483	0	0.172	0.172	0.00563
Chr2	17565753	0.185	0.0818	-0.104	0.00661
Chr2	17565801	0.198	0.0936	-0.104	0.00664
Chr2	17785715	0.306	0.651	0.345	0.000659
Chr2	18116649	0.408	0.163	-0.245	0.00747
Chr2	18116685	0.542	0.795	0.254	0.00917
Chr2	18989431	0.138	0.32	0.182	0.00745
Chr2	19021288	0	0.185	0.185	0.00437
Chr2	19029906	0.178	0.31	0.132	0.00487
Chr2	19030120	0.472	0.739	0.267	0.00807
Chr2	19298466	0.593	0.865	0.272	0.00551
Chr3	496753	0.519	0.728	0.209	0.00877
Chr3	552860	0	0.179	0.179	0.00569
Chr3	854960	0	0.185	0.185	0.00577
Chr3	865937	0	0.16	0.16	0.008
Chr3	1022150	0	0.19	0.19	0.00492
Chr3	1556305	0.381	0.189	-0.192	0.00888
Chr3	1923056	0.5	0.815	0.315	0.000923
Chr3	1964324	0.355	0.614	0.258	0.00779
Chr3	1967339	0.585	0.871	0.286	0.00715
Chr3	1969182	0.3	0.7	0.4	0.00531
Chr3	1969249	0.244	0.514	0.27	0.000834
Chr3	1969281	0.364	0.566	0.202	0.0093
Chr3	1969284	0.471	0.675	0.204	0.00685
Chr3	1969289	0.398	0.614	0.216	0.00564
Chr3	1969398	0.379	0.585	0.206	0.00892
Chr3	1969404	0.435	0.674	0.239	0.00207
Chr3	1969428	0.4	0.628	0.228	0.00448
Chr3	2121278	0	0.174	0.174	0.00589
Chr3	2137923	0.382	0.714	0.332	0.00784
Chr3	2258530	0.955	0.7	-0.255	0.00106
Chr3	2616909	0.985	0.815	-0.169	0.00104
Chr3	2691184	0	0.143	0.143	0.00736
Chr3	2816762	0.136	0.619	0.483	0.00155
Chr3	2839827	0	0.148	0.148	0.01
Chr3	2883208	0.11	0.345	0.236	0.00188
Chr3	2919033	0.16	0.514	0.354	0.0066
Chr3	2957781	0.0217	0.211	0.189	0.00955
Chr3	3081247	0	1	1	9.9e-20
Chr3	3117833	0.352	0.552	0.201	0.00415
Chr3	3117924	0.212	0.405	0.194	0.00955
Chr3	3165159	0	0.16	0.16	0.00986
Chr3	3201772	0.414	0.702	0.288	0.00554
Chr3	3201783	0.213	0.556	0.342	0.000436
Chr3	3538541	0.3	0.708	0.408	0.00562
Chr3	3655351	0.0952	0.415	0.319	0.000964
Chr3	3770805	0	0.161	0.161	0.0092
Chr3	3803543	0.0909	0.377	0.286	0.000511
Chr3	3819998	0	0.135	0.135	0.00325
Chr3	4052583	0.227	0.0556	-0.172	0.00994
Chr3	4073108	0.173	0.455	0.281	0.00369
Chr3	4073183	0.356	0.741	0.385	0.00312
Chr3	4270046	0.859	0.653	-0.205	0.00296
Chr3	4271994	0.944	0.706	-0.239	0.004
Chr3	4277538	0.84	0.641	-0.199	0.00286
Chr3	4331368	0.229	0.543	0.314	0.00276
Chr3	4465573	0	0.16	0.16	0.00887
Chr3	4484432	0.393	0.712	0.319	0.00106
Chr3	4581695	0.143	0	-0.143	0.00767
Chr3	4785250	0.721	0.926	0.205	0.00471
Chr3	5123658	0.441	0.672	0.23	0.00932
Chr3	5199344	0.176	0	-0.176	0.00339
Chr3	5266296	0.781	0.633	-0.149	0.00144
Chr3	5266962	0.804	0.589	-0.214	0.00121
Chr3	5268033	0.348	0.826	0.478	0.00231
Chr3	5271182	0.684	0.446	-0.237	0.00648
Chr3	5381742	0	0.125	0.125	0.00846
Chr3	5401862	0.145	0	-0.145	0.0077
Chr3	5436744	0.522	0.222	-0.3	0.00677
Chr3	5437323	0.0877	0.341	0.254	0.00351
Chr3	5437960	0.233	0	-0.233	0.000745
Chr3	5605466	0.604	0.755	0.151	0.00575
Chr3	5651993	0.293	0.0833	-0.21	0.000477
Chr3	5652024	0.268	0.112	-0.156	0.00899
Chr3	5652057	0.391	0.174	-0.217	0.0031
Chr3	5825926	0	0.174	0.174	0.00532
Chr3	5852982	0	0.207	0.207	0.00434
Chr3	5933799	0.235	0.0244	-0.211	0.00512
Chr3	5933817	0.229	0.0217	-0.207	0.00374
Chr3	5933829	0.196	0	-0.196	0.0092
Chr3	6275773	0.339	0.745	0.406	3.77e-05
Chr3	6599980	0	0.167	0.167	0.00785
Chr3	6690667	0.0112	0.113	0.102	0.00849
Chr3	6724935	0.0208	0.28	0.259	0.0018
Chr3	7037226	0	0.179	0.179	0.00497
Chr3	7169033	0.3	0.68	0.38	0.00165
Chr3	7261046	0.234	0.472	0.238	0.0033
Chr3	7540535	0.0893	0.345	0.256	0.00595
Chr3	7540603	0.551	0.212	-0.339	0.00291
Chr3	7608646	0.218	0.51	0.292	0.00232
Chr3	7731525	0.282	0.578	0.296	0.00189
Chr3	7804410	0.308	0	-0.308	0.00491
Chr3	7939460	0.519	0.822	0.304	0.00265
Chr3	7939469	0.311	0.571	0.26	0.00716
Chr3	8039334	0.027	0.189	0.162	0.00609
Chr3	8072524	0.235	0.0455	-0.19	0.00989
Chr3	8072560	0.267	0.0488	-0.218	0.00684
Chr3	8072713	0.262	0	-0.262	0.000461
Chr3	8144131	0.15	0.636	0.486	0.000161
Chr3	8147243	0.486	0.723	0.237	0.00545
Chr3	8195238	0.292	0.545	0.253	0.00984
Chr3	8227078	0.395	0.826	0.431	0.00154
Chr3	8282993	0.196	0.415	0.219	0.00272
Chr3	8297531	0	0.174	0.174	0.00966
Chr3	8438266	0.0794	0.312	0.233	0.00143
Chr3	8481307	0.718	0.4	-0.318	0.00939
Chr3	8494227	0.423	0.18	-0.243	0.00572
Chr3	8496272	0.418	0.154	-0.264	0.00694
Chr3	8596998	0.136	0.5	0.364	0.000255
Chr3	8690697	0	0.179	0.179	0.00384
Chr3	8710262	0.329	0.609	0.28	0.00405
Chr3	8710401	0.657	0.915	0.258	0.00166
Chr3	8710437	0.276	0.72	0.444	0.00234
Chr3	8711483	0.354	0.633	0.279	0.0044
Chr3	8742306	0.891	0.65	-0.241	0.00929
Chr3	8746859	0.667	0.333	-0.333	0.00361
Chr3	8855770	0	0.2	0.2	0.00994
Chr3	8855786	0	0.238	0.238	0.00195
Chr3	8855791	0	0.19	0.19	0.00653
Chr3	8950595	0.465	0.176	-0.289	0.00874
Chr3	8994109	0	0.125	0.125	0.00429
Chr3	9078508	0.36	0.75	0.39	0.0096
Chr3	9124035	0.151	0.35	0.199	0.00381
Chr3	9318354	0.648	0.894	0.246	0.00258
Chr3	9321701	0.16	0.667	0.507	0.000729
Chr3	9321773	0.188	0.478	0.291	0.00942
Chr3	9325970	0.772	0.475	-0.297	0.00457
Chr3	9369425	0.312	0.122	-0.19	0.00493
Chr3	9411810	0.0357	0.25	0.214	0.00544
Chr3	9489182	0.404	0.0625	-0.341	0.000782
Chr3	9508634	0.0984	0.312	0.214	0.00391
Chr3	9518240	0	0.109	0.109	0.00649
Chr3	9628135	0.741	0.414	-0.328	0.00441
Chr3	9628499	0.556	0.92	0.364	0.00355
Chr3	9706197	0.0345	0.286	0.251	0.00871
Chr3	9729143	0.548	0.2	-0.348	0.000807
Chr3	9729153	0.554	0.216	-0.338	0.000967
Chr3	9741470	0.125	0.522	0.397	0.00499
Chr3	9742025	0.414	0.8	0.386	0.000471
Chr3	9748773	0.295	0.679	0.383	0.00179
Chr3	9795936	0.256	0.6	0.344	0.00874
Chr3	9806830	0.186	0.44	0.254	0.00403
Chr3	9806927	0.258	0.568	0.31	0.0022
Chr3	9833398	0.551	0.871	0.32	0.00326
Chr3	9836155	0.164	0.452	0.289	0.00298
Chr3	9868616	0.432	0.806	0.374	0.0026
Chr3	9897777	0.0222	0.324	0.302	0.000359
Chr3	9907819	0.294	0.571	0.277	0.00407
Chr3	9963906	0.903	0.56	-0.343	0.00483
Chr3	9964193	0.288	0.0541	-0.234	0.00594
Chr3	9965885	0.027	0.19	0.163	0.00433
Chr3	10002345	0	0.185	0.185	0.00718
Chr3	10123161	0.627	0.852	0.225	0.00997
Chr3	10193852	0.507	0.754	0.247	0.00567
Chr3	10251183	0.35	0.75	0.4	0.00092
Chr3	10251424	0.5	0.188	-0.312	0.00396
Chr3	10273256	0.452	0.84	0.388	0.00495
Chr3	10345125	0.529	0.795	0.266	0.00726
Chr3	10345268	0.705	0.37	-0.335	0.0045
Chr3	10392164	0.455	0.846	0.392	0.00598
Chr3	10480727	0.407	0.75	0.343	0.000422
Chr3	10552434	0.625	0.325	-0.3	0.00453
Chr3	10597988	1	0.845	-0.155	0.00375
Chr3	10600177	0.027	0.24	0.213	0.00585
Chr3	10608947	0.564	0.857	0.294	0.00508
Chr3	10627192	0	0.171	0.171	0.00399
Chr3	10632538	0.5	0.81	0.31	0.0033
Chr3	10655524	0.176	0.432	0.255	0.00757
Chr3	10684025	0.282	0.0333	-0.249	0.00892
Chr3	10728661	0.386	0.636	0.251	0.00691
Chr3	10730299	0.26	0.526	0.266	0.00596
Chr3	10765198	0.545	0.182	-0.364	0.00794
Chr3	10766308	0.54	0.837	0.297	0.00349
Chr3	10815067	0.434	0.74	0.306	4.33e-05
Chr3	10817686	0.567	0.222	-0.344	0.000604
Chr3	10821182	0.302	0.571	0.27	0.00905
Chr3	10887366	0.0625	0.265	0.202	0.00978
Chr3	10933640	0.135	0.485	0.35	0.00182
Chr3	10944589	0	0.35	0.35	0.00287
Chr3	10960946	0.149	0.0133	-0.136	0.00311
Chr3	10972392	0.661	0.898	0.237	0.00534
Chr3	10978830	0.424	0.767	0.342	0.0099
Chr3	10991286	0.0877	0.321	0.233	0.00357
Chr3	10995405	0.894	0.608	-0.286	0.00124
Chr3	10995434	0.809	0.977	0.168	0.00807
Chr3	11017492	0.0385	0.381	0.342	0.00639
Chr3	11024013	0.381	0.0385	-0.342	0.0013
Chr3	11024729	0.533	0.842	0.309	0.00436
Chr3	11024937	0.759	0.441	-0.317	0.00328
Chr3	11025524	0.867	0.593	-0.273	0.000902
Chr3	11026999	0.68	0.951	0.271	0.00462
Chr3	11059315	0.268	0.0408	-0.227	0.0026
Chr3	11109551	0.0612	0.288	0.227	0.00363
Chr3	11146850	0.433	0.759	0.326	0.000563
Chr3	11148366	0.375	0.639	0.264	0.00308
Chr3	11157112	0	0.146	0.146	0.00956
Chr3	11200448	0.0615	0.263	0.202	0.00257
Chr3	11205429	0.333	0.667	0.333	0.0039
Chr3	11230801	0.54	0.346	-0.194	0.00397
Chr3	11251615	0.37	0.765	0.395	0.000622
Chr3	11263598	0.182	0.362	0.181	0.00929
Chr3	11263769	0.61	0.878	0.267	0.00213
Chr3	11295392	0.667	0.898	0.231	0.00935
Chr3	11296856	0.25	0.75	0.5	0.000406
Chr3	11299480	0.0795	0.277	0.197	0.00163
Chr3	11304541	0.129	0.324	0.195	0.00778
Chr3	11304924	0.85	0.52	-0.33	0.00904
Chr3	11371831	0.396	0.73	0.334	0.00254
Chr3	11371985	0.318	0.59	0.272	0.00809
Chr3	11373084	0.587	0.865	0.278	0.00716
Chr3	11376611	0.338	0.578	0.24	0.00806
Chr3	11386672	0.542	0.259	-0.283	0.0013
Chr3	11392183	0.436	0.808	0.372	0.00439
Chr3	11392472	0.351	0.614	0.263	0.00986
Chr3	11406953	0.855	0.605	-0.25	0.00935
Chr3	11543733	0.638	0.812	0.174	0.00646
Chr3	11545026	0.298	0.583	0.285	0.00533
Chr3	11566356	0.347	0.681	0.334	0.00123
Chr3	11570164	0.0698	0.324	0.255	0.00443
Chr3	11570230	0.0476	0.571	0.524	0.000163
Chr3	11576780	0.756	0.375	-0.381	0.00104
Chr3	11585490	0.556	0.326	-0.229	0.00191
Chr3	11585635	0.697	0.476	-0.221	0.00774
Chr3	11587880	0.558	0.235	-0.323	0.00543
Chr3	11599747	0.431	0.18	-0.251	0.00919
Chr3	11601184	0.208	0.609	0.4	0.00766
Chr3	11615639	0	0.128	0.128	0.0053
Chr3	11646771	0.382	0.118	-0.264	0.00779
Chr3	11647795	0.133	0.0297	-0.104	0.00966
Chr3	11650079	0.386	0.714	0.328	0.00268
Chr3	11657861	0.0238	0.32	0.296	0.00111
Chr3	11663179	0.625	0.227	-0.398	0.00558
Chr3	11667833	0.0156	0.155	0.14	0.00642
Chr3	11675929	0.298	0.514	0.217	0.00807
Chr3	11719668	0.8	0.514	-0.286	0.00907
Chr3	11720624	0	0.145	0.145	0.00648
Chr3	11721990	0.113	0.36	0.247	0.00266
Chr3	11723211	0.5	0.22	-0.28	0.00606
Chr3	11739223	0.22	0	-0.22	0.00561
Chr3	11741811	0.423	0.781	0.358	0.00703
Chr3	11769239	0.0833	0.378	0.295	0.000579
Chr3	11769350	0.618	0.846	0.229	0.0076
Chr3	11769875	0.417	0.0476	-0.369	0.00517
Chr3	11838677	0.56	0.92	0.36	0.0083
Chr3	11842104	0.0306	0.0906	0.06	0.00223
Chr3	11843339	0.471	0.269	-0.202	0.00591
[truncated: 2,445 more rows]

## Sheet: LEAF-CHH
Chromatin	Position	LEAF-GC	LEAF-FT	Differential methylation level	FDR
Chr1	17628	0.159	0.359	0.2	0.00096
Chr1	18042	0.141	0.368	0.227	0.000819
Chr1	18146	0.293	0.506	0.213	0.00658
Chr1	18157	0.119	0.278	0.159	0.0047
Chr1	18165	0.121	0.344	0.224	0.000156
Chr1	18169	0.198	0.385	0.186	0.00477
Chr1	18174	0.0821	0.221	0.139	0.00358
Chr1	18177	0.0977	0.274	0.176	0.00065
Chr1	18180	0.303	0.561	0.258	0.00132
Chr1	18181	0.211	0.412	0.202	0.00934
Chr1	18215	0.108	0.219	0.11	0.00751
Chr1	18222	0.21	0.372	0.162	0.00189
Chr1	18223	0.285	0.524	0.239	1.5e-05
Chr1	18348	0.157	0.37	0.214	0.00726
Chr1	18367	0.204	0.349	0.145	0.00577
Chr1	18401	0.0893	0.309	0.22	0.00354
Chr1	18544	0.158	0.392	0.234	0.0087
Chr1	55792	0.438	0.857	0.42	0.00362
Chr1	55793	0.359	0.762	0.403	0.00611
Chr1	513263	0.05	0.312	0.263	0.00399
Chr1	540962	0.373	0.603	0.23	0.00745
Chr1	588105	0.6	0.386	-0.214	0.00586
Chr1	588171	0.198	0.4	0.202	0.00735
Chr1	639998	0.189	0.0192	-0.17	0.00396
Chr1	640001	0.105	0.316	0.211	0.00247
Chr1	640780	0	0.227	0.227	0.00629
Chr1	670903	0	0.259	0.259	0.00383
Chr1	696765	0.161	0.436	0.276	0.00182
Chr1	696784	0.14	0.391	0.251	0.00583
Chr1	759101	0.75	0.492	-0.258	0.00333
Chr1	759398	0.029	0.25	0.221	0.0021
Chr1	759996	0.0625	0.315	0.252	0.00684
Chr1	760045	0.194	0.525	0.331	0.0064
Chr1	760050	0.107	0.439	0.332	0.00354
Chr1	760070	0.172	0.562	0.39	0.00319
Chr1	760076	0.3	0.724	0.424	0.00169
Chr1	760082	0.206	0.593	0.387	0.00319
Chr1	760085	0.222	0.63	0.407	0.00167
Chr1	760087	0.206	0.593	0.387	0.00319
Chr1	760096	0.206	0.565	0.359	0.01
Chr1	792433	0.208	0.479	0.272	0.00585
Chr1	822289	0.255	0.655	0.4	0.00076
Chr1	889532	0.0417	0.432	0.391	0.000942
Chr1	889546	0.306	0.658	0.352	0.0029
Chr1	889590	0.0625	0.343	0.28	0.00624
Chr1	889611	0.0247	0.167	0.142	0.00432
Chr1	955133	0	0.192	0.192	0.00936
Chr1	1121900	0	0.111	0.111	0.00639
Chr1	1272061	0	0.2	0.2	0.00408
Chr1	1272065	0	0.194	0.194	0.00227
Chr1	1272069	0	0.194	0.194	0.00168
Chr1	1272078	0.0169	0.256	0.239	0.000263
Chr1	1272079	0	0.186	0.186	0.000563
Chr1	1272091	0.013	0.151	0.138	0.0033
Chr1	1272246	0.408	0.745	0.336	0.000358
Chr1	1497527	0.0137	0.154	0.14	0.00383
Chr1	1497534	0.0133	0.135	0.121	0.00805
Chr1	1497536	0.0135	0.143	0.129	0.00512
Chr1	1497587	0	0.204	0.204	8.43e-05
Chr1	1497589	0	0.217	0.217	5.99e-05
Chr1	1497591	0.0145	0.188	0.173	0.00137
Chr1	1497601	0	0.188	0.188	0.00016
Chr1	1497607	0.0145	0.196	0.182	0.00112
Chr1	1518089	0.12	0.0109	-0.109	0.00279
Chr1	1518207	0.11	0.0196	-0.0907	0.00605
Chr1	1518233	0.117	0.341	0.224	0.00754
Chr1	1587002	0.935	0.745	-0.19	0.00718
Chr1	1669852	0.125	0.434	0.309	0.000267
Chr1	1745575	0	0.118	0.118	0.00635
Chr1	1868710	0.0641	0.271	0.207	0.00289
Chr1	1869008	0.156	0.417	0.26	0.00263
Chr1	1875099	0.245	0.594	0.349	0.00231
Chr1	1891310	0	0.19	0.19	0.00342
Chr1	1969177	0.0652	0.279	0.214	0.00988
Chr1	2206018	0.0652	0.35	0.285	0.0011
Chr1	2404166	0.0488	0.304	0.256	0.00806
Chr1	2404581	0.0407	0.124	0.0835	0.0071
Chr1	2404878	0.2	0.465	0.265	0.00797
Chr1	2404922	0.45	0.208	-0.242	0.00751
Chr1	2533441	0	0.192	0.192	0.0047
Chr1	2540260	0	0.19	0.19	0.01
Chr1	2563972	0	0.227	0.227	0.00345
Chr1	2564008	0	0.156	0.156	0.00409
Chr1	2564009	0	0.161	0.161	0.00434
Chr1	2564011	0	0.156	0.156	0.00458
Chr1	2564027	0	0.15	0.15	0.00268
Chr1	2564028	0	0.207	0.207	0.000877
Chr1	2576870	0.0909	0.312	0.222	0.00587
Chr1	2577512	0.026	0.26	0.234	9.54e-05
Chr1	2583307	0	0.111	0.111	0.00784
Chr1	2583309	0	0.127	0.127	0.00385
Chr1	2583317	0	0.107	0.107	0.00764
Chr1	2583318	0	0.107	0.107	0.00764
Chr1	2583464	0	0.122	0.122	0.00815
Chr1	2606272	0	0.0976	0.0976	0.0092
Chr1	2631054	0.5	0.152	-0.348	0.0025
Chr1	2631055	0.541	0.15	-0.391	0.00494
Chr1	2836909	0	0.128	0.128	0.00727
Chr1	2889499	0	0.19	0.19	0.00653
Chr1	2975630	0.129	0.395	0.266	0.0032
Chr1	2989135	0	0.115	0.115	0.00763
Chr1	3012826	0.123	0.287	0.165	0.00449
Chr1	3012969	0.349	0.647	0.298	0.00592
Chr1	3013004	0.0385	0.246	0.207	0.00243
Chr1	3069841	0	0.154	0.154	0.00945
Chr1	3082841	0	0.238	0.238	0.00444
Chr1	3327358	0.333	0.783	0.449	0.00196
Chr1	3397132	0.867	0.648	-0.219	0.00798
Chr1	3398055	0.0233	0.241	0.218	0.00597
Chr1	3398929	0.3	0.621	0.321	0.00878
Chr1	3398960	0	0.2	0.2	0.00473
Chr1	3471567	0	0.105	0.105	0.0034
Chr1	3471629	0.029	0.19	0.161	0.00351
Chr1	3471630	0.101	0.348	0.247	0.000764
Chr1	3471633	0.0845	0.294	0.21	0.00201
Chr1	3471638	0.189	0.411	0.222	0.00398
Chr1	3471671	0.234	0.583	0.349	0.00078
Chr1	3530995	0.456	0.714	0.258	0.00529
Chr1	3531859	0.51	0.827	0.317	0.000772
Chr1	3531860	0.481	0.769	0.288	0.00273
Chr1	3623561	0.0161	0.185	0.169	0.00912
Chr1	3648623	0.425	0.217	-0.208	0.00662
Chr1	3648641	0.487	0.239	-0.248	0.00305
Chr1	3648642	0.474	0.246	-0.228	0.00559
Chr1	3648673	0.438	0.227	-0.211	0.00679
Chr1	3649062	0.0233	0.261	0.238	0.00589
Chr1	3649064	0	0.212	0.212	0.00215
Chr1	3830348	0	0.25	0.25	0.00905
[truncated: 11,861 more rows]
