# Supplementary material for: Epigenomics in an extraterrestrial environment: organ-specific alteration of DNA methylation and gene expression elicited by spaceflight in Arabidopsis thaliana
Source: BMC Genomics. 2019 Mar 12;20:205. doi: 10.1186/s12864-019-5554-z (PMC6416986; doi:10.1186/s12864-019-5554-z)
Supplement: Supplementary file 3 — Table S3. The list of genes mapped with differentially methylated cytosines (DmCs) with statistical significance (FDR < 0.01) in the comparison between spaceflight and ground control. DmCs mapped to the location of upstream, gene body and downstream of the gene structure in CG, CHG or CHH contexts in roots and leaves were shown. (XLSX 1491 kb) [file 12864_2019_5554_MOESM3_ESM.xlsx]

## Sheet: ROOT-CG-Upstream
# Gene	Chromatin	Start	End	Strand	DmC number	Average differential methylation level	DmC positions
AT1G43700	Chr1	16223772	16225772	1	1	0.5	16224086
AT3G59160	Chr3	21577923	21579923	1	1	0.486	21579109
AT1G34046	Chr1	12235591	12237591	1	1	0.478	12236596
AT3G03760	Chr3	942039	944039	1	1	0.468	942149
AT4G09466	Chr4	5823668	5825668	1	1	0.455	5824169
AT1G21640	Chr1	7545816	7547816	1	1	0.454	7546137
AT3G02820	Chr3	610336	612336	1	1	0.452	610515
AT2G38450	Chr2	15735820	15737820	1	1	0.45	15736529
AT5G05640	Chr5	1655321	1657321	1	1	0.45	1656205
AT1G20875	Chr1	7220123	7222123	1	1	0.447	7220271
AT5G17680	Chr5	5762610	5764610	1	1	0.429	5763662
AT1G64880	Chr1	23705337	23707337	1	1	0.427	23706471
AT3G25540	Chr3	9205423	9207423	1	1	0.426	9205624
AT2G41460	Chr2	16912414	16914414	1	1	0.422	16913007
AT3G02790	Chr3	603648	605648	1	1	0.422	603794
AT2G40660	Chr2	16594782	16596782	1	1	0.419	16595341
AT3G01680	Chr3	250218	252218	1	1	0.414	250367
AT2G41520	Chr2	16943589	16945589	1	1	0.409	16944202
AT3G09730	Chr3	2979475	2981475	1	1	0.399	2980189
AT3G05520	Chr3	1595138	1597138	1	1	0.397	1596137
AT4G32915	Chr4	15589857	15591857	1	1	0.395	15591549
AT4G14600	Chr4	8151073	8153073	1	1	0.394	8152682
AT4G21280	Chr4	11058788	11060788	1	1	0.387	11059434
AT1G07400	Chr1	2265930	2267930	1	1	0.384	2266017
AT2G17630	Chr2	7390381	7392381	1	1	0.384	7391315
AT1G80200	Chr1	29721472	29723472	1	1	0.381	29722608
AT1G50970	Chr1	18595360	18597360	1	1	0.38	18595997
AT2G19520	Chr2	8168687	8170687	1	1	0.38	8170625
AT3G29430	Chr3	11214817	11216817	1	1	0.378	11215436
AT5G29044	Chr5	10930185	10932185	1	1	0.378	10931910
AT2G37870	Chr2	15493300	15495300	1	1	0.374	15493546
AT3G29300	Chr3	11150046	11152046	1	1	0.374	11151472
AT3G43950	Chr3	15547479	15549479	1	1	0.374	15548024
AT4G32320	Chr4	15307244	15309244	1	1	0.374	15308457
AT2G37050	Chr2	15205097	15207097	1	1	0.373	15205643
AT3G47341	Chr3	17165369	17167369	1	1	0.371	17165413
AT1G12650	Chr1	4284923	4286923	1	1	0.369	4285561
AT3G06142	Chr3	1856453	1858453	1	1	0.369	1856549
AT4G11380	Chr4	6724123	6726123	1	1	0.368	6724637
AT4G18465	Chr4	9936335	9938335	1	1	0.368	9937066
AT3G22723	Chr3	7987375	7989375	1	1	0.364	7988073
AT5G35870	Chr5	13770773	13772773	1	1	0.363	13771671
AT5G48350	Chr5	19230872	19232872	1	2	0.3625	19231273	19231444
AT1G69790	Chr1	25838554	25840554	1	1	0.36	25840211
AT5G58350	Chr5	23169310	23171310	1	1	0.357	23170326
AT5G15290	Chr5	4915215	4917215	1	1	0.355	4915774
AT5G08760	Chr5	2819798	2821798	1	1	0.354	2820755
AT1G55625	Chr1	20461450	20463450	1	1	0.353	20461990
AT1G44960	Chr1	16733850	16735850	1	1	0.351	16734538
AT3G26680	Chr3	9732208	9734208	1	1	0.351	9732777
AT1G66340	Chr1	24317576	24319576	1	1	0.349	24317653
AT3G57440	Chr3	20970232	20972232	1	1	0.349	20970651
AT5G05985	Chr5	1772765	1774765	1	1	0.349	1773350
AT5G05987	Chr5	1772954	1774954	1	1	0.349	1773350
AT5G48550	Chr5	19314550	19316550	1	1	0.349	19315060
AT3G02335	Chr3	475708	477708	1	1	0.348	475863
AT3G48400	Chr3	17642956	17644956	1	1	0.348	17643514
AT4G21330	Chr4	11074306	11076306	1	2	0.3465	11075024	11075047
AT3G03320	Chr3	780529	782529	1	1	0.346	780897
AT1G74730	Chr1	27644059	27646059	1	1	0.345	27645181
AT1G07920	Chr1	2445790	2447790	1	1	0.344	2447277
AT1G61990	Chr1	22530143	22532143	1	1	0.344	22530744
AT2G03667	Chr2	1105293	1107293	1	1	0.344	1105542
AT3G21990	Chr3	7719677	7721677	1	1	0.344	7720202
AT1G71100	Chr1	26384198	26386198	1	1	0.343	26384548
AT2G22660	Chr2	9320287	9322287	1	1	0.343	9320308
AT5G58270	Chr5	23146662	23148662	1	1	0.343	23148271
AT1G63950	Chr1	23336050	23338050	1	1	0.339	23338005
AT1G72910	Chr1	27005789	27007789	1	1	0.339	27006283
AT2G18870	Chr2	7881641	7883641	1	1	0.338	7882549
AT1G70790	Chr1	26270979	26272979	1	1	0.337	26272425
AT2G19045	Chr2	7964972	7966972	1	1	0.336	7965435
AT2G48110	Chr2	19286263	19288263	1	1	0.336	19286533
AT4G34380	Chr4	16141601	16143601	1	1	0.336	16141883
AT4G39880	Chr4	18201677	18203677	1	1	0.336	18202248
AT1G76610	Chr1	28315336	28317336	1	1	0.335	28316271
AT1G35340	Chr1	12809883	12811883	1	2	0.334	12811518	12811548
AT3G17660	Chr3	6016929	6018929	1	1	0.333	6018089
AT3G03050	Chr3	685960	687960	1	1	0.331	686516
AT2G21780	Chr2	8987418	8989418	1	1	0.33	8988080
AT1G28750	Chr1	9994581	9996581	1	1	0.329	9996235
AT1G28770	Chr1	9996137	9998137	1	1	0.329	9996235
AT4G31985	Chr4	15174678	15176678	1	1	0.326	15175727
AT1G13090	Chr1	4436589	4438589	1	1	0.325	4436955
AT3G43180	Chr3	14970435	14972435	1	1	0.325	14971464
AT5G25330	Chr5	8690659	8692659	1	2	0.3245	8691471	8691473
AT4G19020	Chr4	10151756	10153756	1	1	0.324	10152917
AT5G06030	Chr5	1782079	1784079	1	1	0.324	1782153
AT5G39024	Chr5	15348589	15350589	1	2	0.324	15349213	15349416
AT5G39030	Chr5	15348964	15350964	1	2	0.324	15349213	15349416
AT3G28925	Chr3	10863297	10865297	1	2	0.324	10864899	10864931
AT3G22057	Chr3	7726280	7728280	1	1	0.322	7726439
AT5G26290	Chr5	9115805	9117805	1	1	0.322	9117330
AT2G29880	Chr2	12393940	12395940	1	1	0.32	12394630
AT3G21700	Chr3	7616156	7618156	1	1	0.319	7616510
AT3G43623	Chr3	15320696	15322696	1	1	0.319	15321010
AT4G04750	Chr4	2358917	2360917	1	3	0.319	2359469	2359475	2359488
AT2G28020	Chr2	11599205	11601205	1	2	0.3175	11599582	11599756
AT1G74210	Chr1	27476674	27478674	1	1	0.317	27477379
AT2G41220	Chr2	16803552	16805552	1	1	0.317	16803807
AT1G71450	Chr1	26496283	26498283	1	2	0.3155	26497414	26497468
AT1G71500	Chr1	26505227	26507227	1	1	0.315	26505951
AT3G57690	Chr3	21088308	21090308	1	2	0.315	21088841	21089207
AT2G45650	Chr2	18419313	18421313	1	2	0.3145	18420634	18420670
AT3G29970	Chr3	11627826	11629826	1	1	0.314	11627997
AT5G18065	Chr5	5916876	5918876	1	1	0.314	5917187
AT5G35950	Chr5	13854699	13856699	1	1	0.313	13856013
AT2G47230	Chr2	19000506	19002506	1	1	0.312	19001334
AT2G21470	Chr2	8894896	8896896	1	2	0.3115	8895305	8895306
AT1G34770	Chr1	12578823	12580823	1	1	0.31	12579170
AT2G32950	Chr2	13614633	13616633	1	1	0.308	13615326
AT5G39970	Chr5	15716763	15718763	1	1	0.308	15716975
AT4G11393	Chr4	6735969	6737969	1	1	0.307	6736376
AT5G16760	Chr5	5452292	5454292	1	1	0.307	5452708
AT5G44640	Chr5	17688483	17690483	1	2	0.3065	17688769	17688778
AT2G23940	Chr2	9861461	9863461	1	1	0.306	9863068
AT1G50160	Chr1	18282257	18284257	1	3	0.304333	18282268	18282269	18282284
AT5G20440	Chr5	6846777	6848777	1	1	0.304	6846998
AT5G25140	Chr5	8577680	8579680	1	3	0.304	8579002	8579025	8579053
AT3G62400	Chr3	22776642	22778642	1	1	0.302	22776711
AT4G37560	Chr4	17347872	17349872	1	1	0.302	17348588
AT1G53800	Chr1	19755095	19757095	1	1	0.3	19755690
AT2G45630	Chr2	18411354	18413354	1	1	0.3	18412349
AT5G06820	Chr5	2077783	2079783	1	1	0.3	2079123
AT4G26250	Chr4	13003282	13005282	1	1	0.299	13003608
AT2G12977	Chr2	5177184	5179184	1	1	0.297	5177771
AT5G40930	Chr5	16121615	16123615	1	1	0.297	16122783
AT5G64572	Chr5	25390028	25392028	1	1	0.297	25390257
AT1G26560	Chr1	9103115	9105115	1	1	0.296	9103802
AT3G46220	Chr3	16711995	16713995	1	1	0.296	16713071
AT1G70640	Chr1	26206977	26208977	1	3	0.295667	26207665	26208086	26208087
AT1G13040	Chr1	4422367	4424367	1	1	0.295	4423019
AT2G11010	Chr2	4290242	4292242	1	1	0.295	4291623
AT2G17040	Chr2	7135656	7137656	1	1	0.295	7135889
AT3G12600	Chr3	3992019	3994019	1	1	0.295	3992417
AT3G16330	Chr3	5517105	5519105	1	1	0.295	5517343
AT5G47670	Chr5	18963666	18965666	1	1	0.295	18964897
AT4G39955	Chr4	18226096	18228096	1	2	0.2945	18226155	18226423
AT2G10921	Chr2	4235976	4237976	1	1	0.294	4237207
AT4G08867	Chr4	5534170	5536170	1	1	0.294	5534995
AT5G56060	Chr5	22292175	22294175	1	1	0.294	22292554
AT1G75030	Chr1	27739557	27741557	1	1	0.293	27740188
AT3G20790	Chr3	7242167	7244167	1	1	0.293	7242677
AT1G22930	Chr1	8066837	8068837	1	1	0.292	8067800
AT5G15310	Chr5	4922094	4924094	1	1	0.292	4922401
AT5G41510	Chr5	16322685	16324685	1	1	0.292	16323549
AT2G15260	Chr2	6384971	6386971	1	1	0.29	6386680
AT3G26050	Chr3	9452466	9454466	1	2	0.29	9452513	9452521
AT4G23800	Chr4	12104879	12106879	1	1	0.29	12105765
AT5G05360	Chr5	1563071	1565071	1	1	0.289	1563370
AT1G21760	Chr1	7606835	7608835	1	1	0.287	7607638
AT5G41480	Chr5	16312720	16314720	1	1	0.287	16313908
AT1G43770	Chr1	16287878	16289878	1	2	0.2865	16288544	16289469
AT2G15730	Chr2	6594337	6596337	1	1	0.286	6595245
AT2G17705	Chr2	7415608	7417608	1	1	0.286	7416048
AT2G34460	Chr2	14166220	14168220	1	1	0.286	14166439
AT5G40360	Chr5	15864077	15866077	1	2	0.2855	15864951	15865001
AT4G25660	Chr4	12797056	12799056	1	1	0.284	12797079
AT5G13510	Chr5	4289468	4291468	1	1	0.283	4290131
AT5G59395	Chr5	23541540	23543540	1	1	0.283	23542005
AT5G59400	Chr5	23541847	23543847	1	1	0.283	23542005
AT2G41040	Chr2	16747538	16749538	1	1	0.282	16748484
AT5G50290	Chr5	20075048	20077048	1	1	0.282	20076513
AT2G34250	Chr2	14098672	14100672	1	1	0.28	14099616
AT2G44030	Chr2	17837955	17839955	1	1	0.28	17838278
AT3G01050	Chr3	11221	13221	1	1	0.28	11401
AT3G57700	Chr3	21089023	21091023	1	1	0.28	21089207
AT4G38480	Chr4	17701619	17703619	1	1	0.28	17701876
AT1G11905	Chr1	3993322	3995322	1	1	0.279	3993770
AT2G01590	Chr2	264628	266628	1	1	0.279	266107
AT4G15520	Chr4	8625889	8627889	1	1	0.279	8626569
AT4G08540	Chr4	5311232	5313232	1	1	0.278	5312222
AT5G50310	Chr5	20087729	20089729	1	3	0.277333	20089304	20089310	20089427
AT5G22875	Chr5	7577720	7579720	1	1	0.277	7578676
AT5G54880	Chr5	21880619	21882619	1	1	0.277	21881970
AT5G58412	Chr5	23202621	23204621	1	1	0.276	23203649
AT5G27807	Chr5	9725705	9727705	1	1	0.275	9726266
AT1G67940	Chr1	25056105	25058105	1	1	0.274	25056354
AT3G46400	Chr3	16805299	16807299	1	1	0.274	16805916
AT4G29890	Chr4	14317149	14319149	1	1	0.274	14318071
AT4G31196	Chr4	14867019	14869019	1	1	0.274	14868211
AT4G34035	Chr4	16007135	16009135	1	2	0.274	16007589	16007647
AT5G17280	Chr5	5628102	5630102	1	2	0.274	5628161	5629026
AT5G25020	Chr5	8528892	8530892	1	1	0.274	8530142
AT1G71230	Chr1	26422018	26424018	1	1	0.273	26423111
AT2G02490	Chr2	663458	665458	1	2	0.273	664545	664567
AT3G27880	Chr3	10266291	10268291	1	1	0.273	10267656
AT3G56580	Chr3	20674955	20676955	1	1	0.273	20676329
AT5G21050	Chr5	7076327	7078327	1	1	0.273	7076505
AT5G22150	Chr5	7270550	7272550	1	1	0.273	7270992
AT3G02600	Chr3	549935	551935	1	1	0.272	551127
AT3G45955	Chr3	16624352	16626352	1	1	0.272	16625704
AT3G45960	Chr3	16625472	16627472	1	1	0.272	16625704
AT5G53150	Chr5	21165314	21167314	1	1	0.271	21166888
AT5G25980	Chr5	8964569	8966569	1	1	0.27	8965169
AT1G02110	Chr1	390946	392946	1	1	0.269	391418
AT3G47130	Chr3	17077680	17079680	1	1	0.269	17078938
AT5G05130	Chr5	1487931	1489931	1	1	0.269	1489053
AT5G64230	Chr5	25272005	25274005	1	1	0.269	25273000
AT2G33620	Chr2	13870716	13872716	1	1	0.268	13872396
AT4G25530	Chr4	12752081	12754081	1	1	0.268	12753725
AT5G25910	Chr5	8929933	8931933	1	1	0.268	8930811
AT1G10220	Chr1	3334935	3336935	1	1	0.267	3334941
AT2G15050	Chr2	6285601	6287601	1	1	0.267	6286861
AT5G50890	Chr5	20315694	20317694	1	1	0.267	20316722
AT5G53100	Chr5	21136769	21138769	1	1	0.267	21137075
AT1G31485	Chr1	11151761	11153761	1	2	0.2665	11152403	11153568
AT2G05170	Chr2	1854053	1856053	1	1	0.266	1855381
AT1G50240	Chr1	18306201	18308201	1	1	0.265	18307446
AT4G11210	Chr4	6636753	6638753	1	1	0.265	6637830
AT4G31075	Chr4	14826503	14828503	1	1	0.264	14827110
AT4G31080	Chr4	14826741	14828741	1	1	0.264	14827110
AT3G17880	Chr3	6102743	6104743	1	1	0.263	6103347
AT5G45472	Chr5	18095562	18097562	1	3	0.263	18096049	18096461	18097494
AT4G07825	Chr4	4543025	4545025	1	1	0.262	4543887
AT5G26600	Chr5	9260137	9262137	1	3	0.261667	9260482	9260657	9260795
AT1G75960	Chr1	28082764	28084764	1	1	0.261	28083484
AT2G26110	Chr2	10786349	10788349	1	1	0.261	10786648
AT3G52520	Chr3	19190630	19192630	1	4	0.26025	19190751	19191624	19191704	19191793
AT5G38210	Chr5	14998209	15000209	1	1	0.26	14999279
AT1G80470	Chr1	29813235	29815235	1	1	0.259	29814108
AT2G16990	Chr2	7111522	7113522	1	1	0.259	7111942
AT4G03830	Chr4	1760955	1762955	1	1	0.259	1762049
AT5G24680	Chr5	8372070	8374070	1	1	0.259	8372568
AT5G29613	Chr5	11100342	11102342	1	1	0.259	11101280
AT1G80070	Chr1	29677531	29679531	1	1	0.258	29678109
AT2G02380	Chr2	623371	625371	1	1	0.257	623883
AT5G18800	Chr5	6205425	6207425	1	2	0.257	6206353	6206354
AT1G10570	Chr1	3469725	3471725	1	1	0.256	3471644
AT3G27640	Chr3	10160429	10162429	1	1	0.256	10162286
AT1G47500	Chr1	17164449	17166449	1	1	0.255	17165823
AT2G32350	Chr2	13370408	13372408	1	1	0.255	13370991
AT5G26890	Chr5	9343732	9345732	1	1	0.255	9345239
AT3G42950	Chr3	14811393	14813393	1	1	0.254	14812437
AT4G04190	Chr4	1987147	1989147	1	1	0.254	1987572
AT5G14995	Chr5	4801752	4803752	1	2	0.2535	4802204	4802209
AT1G47410	Chr1	17125898	17127898	1	1	0.253	17126927
AT2G24980	Chr2	10289764	10291764	1	1	0.252	10291189
AT4G08685	Chr4	5427934	5429934	1	1	0.252	5428031
AT5G30341	Chr5	11174180	11176180	1	1	0.252	11176088
AT1G48267	Chr1	17533358	17535358	1	2	0.251	17533786	17534947
AT3G52105	Chr3	19040312	19042312	1	1	0.251	19041403
AT5G33290	Chr5	12352286	12354286	1	1	0.251	12352462
AT5G35550	Chr5	13477554	13479554	1	1	0.251	13477564
AT1G48912	Chr1	17797561	17799561	1	1	0.25	17798970
AT1G55591	Chr1	20442363	20444363	1	1	0.25	20442976
AT1G71800	Chr1	26568723	26570723	1	1	0.25	26569417
AT3G13335	Chr3	4318422	4320422	1	1	0.25	4319129
AT5G50170	Chr5	20034454	20036454	1	1	0.25	20035800
AT5G58640	Chr5	23282318	23284318	1	1	0.25	23283055
AT2G44850	Chr2	18115489	18117489	1	1	0.249	18117458
AT1G01350	Chr1	134091	136091	1	1	0.248	134246
AT1G03515	Chr1	875751	877751	1	1	0.248	876496
AT5G66520	Chr5	26128506	26130506	1	1	0.248	26128961
AT1G33320	Chr1	11937324	11939324	1	2	0.247	11937550	11937748
AT2G16040	Chr2	6715701	6717701	1	1	0.247	6717354
AT5G60945	Chr5	24105821	24107821	1	1	0.247	24106788
AT1G71860	Chr1	26595947	26597947	1	1	0.245	26596879
AT2G31850	Chr2	13176161	13178161	1	1	0.245	13176465
AT5G16715	Chr5	5427801	5429801	1	1	0.245	5428664
AT1G11720	Chr1	3930274	3932274	1	3	0.244667	3930999	3931459	3931476
AT2G39820	Chr2	16249699	16251699	1	1	0.244	16251240
AT3G14480	Chr3	4849030	4851030	1	1	0.244	4849655
AT3G14735	Chr3	4936030	4938030	1	1	0.244	4936706
AT3G23240	Chr3	8247673	8249673	1	1	0.244	8249389
AT5G19750	Chr5	6615611	6617611	1	1	0.244	6616666
AT1G01560	Chr1	200077	202077	1	1	0.243	201376
AT2G37430	Chr2	15340509	15342509	1	1	0.243	15341227
AT5G53360	Chr5	21258354	21260354	1	1	0.243	21258380
AT5G28210	Chr5	10047228	10049228	1	2	0.2425	10048456	10048764
AT1G75770	Chr1	28015239	28017239	1	1	0.242	28016494
AT2G17990	Chr2	7542644	7544644	1	1	0.242	7543743
AT2G26355	Chr2	10886695	10888695	1	1	0.242	10887532
AT1G51060	Chr1	18625862	18627862	1	1	0.241	18626674
AT4G06490	Chr4	3031468	3033468	1	1	0.241	3031968
AT1G47786	Chr1	17328692	17330692	1	1	0.24	17328743
AT5G48595	Chr5	19336254	19338254	1	1	0.24	19337207
AT5G45469	Chr5	18094938	18096938	1	2	0.2395	18096049	18096461
AT1G54150	Chr1	19887348	19889348	1	1	0.239	19888219
AT2G14270	Chr2	5830595	5832595	1	1	0.239	5832032
AT3G16175	Chr3	5462925	5464925	1	1	0.238	5463737
AT1G48920	Chr1	17800728	17802728	1	1	0.237	17801586
AT1G64930	Chr1	23720613	23722613	1	1	0.237	23721026
AT2G10975	Chr2	4265008	4267008	1	1	0.237	4265402
AT3G07790	Chr3	2484858	2486858	1	1	0.237	2485893
AT3G48675	Chr3	17751224	17753224	1	1	0.237	17751393
AT1G71320	Chr1	26452010	26454010	1	1	0.236	26452679
AT2G28625	Chr2	11937610	11939610	1	1	0.236	11938429
AT1G22740	Chr1	7998594	8000594	1	2	0.2355	7998875	7998960
AT5G55125	Chr5	21960387	21962387	1	1	0.235	21961221
AT3G24650	Chr3	8931471	8933471	1	1	0.234	8932171
AT5G02840	Chr5	631811	633811	1	1	0.234	632488
AT3G48057	Chr3	17462496	17464496	1	1	0.233	17463962
AT3G59700	Chr3	21752889	21754889	1	1	0.233	21752897
AT1G28350	Chr1	9848036	9850036	1	1	0.232	9848385
AT2G05812	Chr2	2190323	2192323	1	1	0.231	2190495
AT2G25840	Chr2	10688404	10690404	1	1	0.231	10689082
AT5G25880	Chr5	8915550	8917550	1	1	0.231	8915756
AT5G40400	Chr5	15885085	15887085	1	1	0.231	15886148
AT3G43440	Chr3	15159462	15161462	1	1	0.23	15161099
AT5G45560	Chr5	18138551	18140551	1	1	0.23	18139375
AT4G08350	Chr4	5175528	5177528	1	1	0.229	5177007
AT4G13050	Chr4	7400572	7402572	1	1	0.229	7402196
AT2G28310	Chr2	11750686	11752686	1	1	0.228	11751150
AT3G61300	Chr3	22375595	22377595	1	1	0.228	22376688
AT5G64816	Chr5	25492822	25494822	1	1	0.228	25494299
AT4G01535	Chr4	660154	662154	1	2	0.228	660560	660698
AT5G39210	Chr5	15423430	15425430	1	2	0.2265	15424553	15424558
AT3G53342	Chr3	19492818	19494818	1	1	0.226	19492891
AT5G08360	Chr5	2654551	2656551	1	4	0.2255	2655960	2655999	2656000	2656008
AT1G05860	Chr1	1759872	1761872	1	1	0.225	1759948
AT1G52905	Chr1	19381386	19383386	1	1	0.225	19383319
AT2G35660	Chr2	14624864	14626864	1	1	0.224	14625657
AT4G02030	Chr4	879589	881589	1	1	0.224	879996
AT1G54110	Chr1	19871364	19873364	1	1	0.223	19871457
AT3G44050	Chr3	15592584	15594584	1	1	0.223	15593255
AT5G55200	Chr5	21982982	21984982	1	1	0.223	21984004
AT5G66052	Chr5	25995135	25997135	1	1	0.223	25996407
AT5G27370	Chr5	9540603	9542603	1	2	0.2225	9541759	9541777
AT1G43010	Chr1	15907347	15909347	1	1	0.222	15907787
AT4G26170	Chr4	12970574	12972574	1	1	0.222	12971831
AT3G30530	Chr3	11990687	11992687	1	1	0.221	11990815
AT5G09960	Chr5	3070369	3072369	1	1	0.221	3070796
AT1G31170	Chr1	11021859	11023859	1	1	0.22	11022982
AT2G34400	Chr2	14152862	14154862	1	1	0.22	14154095
AT3G07750	Chr3	2470724	2472724	1	1	0.22	2470917
AT4G09320	Chr4	5755171	5757171	1	1	0.22	5756417
AT5G64950	Chr5	25533518	25535518	1	1	0.22	25533942
AT2G17305	Chr2	7255094	7257094	1	2	0.2195	7256514	7256718
AT1G34200	Chr1	12304003	12306003	1	1	0.219	12304352
AT1G42970	Chr1	15882601	15884601	1	1	0.219	15884219
AT3G16280	Chr3	5500251	5502251	1	1	0.219	5500437
AT5G46400	Chr5	18482932	18484932	1	1	0.219	18484674
AT1G24310	Chr1	8567648	8569648	1	1	0.218	8568502
AT2G41082	Chr2	16760969	16762969	1	1	0.218	16762262
AT2G41090	Chr2	16761605	16763605	1	1	0.218	16762262
AT3G14620	Chr3	4899476	4901476	1	1	0.218	4900234
AT3G55010	Chr3	20101563	20103563	1	1	0.218	20102982
AT4G16030	Chr4	8845552	8847552	1	1	0.218	8847295
AT1G28500	Chr1	9922667	9924667	1	1	0.217	9924158
AT5G07720	Chr5	2420228	2422228	1	1	0.217	2421488
AT2G16200	Chr2	6760020	6762020	1	1	0.216	6761329
AT2G28605	Chr2	11920250	11922250	1	1	0.216	11921475
AT4G02610	Chr4	1126187	1128187	1	2	0.216	1126418	1127197
AT5G10080	Chr5	3114909	3116909	1	1	0.216	3115182
AT1G63740	Chr1	23252780	23254780	1	1	0.215	23253079
AT5G06650	Chr5	2011309	2013309	1	1	0.215	2012894
AT4G24430	Chr4	12344986	12346986	1	1	0.214	12345009
AT5G12100	Chr5	3872308	3874308	1	1	0.214	3873054
AT5G49460	Chr5	19675698	19677698	1	1	0.214	19676705
AT2G18750	Chr2	7839393	7841393	1	1	0.213	7840295
AT4G00050	Chr4	15791	17791	1	1	0.213	16947
AT5G23310	Chr5	7777713	7779713	1	1	0.213	7778145
AT1G72780	Chr1	26962597	26964597	1	1	0.212	26963192
AT2G33290	Chr2	13746860	13748860	1	1	0.212	13748593
AT4G01720	Chr4	732219	734219	1	1	0.212	732934
AT1G55000	Chr1	20186571	20188571	1	1	0.211	20186627
AT2G22920	Chr2	9444576	9446576	1	1	0.211	9445556
AT1G07119	Chr1	2175367	2177367	1	1	0.209	2175910
AT5G25130	Chr5	8573564	8575564	1	1	0.209	8573901
AT5G27850	Chr5	9746327	9748327	1	1	0.209	9747512
AT1G43320	Chr1	16100366	16102366	1	1	0.208	16100995
AT1G55810	Chr1	20530603	20532603	1	1	0.208	20532189
AT2G02790	Chr2	779077	781077	1	1	0.208	779394
AT2G07362	Chr2	3026713	3028713	1	1	0.207	3027968
AT2G15318	Chr2	6417086	6419086	1	1	0.207	6417223
AT2G21890	Chr2	9027306	9029306	1	1	0.207	9027389
AT3G24800	Chr3	8990786	8992786	1	1	0.207	8992307
AT4G29340	Chr4	14156009	14158009	1	1	0.207	14156738
AT1G05400	Chr1	1576891	1578891	1	1	0.206	1576990
AT1G30850	Chr1	10881954	10883954	1	1	0.206	10882489
AT4G23900	Chr4	12139288	12141288	1	1	0.206	12140694
AT2G02510	Chr2	669626	671626	1	2	0.2055	670186	670187
AT1G71840	Chr1	26591455	26593455	1	1	0.205	26592441
AT2G11520	Chr2	4534032	4536032	1	1	0.205	4534988
AT2G39580	Chr2	16141894	16143894	1	1	0.205	16143296
AT3G28450	Chr3	10581323	10583323	1	1	0.205	10582827
AT4G31115	Chr4	14835933	14837933	1	1	0.205	14836391
AT1G74870	Chr1	27692178	27694178	1	1	0.204	27692665
AT3G30460	Chr3	11955674	11957674	1	1	0.204	11956770
AT1G32710	Chr1	11695289	11697289	1	1	0.203	11696305
AT3G32280	Chr3	13074953	13076953	1	1	0.203	13075541
AT5G28730	Chr5	10613065	10615065	1	1	0.203	10613287
AT3G26740	Chr3	9758800	9760800	1	2	0.2025	9758919	9758920
AT3G10060	Chr3	3096928	3098928	1	1	0.202	3097068
AT1G21710	Chr1	7581990	7583990	1	1	0.201	7582453
AT1G01920	Chr1	314034	316034	1	1	0.2	314232
AT2G22860	Chr2	9428550	9430550	1	1	0.2	9429261
AT2G40780	Chr2	16650304	16652304	1	1	0.2	16650908
AT2G42900	Chr2	17473278	17475278	1	1	0.2	17475046
AT2G42910	Chr2	17475001	17477001	1	1	0.2	17475046
AT3G19980	Chr3	6938072	6940072	1	1	0.2	6938917
AT3G60300	Chr3	21975614	21977614	1	1	0.2	21976222
AT4G28700	Chr4	13869885	13871885	1	1	0.2	13870748
AT5G06960	Chr5	2119640	2121640	1	1	0.2	2120434
AT5G08590	Chr5	2748192	2750192	1	1	0.2	2748224
AT5G40120	Chr5	15770382	15772382	1	1	0.2	15770700
AT5G63670	Chr5	25067536	25069536	1	1	0.2	25068794
AT1G28420	Chr1	9883803	9885803	1	1	0.199	9884366
AT1G45100	Chr1	16785222	16787222	1	1	0.199	16785699
AT3G59923	Chr3	21833975	21835975	1	1	0.199	21834734
AT5G36870	Chr5	14265958	14267958	1	1	0.199	14266138
AT5G43525	Chr5	17177262	17179262	1	1	0.199	17179102
AT5G43530	Chr5	17178440	17180440	1	1	0.199	17179102
AT2G25060	Chr2	10329459	10331459	1	1	0.198	10330458
AT1G05510	Chr1	1620346	1622346	1	1	0.197	1621336
AT2G12905	Chr2	5136600	5138600	1	1	0.196	5138407
AT2G14530	Chr2	5964922	5966922	1	1	0.196	5965857
AT2G10260	Chr2	3877233	3879233	1	1	0.195	3877838
AT3G17480	Chr3	5962571	5964571	1	1	0.195	5962879
AT4G33690	Chr4	15878207	15880207	1	1	0.195	15878280
AT1G63690	Chr1	23225857	23227857	1	1	0.194	23226575
AT5G14270	Chr5	4552935	4554935	1	1	0.194	4552977
AT3G29270	Chr3	11137733	11139733	1	1	0.193	11138422
AT5G28500	Chr5	10329580	10331580	1	1	0.193	10329624
AT5G50805	Chr5	20288237	20290237	1	1	0.193	20289391
AT2G05260	Chr2	1902606	1904606	1	2	0.1925	1903604	1904330
AT1G13280	Chr1	4522110	4524110	1	1	0.192	4522955
AT2G45280	Chr2	18287406	18289406	1	1	0.191	18288284
AT3G09085	Chr3	2779622	2781622	1	1	0.191	2779760
AT1G77230	Chr1	28580162	28582162	1	1	0.19	28581445
AT1G77235	Chr1	28580562	28582562	1	1	0.19	28581445
AT2G05380	Chr2	1950485	1952485	1	1	0.19	1951174
AT2G06255	Chr2	2430332	2432332	1	1	0.19	2430919
AT2G17760	Chr2	7436506	7438506	1	1	0.19	7436900
AT4G28710	Chr4	13880245	13882245	1	1	0.19	13880583
AT1G01695	Chr1	250921	252921	1	1	0.189	251815
AT1G28840	Chr1	10001527	10003527	1	1	0.189	10003276
AT1G53140	Chr1	19472831	19474831	1	2	0.189	19474456	19474578
AT3G13277	Chr3	4277733	4279733	1	1	0.189	4278667
AT4G00355	Chr4	153118	155118	1	1	0.189	154843
AT5G35160	Chr5	13178402	13180402	1	1	0.189	13178859
AT1G15480	Chr1	5292307	5294307	1	1	0.188	5293112
AT2G26780	Chr2	11074756	11076756	1	1	0.188	11075812
AT2G37650	Chr2	15426444	15428444	1	1	0.188	15427232
AT5G58280	Chr5	23151847	23153847	1	1	0.188	23151986
AT3G27470	Chr3	10094110	10096110	1	2	0.1875	10096026	10096027
AT1G20470	Chr1	7054970	7056970	1	1	0.187	7055793
AT1G45243	Chr1	16881418	16883418	1	1	0.186	16882049
AT3G23540	Chr3	8394985	8396985	1	2	0.186	8395350	8395641
AT4G14140	Chr4	7922890	7924890	1	1	0.186	7924473
AT5G27200	Chr5	9450447	9452447	1	1	0.186	9451986
AT5G34883	Chr5	12963922	12965922	1	1	0.186	12964004
AT5G51210	Chr5	20430939	20432939	1	1	0.186	20431780
AT1G28850	Chr1	10002461	10004461	1	2	0.1855	10003276	10003589
AT1G28860	Chr1	10002887	10004887	1	2	0.1855	10003276	10003589
AT1G28870	Chr1	10003234	10005234	1	2	0.1855	10003276	10003589
AT5G35300	Chr5	13275036	13277036	1	1	0.185	13275044
AT4G23950	Chr4	12157024	12159024	1	2	0.1845	12157307	12157314
AT3G52590	Chr3	19223135	19225135	1	1	0.184	19223737
AT3G27710	Chr3	10197515	10199515	1	1	0.183	10198964
AT4G13095	Chr4	7418096	7420096	1	1	0.183	7419739
AT1G65352	Chr1	23872989	23874989	1	1	0.182	23873030
AT2G30970	Chr2	12825582	12827582	1	2	0.182	12825747	12825766
AT5G56690	Chr5	22526207	22528207	1	1	0.182	22526543
AT2G11626	Chr2	4570449	4572449	1	3	0.181	4571140	4571157	4571875
AT1G27970	Chr1	9653697	9655697	1	1	0.18	9655402
AT4G04610	Chr4	2269821	2271821	1	1	0.18	2271281
AT5G40990	Chr5	16135993	16137993	1	1	0.18	16136898
AT2G32730	Chr2	13515252	13517252	1	1	0.179	13516867
AT3G07110	Chr3	2249040	2251040	1	1	0.179	2249674
AT3G15080	Chr3	5058246	5060246	1	1	0.179	5058299
AT3G27320	Chr3	10019919	10021919	1	1	0.179	10020179
AT3G60750	Chr3	22143104	22145104	1	1	0.179	22143314
AT5G39800	Chr5	15655232	15657232	1	1	0.179	15656529
AT1G55160	Chr1	20250375	20252375	1	2	0.1785	20250412	20250413
AT1G47760	Chr1	17303919	17305919	1	1	0.178	17305501
AT4G09590	Chr4	5885070	5887070	1	2	0.178	5885947	5885965
AT5G17560	Chr5	5728128	5730128	1	1	0.178	5728852
AT3G23370	Chr3	8308951	8310951	1	1	0.177	8310385
AT4G06583	Chr4	3479805	3481805	1	1	0.177	3481506
AT4G08025	Chr4	4743170	4745170	1	1	0.177	4743973
AT1G64340	Chr1	23479637	23481637	1	1	0.176	23480017
AT2G20420	Chr2	8515644	8517644	1	1	0.175	8516048
AT3G28050	Chr3	10370951	10372951	1	1	0.174	10371360
AT3G43630	Chr3	15330312	15332312	1	1	0.174	15331800
AT4G03950	Chr4	1841956	1843956	1	1	0.174	1843304
AT5G23250	Chr5	7757503	7759503	1	1	0.174	7758511
AT5G60730	Chr5	24002355	24004355	1	1	0.174	24003427
AT3G42880	Chr3	14750896	14752896	1	1	0.173	14750994
AT5G28615	Chr5	10457321	10459321	1	1	0.173	10459227
AT5G42235	Chr5	16592581	16594581	1	1	0.173	16593446
AT5G50210	Chr5	20055897	20057897	1	1	0.173	20056605
AT2G18620	Chr2	7792182	7794182	1	4	0.1725	7792492	7792522	7793119	7793302
AT1G27710	Chr1	9564169	9566169	1	1	0.172	9564269
AT3G61700	Chr3	22522488	22524488	1	1	0.172	22522551
AT4G10620	Chr4	6372390	6374390	1	1	0.172	6373173
AT3G09690	Chr3	2967405	2969405	1	1	0.171	2968636
AT3G47840	Chr3	17372293	17374293	1	1	0.171	17372497
AT1G12100	Chr1	4073636	4075636	1	2	0.171	4074210	4074312
AT1G51530	Chr1	18805106	18807106	1	1	0.17	18805984
AT2G19510	Chr2	8165971	8167971	1	1	0.17	8166893
AT2G48070	Chr2	19275793	19277793	1	1	0.17	19275815
AT5G02811	Chr5	625171	627171	1	1	0.17	625493
AT5G25210	Chr5	8628026	8630026	1	1	0.17	8629492
AT5G39990	Chr5	15723020	15725020	1	1	0.17	15724246
AT5G41800	Chr5	16441885	16443885	1	1	0.17	16441939
AT4G11660	Chr4	6843904	6845904	1	1	0.169	6844973
AT4G15417	Chr4	8584895	8586895	1	1	0.169	8586339
AT2G15270	Chr2	6391223	6393223	1	2	0.169	6391612	6391613
AT1G51620	Chr1	18835375	18837375	1	2	0.168	18836604	18836764
AT1G55550	Chr1	20419027	20421027	1	1	0.168	20420371
AT2G01760	Chr2	330990	332990	1	1	0.168	332400
AT1G04970	Chr1	1404248	1406248	1	1	0.167	1404870
AT1G18390	Chr1	6292546	6294546	1	1	0.167	6293488
AT1G76050	Chr1	28105398	28107398	1	1	0.167	28106088
AT2G19940	Chr2	8326289	8328289	1	1	0.167	8326439
AT3G30430	Chr3	11916442	11918442	1	1	0.167	11918343
AT4G02650	Chr4	1134996	1136996	1	1	0.167	1136146
AT4G23000	Chr4	11774548	11776548	1	1	0.167	11774857
AT5G46220	Chr5	18402868	18404868	1	1	0.167	18403668
AT1G32760	Chr1	11720379	11722379	1	2	0.1665	11721554	11721805
AT1G04940	Chr1	1392258	1394258	1	1	0.165	1392523
AT1G21065	Chr1	7332886	7334886	1	1	0.163	7333915
AT1G45244	Chr1	16895350	16897350	1	1	0.163	16897110
AT1G45246	Chr1	16896402	16898402	1	1	0.163	16897110
AT4G09080	Chr4	5657578	5659578	1	1	0.163	5658590
AT1G42480	Chr1	15690390	15692390	1	2	0.1625	15691917	15692125
AT1G62900	Chr1	22908524	22910524	1	1	0.162	22909169
AT3G27720	Chr3	10200185	10202185	1	1	0.161	10200856
AT3G28130	Chr3	10393657	10395657	1	1	0.16	10394893
AT1G10670	Chr1	3517526	3519526	1	1	0.158	3518317
AT1G29830	Chr1	10343339	10345339	1	1	0.158	10343607
AT1G57906	Chr1	21087450	21089450	1	1	0.158	21088408
AT1G47480	Chr1	17149511	17151511	1	1	0.157	17150725
AT4G04340	Chr4	2085168	2087168	1	1	0.157	2085820
AT5G52080	Chr5	20777861	20779861	1	1	0.157	20778376
AT1G73180	Chr1	27085373	27087373	1	1	0.156	27085570
AT5G27970	Chr5	9877180	9879180	1	1	0.156	9877758
AT5G40460	Chr5	15921101	15923101	1	1	0.156	15921349
AT3G45640	Chr3	16492794	16494794	1	1	0.155	16492841
AT4G13615	Chr4	7702893	7704893	1	1	0.155	7704067
AT1G08460	Chr1	2659313	2661313	1	1	0.153	2659589
AT4G10330	Chr4	6217099	6219099	1	1	0.153	6217678
AT4G32060	Chr4	15205892	15207892	1	2	0.152	15206549	15207493
AT3G02370	Chr3	483398	485398	1	1	0.152	484458
AT4G24805	Chr4	12499858	12501858	1	1	0.152	12500573
AT5G61228	Chr5	24206721	24208721	1	1	0.152	24207456
AT5G61230	Chr5	24206721	24208721	1	1	0.152	24207456
AT1G36920	Chr1	13776219	13778219	1	1	0.151	13776392
AT2G07170	Chr2	2945839	2947839	1	1	0.151	2947508
AT2G15535	Chr2	6523284	6525284	1	1	0.151	6523418
AT3G45050	Chr3	16218352	16220352	1	1	0.151	16218444
AT4G20760	Chr4	10853923	10855923	1	1	0.151	10854050
AT5G49880	Chr5	19902947	19904947	1	1	0.151	19902959
AT3G29230	Chr3	11092290	11094290	1	1	0.15	11092316
AT4G33420	Chr4	15788016	15790016	1	1	0.15	15788033
AT5G20960	Chr5	7045180	7047180	1	1	0.15	7045260
AT1G32420	Chr1	11564210	11566210	1	1	0.149	11565915
AT1G33280	Chr1	11929046	11931046	1	1	0.149	11929233
AT3G07140	Chr3	2258280	2260280	1	1	0.149	2258321
AT4G04990	Chr4	2494516	2496516	1	1	0.149	2495791
AT1G24706	Chr1	8679647	8681647	1	1	0.148	8680376
AT2G35140	Chr2	14449811	14451811	1	1	0.148	14451251
AT2G26920	Chr2	11153793	11155793	1	3	0.147333	11154030	11154196	11154218
AT1G63430	Chr1	23131921	23133921	1	1	0.147	23132907
AT1G34130	Chr1	12278426	12280426	1	1	0.146	12279138
AT1G70630	Chr1	26201968	26203968	1	1	0.146	26202939
AT4G09550	Chr4	5859030	5861030	1	1	0.146	5859645
AT4G21105	Chr4	10990400	10992400	1	1	0.146	10991583
AT5G56340	Chr5	22405635	22407635	1	1	0.146	22406751
AT3G11600	Chr3	3655317	3657317	1	1	0.145	3655638
AT3G13900	Chr3	4573314	4575314	1	1	0.145	4574434
AT3G58035	Chr3	21191313	21193313	1	1	0.145	21191968
AT5G01310	Chr5	116534	118534	1	1	0.145	116875
AT5G37478	Chr5	14623926	14625926	1	1	0.145	14625027
AT4G39220	Chr4	17961295	17963295	1	3	0.143333	17961416	17962620	17962621
AT2G06166	Chr2	2383862	2385862	1	1	0.143	2384129
AT2G15970	Chr2	6694059	6696059	1	1	0.143	6694710
AT3G49020	Chr3	17885517	17887517	1	1	0.143	17885941
AT4G04960	Chr4	2472625	2474625	1	1	0.143	2472710
AT4G16105	Chr4	8870413	8872413	1	1	0.143	8871731
AT1G06240	Chr1	1902068	1904068	1	1	0.141	1902505
AT1G68010	Chr1	25071592	25073592	1	1	0.141	25072653
AT3G22053	Chr3	7724367	7726367	1	1	0.141	7724482
AT4G08290	Chr4	5129541	5131541	1	1	0.141	5130756
AT4G09890	Chr4	6033860	6035860	1	1	0.141	6034362
AT1G43722	Chr1	16235934	16237934	1	1	0.14	16237729
AT3G43150	Chr3	14940229	14942229	1	1	0.14	14941957
AT5G53770	Chr5	21435328	21437328	1	1	0.14	21436634
AT1G49010	Chr1	17835046	17837046	1	1	0.139	17836293
AT1G21202	Chr1	7382230	7384230	1	3	0.138667	7383433	7383786	7383787
AT1G21210	Chr1	7382818	7384818	1	3	0.138667	7383433	7383786	7383787
AT2G06095	Chr2	2346530	2348530	1	1	0.138	2347957
AT3G20940	Chr3	7311336	7313336	1	1	0.138	7311651
AT2G20150	Chr2	8407761	8409761	1	1	0.137	8409506
AT4G15560	Chr4	8646977	8648977	1	2	0.137	8647324	8647548
AT2G23834	Chr2	9826181	9828181	1	1	0.136	9827455
AT3G56730	Chr3	20726181	20728181	1	1	0.136	20726291
AT1G29900	Chr1	10370111	10372111	1	1	0.135	10370772
AT3G01630	Chr3	235494	237494	1	1	0.133	235514
AT3G57550	Chr3	21018456	21020456	1	1	0.133	21019640
AT5G28830	Chr5	10691035	10693035	1	1	0.133	10691217
AT4G02900	Chr4	1262990	1264990	1	1	0.132	1263326
AT4G15733	Chr4	8723848	8725848	1	1	0.131	8723916
AT2G34540	Chr2	14187273	14189273	1	1	0.13	14188720
AT4G34850	Chr4	16311418	16313418	1	1	0.13	16313095
AT3G46990	Chr3	17035637	17037637	1	1	0.129	17037141
AT1G65230	Chr1	23828642	23830642	1	1	0.127	23829817
AT5G24670	Chr5	8366430	8368430	1	1	0.127	8366602
AT4G09795	Chr4	5985796	5987796	1	1	0.125	5986742
AT5G27730	Chr5	9693378	9695378	1	2	0.125	9693823	9694951
AT5G38110	Chr5	14945634	14947634	1	1	0.125	14945829
AT1G07790	Chr1	2403830	2405830	1	2	0.124	2404718	2404849
AT3G42170	Chr3	14121581	14123581	1	1	0.122	14122966
AT3G58590	Chr3	21368833	21370833	1	1	0.119	21369530
AT5G45620	Chr5	18173901	18175901	1	1	0.119	18175236
AT4G32910	Chr4	15585593	15587593	1	1	0.118	15586172
AT5G24360	Chr5	8236949	8238949	1	2	0.117	8237315	8237809
AT1G06910	Chr1	2112041	2114041	1	1	0.116	2112415
AT1G36745	Chr1	13703999	13705999	1	1	0.116	13704022
AT3G08560	Chr3	2597727	2599727	1	3	0.114333	2597909	2599270	2599271
AT3G46870	Chr3	16989067	16991067	1	1	0.113	16989786
AT4G05000	Chr4	2502467	2504467	1	1	0.113	2503575
AT1G20210	Chr1	6968963	6970963	1	1	0.111	6969552
AT4G28703	Chr4	13874503	13876503	1	1	0.109	13874841
AT5G55650	Chr5	22124115	22126115	1	2	0.109	22124406	22124530
AT3G25140	Chr3	9090320	9092320	1	1	0.108	9091012
AT5G60760	Chr5	24017852	24019852	1	1	0.108	24017858
AT4G35520	Chr4	16567564	16569564	1	1	0.106	16568452
AT5G63140	Chr5	24907715	24909715	1	1	0.106	24908457
AT1G34290	Chr1	12345618	12347618	1	3	0.105667	12346285	12347106	12347133
AT5G25585	Chr5	8797915	8799915	1	3	0.102667	8798872	8798873	8799403
AT2G45480	Chr2	18360790	18362790	1	1	0.101	18361066
AT2G38995	Chr2	15914014	15916014	1	2	0.098	15915029	15915331
AT3G51130	Chr3	18711712	18713712	1	1	0.0979	18713170
AT3G28590	Chr3	10630059	10632059	1	1	0.0978	10630350
AT1G65820	Chr1	24076724	24078724	1	1	0.0944	24078236
AT5G23090	Chr5	7676312	7678312	1	1	0.0926	7677090
AT1G34350	Chr1	12382407	12384407	1	2	0.092	12383199	12383568
AT1G47780	Chr1	17326078	17328078	1	1	0.0912	17327589
AT3G46350	Chr3	16768628	16770628	1	2	0.0895	16769741	16769763
AT3G10310	Chr3	3184727	3186727	1	3	0.089	3185295	3185471	3185564
AT3G12050	Chr3	3827497	3829497	1	2	0.0885	3828207	3829119
AT2G07695	Chr2	3291147	3293147	1	1	0.087	3292993
AT2G07785	Chr2	3292199	3294199	1	1	0.087	3292993
AT5G25310	Chr5	8683957	8685957	1	1	0.0845	8685027
AT1G10060	Chr1	3266628	3268628	1	2	0.0735	3267266	3267274
AT1G28307	Chr1	9813049	9815049	1	2	0.071	9813327	9813551
AT4G16915	Chr4	9275957	9277957	1	1	0.069	9276359
AT2G25350	Chr2	10464674	10466674	1	2	0.0665	10465951	10466376
AT1G73160	Chr1	27073962	27075962	1	2	0.0665	27074324	27074713
AT1G57620	Chr1	21001452	21003452	1	2	0.066	21002592	21002996
AT5G07040	Chr5	2155081	2157081	1	2	0.0565	2155382	2155791
AT3G07940	Chr3	2526679	2528679	1	2	0.055	2526936	2527792
AT2G07280	Chr2	2995339	2997339	1	3	0.0469667	2996009	2996564	2996954
AT5G06180	Chr5	1841142	1843142	1	2	0.0465	1842520	1842664
AT4G32560	Chr4	15418370	15420370	1	3	0.0453333	15419392	15419679	15419724
AT4G04830	Chr4	2385774	2387774	1	3	0.0443333	2386793	2386968	2387296
AT4G17270	Chr4	9422035	9424035	1	2	0.041	9423815	9423830
AT5G28820	Chr5	10666101	10668101	1	2	0.04	10666186	10667250
AT1G33810	Chr1	12119195	12121195	1	2	0.036	12120339	12120655
AT1G51000	Chr1	18608960	18610960	1	2	0.036	18609060	18609184
AT2G08986	Chr2	3560351	3562351	1	2	0.0356	3560813	3561572
AT5G34830	Chr5	12749240	12751240	1	2	0.0325	12750208	12750210
AT4G13750	Chr4	7753893	7755893	1	2	0.0275	7754208	7754557
AT3G30385	Chr3	11843025	11845025	1	3	0.027	11843046	11843635	11843642
AT1G07390	Chr1	2260742	2262742	1	2	0.027	2261018	2261319
AT5G50030	Chr5	19975251	19977251	1	2	0.024	19976585	19976667
AT1G29850	Chr1	10349760	10351760	1	2	0.023	10350328	10350498
AT2G07673	Chr2	3210751	3212751	1	4	0.02255	3210959	3210975	3210986	3211072
AT1G68930	Chr1	25495091	25497091	1	2	0.0215	25495393	25495580
AT4G34920	Chr4	16337933	16339933	1	2	0.021	16338145	16338749
AT3G51620	Chr3	18861062	18863062	1	2	0.02035	18862339	18862503
AT1G45233	Chr1	16887302	16889302	1	2	0.0175	16888572	16888844
AT2G07713	Chr2	3351410	3353410	1	1	0.0143	3352651
AT2G07798	Chr2	3301815	3303815	1	1	0.0139	3303267
AT3G30383	Chr3	11839314	11841314	1	2	0.0135	11839408	11841183
AT3G29033	Chr3	10929915	10931915	1	2	0.009	10929981	10929982
AT2G05210	Chr2	1875246	1877246	1	2	0.0085	1876104	1876136
AT3G20100	Chr3	6993580	6995580	1	2	0.0085	6993919	6994326
AT2G07758	Chr2	3406270	3408270	1	2	0.00796	3406349	3407270
AT1G16190	Chr1	5515758	5517758	1	2	0.0065	5516047	5516190
AT2G07787	Chr2	3421120	3423120	1	2	0.0042	3422258	3422465
AT3G61150	Chr3	22320953	22322953	1	2	0.0035	22321107	22321431
AT5G21930	Chr5	7171341	7173341	1	2	0.0035	7171890	7171903
AT5G44870	Chr5	17792492	17794492	1	2	0.002	17793795	17793804
AT3G41761	Chr3	14003239	14005239	1	9	0.00105778	14003781	14003917	14004005	14004241	14004419	14004771	14004779	14004931	14004957
AT5G13130	Chr5	4127505	4129505	1	2	0.0005	4128536	4129039
AT1G56450	Chr1	20805709	20807709	1	2	0	20806934	20806935
AT5G25080	Chr5	8549254	8551254	1	2	-0.0005	8549411	8549600
AT5G59610	Chr5	23595850	23597850	1	2	-0.0005	23596511	23596851
AT2G20605	Chr2	8585545	8587545	1	2	-0.001	8586068	8586494
AT3G20500	Chr3	7131308	7133308	1	2	-0.001	7132226	7132405
AT5G33355	Chr5	12393298	12395298	1	2	-0.004	12394401	12394564
AT4G28550	Chr4	13819158	13821158	1	2	-0.005	13820164	13820762
AT1G32160	Chr1	11434191	11436191	1	2	-0.0075	11434200	11434848
AT2G07667	Chr2	3308613	3310613	1	1	-0.0095	3309233
AT2G26760	Chr2	11066009	11068009	1	2	-0.011	11067301	11067406
AT5G32440	Chr5	11876824	11878824	1	2	-0.015	11876965	11877014
AT2G07689	Chr2	3280281	3282281	1	1	-0.0181	3281274
AT2G07741	Chr2	3446506	3448506	1	3	-0.019	3447898	3448093	3448099
AT2G07766	Chr2	3447709	3449709	1	3	-0.019	3447898	3448093	3448099
AT2G03520	Chr2	1060799	1062799	1	2	-0.0205	1061275	1061824
AT3G05425	Chr3	1565288	1567288	1	2	-0.0225	1565352	1565823
AT1G63960	Chr1	23339242	23341242	1	2	-0.023	23339739	23340049
AT5G07900	Chr5	2484666	2486666	1	2	-0.024	2485181	2485413
AT5G37560	Chr5	14664619	14666619	1	3	-0.025	14665669	14665915	14665927
AT1G08770	Chr1	2795707	2797707	1	2	-0.0265	2795826	2796531
AT2G07795	Chr2	3437413	3439413	1	1	-0.0274	3438879
AT2G07759	Chr2	3438569	3440569	1	1	-0.0274	3438879
AT1G02700	Chr1	586713	588713	1	5	-0.0354	587788	587790	587996	588004	588418
AT1G50370	Chr1	18357957	18359957	1	3	-0.0356667	18358030	18358946	18359482
AT3G47790	Chr3	17349872	17351872	1	2	-0.037	17350262	17351225
AT3G11880	Chr3	3740056	3742056	1	2	-0.0385	3740566	3741049
AT2G06002	Chr2	2305593	2307593	1	2	-0.0395	2306737	2306796
AT5G26570	Chr5	9151350	9153350	1	2	-0.0395	9151868	9152075
AT2G01020	Chr2	3783	5783	1	45	-0.0404289	5284	5379	5391	5396	5398	5401	5404	5415	5418	5422	5424	5427	5430	5432	5565	5566	5573	5574	5585	5586	5598	5601	5607	5614	5615	5616	5617	5621	5622	5630	5631	5645	5646	5655	5659	5661	5670	5692	5717	5721	5732	5740	5746
AT2G01021	Chr2	4572	6572	1	59	-0.0408254	5284	5379	5391	5396	5398	5401	5404	5415	5418	5422	5424	5427	5430	5432	5565	5566	5573	5574	5585	5586	5598	5601	5607	5614	5615	5616	5617	5621	5622	5630	5631	5645	5646	5655	5659	5661	5670	5692	5717	5721	5732	5740	5746
AT2G19260	Chr2	8069518	8071518	1	2	-0.0415	8070895	8070947
AT3G52300	Chr3	19113537	19115537	1	3	-0.044	19113818	19113868	19114405
AT5G57181	Chr5	22757354	22759354	1	2	-0.0455	22758459	22758491
AT3G41979	Chr3	14007075	14009075	1	88	-0.046392	14007433	14007435	14007457	14007538	14007539	14007575	14007577	14007629	14007630	14007653	14007657	14007662	14007682	14007695	14007699	14007702	14007707	14007726	14007731	14007739	14007742	14007784	14007824	14007845	14007851	14007876	14007886	14007930	14007939	14007940	14007978	14007993	14007998	14007999	14008009	14008010	14008030	14008031	14008036	14008037	14008050	14008051	14008071
AT2G20320	Chr2	8477307	8479307	1	2	-0.048	8477845	8478545
AT2G01010	Chr2	1706	3706	1	27	-0.0619815	2149	2160	2163	2663	2678	2720	2727	2728	2735	2875	2891	2911	2912	3030	3038	3375	3389	3435	3437	3449	3460	3475	3478	3493	3499	3517	3663
AT4G37040	Chr4	17157446	17159446	1	2	-0.062	17157687	17157930
AT5G35170	Chr5	13182818	13184818	1	2	-0.062	13183456	13184613
AT3G41768	Chr3	14004999	14006999	1	44	-0.0630045	14005274	14005281	14005282	14005285	14005294	14005296	14005309	14005312	14005322	14005324	14005325	14005347	14005367	14006187	14006417	14006431	14006442	14006444	14006452	14006463	14006469	14006473	14006492	14006501	14006518	14006548	14006551	14006566	14006581	14006596	14006598	14006603	14006643	14006651	14006655	14006668	14006753	14006768	14006771	14006786	14006792	14006842	14006848
AT1G22760	Chr1	8004803	8006803	1	2	-0.066	8004851	8005364
AT5G44600	Chr5	17667205	17669205	1	2	-0.0685	17667463	17668349
AT2G07505	Chr2	3070803	3072803	1	3	-0.0686667	3070827	3072170	3072237
AT3G15605	Chr3	5271536	5273536	1	1	-0.0704	5272678
AT2G47350	Chr2	19047316	19049316	1	1	-0.0714	19048860
AT3G19760	Chr3	6840046	6842046	1	2	-0.0735	6840336	6840542
AT4G26380	Chr4	13048152	13050152	1	1	-0.0792	13048762
AT4G09680	Chr4	5932995	5934995	1	1	-0.0865	5933656
AT3G26040	Chr3	9450417	9452417	1	3	-0.0866667	9451185	9452061	9452168
AT1G32410	Chr1	11556018	11558018	1	1	-0.0886	11557604
AT2G28920	Chr2	12083318	12085318	1	1	-0.0909	12083708
AT4G31710	Chr4	15054448	15056448	1	1	-0.0923	15055597
AT5G56170	Chr5	22323969	22325969	1	3	-0.0946667	22324614	22325163	22325174
AT4G28556	Chr4	13822375	13824375	1	4	-0.09575	13822601	13823787	13823799	13823800
AT1G76780	Chr1	28381086	28383086	1	1	-0.1	28381860
AT1G51600	Chr1	18827466	18829466	1	1	-0.102	18827985
AT5G44140	Chr5	17445872	17447872	1	1	-0.103	17446754
AT2G24940	Chr2	10276693	10278693	1	1	-0.104	10277676
AT2G24945	Chr2	10276712	10278712	1	1	-0.104	10277676
AT5G15940	Chr5	5150330	5152330	1	1	-0.105	5151454
AT2G32450	Chr2	13413804	13415804	1	1	-0.106	13415351
AT3G44805	Chr3	16095328	16097328	1	1	-0.107	16096128
AT3G21100	Chr3	7370811	7372811	1	1	-0.108	7371937
AT1G29990	Chr1	10409672	10411672	1	1	-0.109	10410721
AT2G25110	Chr2	10351349	10353349	1	1	-0.111	10352447
AT1G54095	Chr1	19864908	19866908	1	1	-0.113	19865340
AT3G16320	Chr3	5511453	5513453	1	1	-0.113	5512988
AT5G23130	Chr5	7708065	7710065	1	1	-0.114	7709866
AT3G52000	Chr3	19009990	19011990	1	1	-0.115	19011669
AT4G17810	Chr4	9645042	9647042	1	1	-0.115	9645590
AT3G14920	Chr3	5002277	5004277	1	1	-0.117	5003555
AT3G20170	Chr3	7016312	7018312	1	1	-0.117	7017404
AT1G67792	Chr1	24995265	24997265	1	1	-0.118	24995360
AT2G01150	Chr2	98531	100531	1	1	-0.119	99936
AT2G04865	Chr2	1695617	1697617	1	1	-0.119	1697166
AT4G25630	Chr4	12787790	12789790	1	1	-0.119	12788291
AT3G01400	Chr3	149980	151980	1	1	-0.12	150565
AT5G27710	Chr5	9686116	9688116	1	1	-0.12	9686665
AT2G22720	Chr2	9348641	9350641	1	1	-0.121	9349321
AT2G44350	Chr2	17934698	17936698	1	1	-0.121	17936576
AT4G21550	Chr4	11187493	11189493	1	3	-0.121667	11188232	11188436	11188437
AT1G51800	Chr1	18909436	18911436	1	1	-0.122	18909946
AT1G61980	Chr1	22527475	22529475	1	1	-0.122	22528115
AT3G49420	Chr3	18047187	18049187	1	1	-0.122	18048104
AT2G24735	Chr2	10195428	10197428	1	1	-0.123	10197102
AT3G29320	Chr3	11155847	11157847	1	1	-0.123	11156093
AT3G51110	Chr3	18701183	18703183	1	1	-0.123	18702468
AT5G15930	Chr5	5147240	5149240	1	1	-0.123	5147781
AT4G10150	Chr4	6143563	6145563	1	5	-0.1246	6143728	6143787	6143839	6144193	6144300
AT1G20630	Chr1	7105153	7107153	1	3	-0.124667	7105165	7105176	7106682
AT1G50070	Chr1	18253787	18255787	1	1	-0.125	18255018
AT5G16640	Chr5	5403511	5405511	1	1	-0.125	5403755
AT5G26740	Chr5	9177874	9179874	1	1	-0.125	9178022
AT5G43725	Chr5	17248390	17250390	1	1	-0.125	17248398
AT2G05180	Chr2	1859585	1861585	1	3	-0.125667	1860123	1860256	1860923
AT5G39040	Chr5	15354474	15356474	1	2	-0.126	15354722	15355738
AT1G47800	Chr1	17329635	17331635	1	1	-0.127	17330827
AT3G28270	Chr3	10459677	10461677	1	1	-0.127	10459771
AT1G27520	Chr1	9480415	9482415	1	1	-0.128	9480498
AT2G35760	Chr2	14668526	14670526	1	1	-0.128	14669463
AT5G06350	Chr5	1906659	1908659	1	1	-0.128	1908505
AT5G53592	Chr5	21384089	21386089	1	1	-0.128	21385836
AT2G01460	Chr2	203700	205700	1	1	-0.129	205075
AT1G45130	Chr1	16799814	16801814	1	2	-0.1295	16800710	16800711
AT5G56610	Chr5	22503171	22505171	1	1	-0.13	22503470
AT1G05740	Chr1	1711559	1713559	1	1	-0.133	1712582
AT1G05750	Chr1	1712388	1714388	1	1	-0.133	1712582
AT1G33860	Chr1	12144998	12146998	1	3	-0.133	12145780	12146942	12146978
AT1G47210	Chr1	17036125	17038125	1	1	-0.133	17036511
AT1G50120	Chr1	18262640	18264640	1	1	-0.133	18264346
AT4G04020	Chr4	1894509	1896509	1	1	-0.134	1894699
AT3G50520	Chr3	18466896	18468896	1	1	-0.135	18467487
AT3G16980	Chr3	5775000	5777000	1	1	-0.136	5775432
AT4G04760	Chr4	2365286	2367286	1	1	-0.136	2366527
AT4G39917	Chr4	18212457	18214457	1	1	-0.136	18212488
AT1G13980	Chr1	4763051	4765051	1	1	-0.137	4763228
AT2G36854	Chr2	15105866	15107866	1	1	-0.137	15106322
AT3G27328	Chr3	10041446	10043446	1	1	-0.137	10041837
AT3G27270	Chr3	10003907	10005907	1	1	-0.138	10004571
AT5G27750	Chr5	9701354	9703354	1	1	-0.138	9702624
AT3G56120	Chr3	20536783	20538783	1	1	-0.139	20538230
AT1G02760	Chr1	602699	604699	1	2	-0.14	604061	604209
AT3G53880	Chr3	19669161	19671161	1	1	-0.14	19670017
AT4G12550	Chr4	7225936	7227936	1	1	-0.14	7226558
AT2G31270	Chr2	12971190	12973190	1	1	-0.141	12972513
AT3G01322	Chr3	112468	114468	1	1	-0.141	114182
AT3G01326	Chr3	113531	115531	1	1	-0.141	114182
AT5G34905	Chr5	12987204	12989204	1	1	-0.141	12988075
AT5G57180	Chr5	22754134	22756134	1	1	-0.141	22754758
AT4G09360	Chr4	5765282	5767282	1	1	-0.143	5765779
AT4G34060	Chr4	16016457	16018457	1	1	-0.143	16016920
AT3G09860	Chr3	3020716	3022716	1	1	-0.144	3021277
AT5G62250	Chr5	24585393	24587393	1	1	-0.144	24586765
AT2G17800	Chr2	7463024	7465024	1	1	-0.145	7463466
AT4G20350	Chr4	10717898	10719898	1	1	-0.145	10719054
AT2G13290	Chr2	5342451	5344451	1	1	-0.146	5343396
AT3G66652	Chr3	2080536	2082536	1	1	-0.146	2081158
AT3G57300	Chr3	20911140	20913140	1	1	-0.146	20911817
AT4G29380	Chr4	14167190	14169190	1	1	-0.146	14168534
AT2G35670	Chr2	14629056	14631056	1	1	-0.147	14630347
AT3G17820	Chr3	6076678	6078678	1	1	-0.147	6077224
AT5G15560	Chr5	5011400	5013400	1	1	-0.148	5012909
AT5G27170	Chr5	9445260	9447260	1	1	-0.149	9445679
AT1G43765	Chr1	16276968	16278968	1	1	-0.15	16277139
AT1G62210	Chr1	22605688	22607688	1	1	-0.15	22606401
AT3G01660	Chr3	243715	245715	1	1	-0.15	244325
AT1G80680	Chr1	29882914	29884914	1	2	-0.1505	29883496	29884644
AT5G49020	Chr5	19498719	19500719	1	1	-0.153	19500317
AT2G15530	Chr2	6517982	6519982	1	1	-0.154	6518718
AT2G30105	Chr2	12498010	12500010	1	1	-0.154	12499497
AT3G01170	Chr3	55721	57721	1	1	-0.154	55924
AT4G04500	Chr4	2183550	2185550	1	1	-0.154	2184357
AT1G48910	Chr1	17794421	17796421	1	1	-0.155	17794613
AT5G30500	Chr5	11418489	11420489	1	1	-0.155	11419371
AT5G59920	Chr5	23709470	23711470	1	1	-0.156	23710353
AT4G04402	Chr4	2126499	2128499	1	1	-0.157	2128297
AT4G24500	Chr4	12373456	12375456	1	1	-0.158	12373769
AT5G03280	Chr5	768172	770172	1	1	-0.158	769632
AT5G65570	Chr5	25782824	25784824	1	1	-0.158	25783250
AT1G26470	Chr1	9079858	9081858	1	1	-0.159	9080616
AT5G61470	Chr5	24302364	24304364	1	1	-0.159	24303794
AT2G07290	Chr2	2998197	3000197	1	2	-0.16	2998235	2998239
AT2G29070	Chr2	12153446	12155446	1	1	-0.16	12154397
AT3G50260	Chr3	18352623	18354623	1	1	-0.161	18354119
AT3G50270	Chr3	18353967	18355967	1	1	-0.161	18354119
AT5G03090	Chr5	706615	708615	1	1	-0.161	707656
AT4G08593	Chr4	5346949	5348949	1	2	-0.1615	5347944	5348009
AT1G17255	Chr1	5867543	5869543	1	1	-0.162	5868708
AT1G51172	Chr1	18661054	18663054	1	1	-0.162	18662507
AT1G70620	Chr1	26197251	26199251	1	1	-0.162	26197595
AT2G23970	Chr2	9877266	9879266	1	1	-0.162	9878666
AT3G54080	Chr3	19741033	19743033	1	1	-0.162	19742155
AT1G56290	Chr1	20740347	20742347	1	2	-0.1625	20740403	20740735
AT4G31050	Chr4	14820096	14822096	1	1	-0.163	14820318
AT1G21930	Chr1	7669250	7671250	1	1	-0.164	7670712
AT3G43260	Chr3	15012355	15014355	1	1	-0.164	15014122
AT3G48040	Chr3	17451867	17453867	1	1	-0.165	17452729
AT1G19530	Chr1	6729508	6731508	1	1	-0.167	6729556
AT1G35614	Chr1	12981472	12983472	1	1	-0.167	12981697
AT2G17360	Chr2	7273983	7275983	1	1	-0.167	7274870
AT4G28395	Chr4	13752321	13754321	1	1	-0.167	13752352
AT2G34360	Chr2	14143932	14145932	1	1	-0.168	14144040
AT2G39740	Chr2	16207131	16209131	1	1	-0.168	16208035
AT3G20810	Chr3	7249090	7251090	1	1	-0.168	7250189
AT3G19180	Chr3	6609159	6611159	1	1	-0.169	6609695
AT5G59940	Chr5	23718114	23720114	1	1	-0.169	23719449
AT5G62500	Chr5	24672278	24674278	1	2	-0.1695	24673325	24673365
AT1G34040	Chr1	12221291	12223291	1	1	-0.17	12222714
AT4G22700	Chr4	11654311	11656311	1	1	-0.17	11654911
AT5G34870	Chr5	12949853	12951853	1	1	-0.17	12951413
AT5G35407	Chr5	13363958	13365958	1	1	-0.17	13364234
AT5G59420	Chr5	23545681	23547681	1	1	-0.17	23546241
AT1G03200	Chr1	778611	780611	1	1	-0.171	779077
AT1G55060	Chr1	20221454	20223454	1	1	-0.171	20223010
AT3G32150	Chr3	12984055	12986055	1	1	-0.171	12984123
AT2G04115	Chr2	1373870	1375870	1	1	-0.172	1373992
AT3G29310	Chr3	11152687	11154687	1	1	-0.172	11153273
AT3G53140	Chr3	19411657	19413657	1	1	-0.172	19412663
AT5G13580	Chr5	4318898	4320898	1	1	-0.172	4318974
AT3G07760	Chr3	2473856	2475856	1	1	-0.173	2474321
AT3G17970	Chr3	6127270	6129270	1	1	-0.174	6128990
AT5G37490	Chr5	14630303	14632303	1	1	-0.174	14630811
AT1G04210	Chr1	1110396	1112396	1	1	-0.175	1110566
AT3G26742	Chr3	9762047	9764047	1	1	-0.175	9763224
AT2G10965	Chr2	4253562	4255562	1	1	-0.176	4253902
AT3G06740	Chr3	2123644	2125644	1	1	-0.176	2124639
AT5G25430	Chr5	8743864	8745864	1	2	-0.176	8744635	8745051
AT2G01270	Chr2	137326	139326	1	1	-0.177	139002
AT2G02390	Chr2	625432	627432	1	1	-0.177	626924
AT5G11380	Chr5	3590795	3592795	1	1	-0.177	3591449
AT5G36950	Chr5	14338319	14340319	1	1	-0.177	14339169
AT5G37800	Chr5	14779357	14781357	1	1	-0.177	14780294
AT3G43590	Chr3	15299976	15301976	1	3	-0.177667	15300924	15301101	15301144
AT1G08845	Chr1	2825628	2827628	1	1	-0.178	2826040
AT3G44130	Chr3	15652444	15654444	1	1	-0.178	15654387
AT2G20020	Chr2	8354914	8356914	1	1	-0.179	8356148
AT3G54870	Chr3	20045849	20047849	1	1	-0.179	20047305
AT3G55410	Chr3	20256129	20258129	1	1	-0.179	20257066
AT1G49390	Chr1	17981992	17983992	1	1	-0.18	17982995
AT2G40410	Chr2	16503320	16505320	1	1	-0.18	16504188
AT4G08510	Chr4	5287885	5289885	1	1	-0.18	5288953
AT4G12460	Chr4	7180918	7182918	1	1	-0.18	7182256
AT3G24740	Chr3	8966395	8968395	1	2	-0.1805	8967158	8967191
AT4G29070	Chr4	14030317	14032317	1	2	-0.1805	14030989	14031305
AT2G20820	Chr2	8670526	8672526	1	3	-0.180667	8671231	8671363	8671812
AT1G64440	Chr1	23537171	23539171	1	1	-0.181	23537878
AT2G03790	Chr2	1145600	1147600	1	1	-0.182	1146270
AT2G35160	Chr2	14459216	14461216	1	1	-0.182	14460729
AT2G45300	Chr2	18294715	18296715	1	1	-0.182	18295680
AT3G20590	Chr3	7165065	7167065	1	1	-0.182	7165267
AT5G16260	Chr5	5253904	5255904	1	1	-0.182	5255254
AT2G28320	Chr2	11760058	11762058	1	1	-0.183	11761295
AT3G03570	Chr3	855652	857652	1	1	-0.183	856619
AT4G14800	Chr4	8274476	8276476	1	1	-0.183	8274863
AT5G28821	Chr5	10667187	10669187	1	1	-0.183	10667250
AT1G52740	Chr1	19321563	19323563	1	1	-0.184	19323067
AT1G73880	Chr1	27352156	27354156	1	1	-0.184	27353074
AT3G59100	Chr3	21546366	21548366	1	1	-0.184	21546575
AT3G28510	Chr3	10599600	10601600	1	1	-0.185	10600167
AT4G31850	Chr4	15107709	15109709	1	1	-0.185	15109637
AT5G38050	Chr5	14924662	14926662	1	1	-0.185	14925478
AT3G13062	Chr3	4172183	4174183	1	1	-0.186	4172503
AT5G55230	Chr5	21990376	21992376	1	1	-0.186	21990709
AT1G33415	Chr1	11975347	11977347	1	1	-0.187	11975480
AT2G22360	Chr2	9191406	9193406	1	1	-0.187	9192449
AT4G09800	Chr4	5989786	5991786	1	1	-0.187	5991007
AT2G02590	Chr2	700569	702569	1	1	-0.188	701800
AT5G12380	Chr5	3970246	3972246	1	2	-0.188	3970356	3970997
AT5G15815	Chr5	5109040	5111040	1	1	-0.188	5110360
AT5G15820	Chr5	5109252	5111252	1	1	-0.188	5110360
AT1G14570	Chr1	4957970	4959970	1	2	-0.1885	4958259	4958663
AT3G25290	Chr3	9143897	9145897	1	1	-0.189	9144004
AT1G19373	Chr1	6664258	6666258	1	1	-0.19	6665659
AT1G19376	Chr1	6664518	6666518	1	1	-0.19	6665659
AT1G19380	Chr1	6665138	6667138	1	1	-0.19	6665659
AT3G08630	Chr3	2618429	2620429	1	1	-0.19	2618839
AT5G05530	Chr5	1606268	1608268	1	1	-0.191	1606903
AT1G55820	Chr1	20534324	20536324	1	1	-0.192	20534443
AT1G80430	Chr1	29797247	29799247	1	1	-0.192	29798015
AT2G05830	Chr2	2204683	2206683	1	1	-0.192	2206255
AT3G05760	Chr3	1704607	1706607	1	1	-0.192	1705519
AT3G16130	Chr3	5448411	5450411	1	1	-0.192	5449421
AT4G02655	Chr4	1137384	1139384	1	1	-0.192	1139371
AT2G31085	Chr2	12896102	12898102	1	1	-0.193	12896569
AT2G38830	Chr2	15857681	15859681	1	1	-0.193	15859044
AT2G38840	Chr2	15858955	15860955	1	1	-0.193	15859044
AT3G22900	Chr3	8072038	8074038	1	2	-0.193	8072515	8072641
AT3G59590	Chr3	21715139	21717139	1	1	-0.193	21715372
AT4G21320	Chr4	11064748	11066748	1	1	-0.194	11065128
AT4G33950	Chr4	15975228	15977228	1	2	-0.194	15975961	15975962
AT5G03300	Chr5	777188	779188	1	1	-0.194	777382
AT5G07860	Chr5	2475937	2477937	1	1	-0.194	2477335
AT3G15160	Chr3	5088417	5090417	1	1	-0.195	5088947
AT5G18245	Chr5	5966529	5968529	1	1	-0.195	5967908
AT1G23790	Chr1	8356917	8358917	1	2	-0.196	8358267	8358565
AT1G42960	Chr1	15881010	15883010	1	1	-0.196	15881969
AT3G05430	Chr3	1565439	1567439	1	1	-0.196	1565823
AT3G52030	Chr3	19018758	19020758	1	1	-0.196	19020224
AT5G08090	Chr5	2556506	2558506	1	2	-0.196	2556775	2557163
AT5G36300	Chr5	14068653	14070653	1	1	-0.196	14070192
AT3G28670	Chr3	10655529	10657529	1	4	-0.19675	10655849	10656415	10656606	10656616
AT5G35540	Chr5	13472954	13474954	1	1	-0.197	13473841
AT1G47400	Chr1	17117532	17119532	1	3	-0.198333	17117700	17118455	17118468
AT1G12360	Chr1	4179385	4181385	1	1	-0.2	4180226
AT1G51740	Chr1	18884052	18886052	1	1	-0.2	18885483
AT4G01330	Chr4	544426	546426	1	1	-0.2	544805
AT1G19990	Chr1	6900392	6902392	1	1	-0.201	6901447
AT3G59380	Chr3	21646266	21648266	1	1	-0.201	21648060
AT1G57530	Chr1	20967076	20969076	1	1	-0.202	20968848
AT5G51150	Chr5	20401161	20403161	1	1	-0.202	20402106
AT1G54180	Chr1	19899181	19901181	1	1	-0.203	19900592
AT1G72340	Chr1	26806062	26808062	1	1	-0.203	26806698
AT2G46470	Chr2	18687023	18689023	1	1	-0.203	18688368
AT4G08840	Chr4	5505857	5507857	1	1	-0.203	5505908
AT3G55665	Chr3	20368237	20370237	1	1	-0.204	20368979
AT2G02630	Chr2	714604	716604	1	2	-0.204	714681	714682
AT1G20920	Chr1	7243659	7245659	1	2	-0.2045	7244406	7244906
AT1G19980	Chr1	6898203	6900203	1	1	-0.205	6898898
AT1G80010	Chr1	29656893	29658893	1	1	-0.205	29657006
AT2G04038	Chr2	1321535	1323535	1	1	-0.205	1321545
AT5G22555	Chr5	7416570	7418570	1	1	-0.205	7417253
AT5G56950	Chr5	22619174	22621174	1	1	-0.205	22620739
AT1G16670	Chr1	5667294	5669294	1	1	-0.206	5667963
AT2G21580	Chr2	8932822	8934822	1	1	-0.206	8933939
AT3G08940	Chr3	2715199	2717199	1	1	-0.206	2715464
AT1G32810	Chr1	11743978	11745978	1	1	-0.207	11744238
AT2G29850	Chr2	12386157	12388157	1	1	-0.207	12387870
AT3G44720	Chr3	16028226	16030226	1	1	-0.207	16028486
AT4G38280	Chr4	17640984	17642984	1	1	-0.207	17641874
AT3G19480	Chr3	6728927	6730927	1	1	-0.208	6729244
AT3G20730	Chr3	7220492	7222492	1	1	-0.208	7221242
AT3G50590	Chr3	18490001	18492001	1	1	-0.208	18491609
AT1G32730	Chr1	11703078	11705078	1	1	-0.209	11704496
AT4G10465	Chr4	6284107	6286107	1	1	-0.209	6284110
AT1G24256	Chr1	8535654	8537654	1	1	-0.21	8537201
AT3G19410	Chr3	6705966	6707966	1	1	-0.21	6706646
AT4G01690	Chr4	717352	719352	1	1	-0.21	717760
AT1G35660	Chr1	13021441	13023441	1	1	-0.211	13022981
AT3G01345	Chr3	127358	129358	1	1	-0.211	128027
AT3G58610	Chr3	21374184	21376184	1	1	-0.211	21374195
AT3G62920	Chr3	22940438	22942438	1	1	-0.211	22940955
AT2G03822	Chr2	1159260	1161260	1	1	-0.212	1160696
AT3G52420	Chr3	19146576	19148576	1	1	-0.212	19147394
AT4G26600	Chr4	13129585	13131585	1	1	-0.212	13130734
AT5G22830	Chr5	7554697	7556697	1	1	-0.212	7556518
AT5G24230	Chr5	8149523	8151523	1	1	-0.212	8149581
AT5G60040	Chr5	23753860	23755860	1	1	-0.214	23754244
AT4G08390	Chr4	5198942	5200942	1	1	-0.215	5200667
AT1G45238	Chr1	16892914	16894914	1	1	-0.216	16893791
AT1G45240	Chr1	16893361	16895361	1	1	-0.216	16893791
AT1G66345	Chr1	24321131	24323131	1	1	-0.216	24321214
AT2G45000	Chr2	18180988	18182988	1	1	-0.216	18181475
AT3G56470	Chr3	20648436	20650436	1	1	-0.217	20649985
AT3G60830	Chr3	22163426	22165426	1	1	-0.217	22163831
AT5G20970	Chr5	7051244	7053244	1	1	-0.217	7052557
AT5G39510	Chr5	15541066	15543066	1	1	-0.217	15542105
AT1G65590	Chr1	23979338	23981338	1	1	-0.218	23980352
AT2G11015	Chr2	4294569	4296569	1	1	-0.218	4295240
AT3G22200	Chr3	7792122	7794122	1	1	-0.218	7793779
AT3G43833	Chr3	15468979	15470979	1	1	-0.218	15470892
AT1G23201	Chr1	8178651	8180651	1	2	-0.2185	8179878	8179879
AT2G16630	Chr2	6938920	6940920	1	1	-0.219	6939132
AT4G18160	Chr4	9794000	9796000	1	1	-0.219	9795356
AT5G35926	Chr5	13812433	13814433	1	1	-0.219	13812779
AT2G04880	Chr2	1701905	1703905	1	1	-0.22	1702166
AT2G34910	Chr2	14363190	14365190	1	1	-0.22	14363252
AT4G27940	Chr4	13613630	13615630	1	1	-0.22	13614222
AT1G61850	Chr1	22475203	22477203	1	1	-0.221	22475273
AT2G28520	Chr2	11875256	11877256	1	3	-0.221	11876227	11876423	11876470
AT4G35470	Chr4	16548395	16550395	1	1	-0.221	16549204
AT1G49770	Chr1	18126178	18128178	1	1	-0.222	18127843
AT1G64300	Chr1	23464632	23466632	1	1	-0.222	23465537
AT3G25680	Chr3	9280812	9282812	1	1	-0.222	9281404
AT5G17060	Chr5	5553381	5555381	1	1	-0.222	5554610
AT5G27240	Chr5	9474607	9476607	1	1	-0.222	9474850
AT1G19020	Chr1	6535065	6537065	1	1	-0.223	6535513
AT2G15042	Chr2	6276885	6278885	1	1	-0.223	6277627
AT4G18330	Chr4	9865819	9867819	1	1	-0.223	9867125
AT4G06479	Chr4	2982198	2984198	1	3	-0.223333	2982492	2984074	2984145
AT4G11730	Chr4	6866237	6868237	1	1	-0.224	6866902
AT3G23300	Chr3	8285067	8287067	1	1	-0.225	8286503
AT3G57070	Chr3	20836166	20838166	1	1	-0.225	20837822
AT3G52440	Chr3	19152291	19154291	1	1	-0.226	19152965
AT1G69390	Chr1	25658281	25660281	1	1	-0.227	25659521
AT2G04740	Chr2	1641442	1643442	1	1	-0.227	1641650
AT2G18880	Chr2	7886359	7888359	1	1	-0.227	7887020
AT3G62810	Chr3	22907259	22909259	1	1	-0.227	22908195
AT4G30820	Chr4	14713036	14715036	1	1	-0.227	14713572
AT4G37710	Chr4	17417536	17419536	1	1	-0.227	17417798
AT5G50175	Chr5	20041464	20043464	1	1	-0.227	20042133
AT1G51120	Chr1	18637065	18639065	1	1	-0.228	18637997
AT1G79200	Chr1	29355234	29357234	1	1	-0.228	29355813
AT2G14870	Chr2	6158902	6160902	1	1	-0.228	6159703
AT2G23320	Chr2	9616626	9618626	1	1	-0.228	9616797
AT3G51270	Chr3	18750890	18752890	1	1	-0.228	18752081
AT4G35733	Chr4	16636039	16638039	1	1	-0.228	16636639
AT5G61920	Chr5	24444084	24446084	1	1	-0.228	24444340
AT1G77570	Chr1	28707460	28709460	1	1	-0.229	28708131
AT1G80745	Chr1	29906364	29908364	1	1	-0.229	29906987
AT3G61715	Chr3	22529808	22531808	1	1	-0.229	22531031
AT1G53360	Chr1	19581114	19583114	1	2	-0.2295	19581138	19581468
AT1G23037	Chr1	8111255	8113255	1	1	-0.23	8112619
AT2G19000	Chr2	7955346	7957346	1	1	-0.23	7956747
AT3G43860	Chr3	15488702	15490702	1	2	-0.23	15489280	15489640
AT2G03870	Chr2	1171209	1173209	1	1	-0.231	1172071
AT4G04885	Chr4	2411600	2413600	1	1	-0.231	2413102
AT5G59470	Chr5	23562694	23564694	1	1	-0.231	23563245
AT1G11690	Chr1	3920189	3922189	1	1	-0.233	3920580
AT3G59810	Chr3	21791652	21793652	1	1	-0.234	21792251
AT3G27090	Chr3	9920121	9922121	1	2	-0.235	9920194	9920590
AT5G65010	Chr5	25548872	25550872	1	1	-0.235	25549821
AT1G76830	Chr1	28409117	28411117	1	2	-0.236	28409951	28409952
AT3G20190	Chr3	7019496	7021496	1	1	-0.236	7019745
AT4G00350	Chr4	150321	152321	1	1	-0.236	151387
AT1G30470	Chr1	10677083	10679083	1	1	-0.237	10677630
AT4G17600	Chr4	9543695	9545695	1	1	-0.237	9544405
AT5G52100	Chr5	20780752	20782752	1	1	-0.237	20781450
AT4G05340	Chr4	2649458	2651458	1	1	-0.238	2651260
AT4G36510	Chr4	16931273	16933273	1	1	-0.238	16932744
AT5G08535	Chr5	2726920	2728920	1	1	-0.238	2727135
AT5G28520	Chr5	10344816	10346816	1	1	-0.238	10345700
AT1G27565	Chr1	9496345	9498345	1	1	-0.239	9498098
AT1G27570	Chr1	9497325	9499325	1	1	-0.239	9498098
AT2G14830	Chr2	6130659	6132659	1	1	-0.239	6132281
AT2G44065	Chr2	17846342	17848342	1	1	-0.239	17846961
AT1G20310	Chr1	6995211	6997211	1	2	-0.24	6995568	6995793
AT1G33020	Chr1	11824979	11826979	1	1	-0.24	11825018
AT1G76800	Chr1	28393730	28395730	1	1	-0.24	28394311
AT1G13180	Chr1	4469773	4471773	1	3	-0.241	4470063	4470708	4470925
AT3G23460	Chr3	8363619	8365619	1	1	-0.241	8364484
AT3G42660	Chr3	14548489	14550489	1	3	-0.241	14549674	14549986	14550015
AT3G50430	Chr3	18431826	18433826	1	1	-0.241	18432099
AT4G07932	Chr4	4631338	4633338	1	1	-0.241	4633006
AT2G15130	Chr2	6329542	6331542	1	1	-0.242	6330558
AT3G51140	Chr3	18715173	18717173	1	1	-0.242	18715174
AT5G35180	Chr5	13188072	13190072	1	1	-0.242	13188916
AT5G67230	Chr5	26399481	26401481	1	1	-0.243	26400006
AT2G05840	Chr2	2209394	2211394	1	2	-0.2435	2209528	2210015
AT1G10520	Chr1	3448059	3450059	1	1	-0.244	3448346
AT2G16019	Chr2	6712855	6714855	1	1	-0.244	6713185
AT2G16020	Chr2	6713039	6715039	1	1	-0.244	6713185
AT2G26210	Chr2	10822596	10824596	1	1	-0.244	10823195
AT1G66890	Chr1	24540690	24542690	1	1	-0.245	24541929
AT2G32765	Chr2	13530074	13532074	1	1	-0.245	13530881
AT3G46490	Chr3	16843622	16845622	1	1	-0.245	16844582
AT3G55770	Chr3	20417212	20419212	1	1	-0.245	20418528
AT5G35490	Chr5	13440671	13442671	1	1	-0.245	13442479
AT5G43822	Chr5	17304869	17306869	1	1	-0.245	17305191
AT5G43820	Chr5	17305012	17307012	1	1	-0.245	17305191
AT5G44705	Chr5	17718183	17720183	1	1	-0.245	17719133
AT5G44710	Chr5	17718305	17720305	1	1	-0.245	17719133
AT1G56242	Chr1	20721139	20723139	1	1	-0.246	20721987
AT1G73610	Chr1	27245542	27247542	1	1	-0.246	27246557
AT3G10540	Chr3	3284429	3286429	1	1	-0.246	3285124
AT3G50970	Chr3	18658301	18660301	1	1	-0.246	18658700
AT5G28960	Chr5	10821556	10823556	1	1	-0.246	10822141
AT4G08035	Chr4	4762858	4764858	1	1	-0.247	4763684
AT5G42405	Chr5	16665364	16667364	1	1	-0.247	16666777
AT2G24950	Chr2	10280414	10282414	1	1	-0.248	10280641
AT1G32700	Chr1	11689611	11691611	1	1	-0.249	11689775
AT3G42728	Chr3	14584866	14586866	1	1	-0.249	14586812
AT2G34430	Chr2	14161387	14163387	1	1	-0.25	14161873
AT2G43720	Chr2	17741139	17743139	1	1	-0.25	17741868
AT4G09460	Chr4	5813004	5815004	1	1	-0.25	5814665
AT5G08200	Chr5	2602872	2604872	1	1	-0.25	2603663
AT1G50040	Chr1	18243327	18245327	1	1	-0.251	18244873
AT1G72170	Chr1	26725357	26727357	1	1	-0.251	26726570
AT2G05755	Chr2	2146165	2148165	1	1	-0.251	2146988
AT4G17640	Chr4	9565143	9567143	1	1	-0.251	9565826
AT1G72100	Chr1	26696174	26698174	1	1	-0.252	26697338
AT4G20820	Chr4	10875060	10877060	1	1	-0.252	10875321
AT4G02990	Chr4	1299176	1301176	1	2	-0.2525	1299315	1299484
AT4G04315	Chr4	2057894	2059894	1	1	-0.253	2059274
AT5G04900	Chr5	1410276	1412276	1	1	-0.253	1411700
AT2G25000	Chr2	10296972	10298972	1	1	-0.254	10298052
AT1G30900	Chr1	10894165	10896165	1	1	-0.256	10894756
AT2G03160	Chr2	951273	953273	1	2	-0.256	951358	951359
AT5G13660	Chr5	4352829	4354829	1	1	-0.256	4353601
AT1G56220	Chr1	20708087	20710087	1	1	-0.257	20709603
AT1G79400	Chr1	29425885	29427885	1	1	-0.257	29425955
AT1G16705	Chr1	5680905	5682905	1	1	-0.258	5682527
AT4G11211	Chr4	6640178	6642178	1	1	-0.258	6641119
AT1G03430	Chr1	845946	847946	1	1	-0.259	846317
AT2G05520	Chr2	2008838	2010838	1	2	-0.259	2010260	2010261
AT2G26135	Chr2	10795602	10797602	1	1	-0.259	10796920
AT3G14010	Chr3	4623413	4625413	1	1	-0.259	4624369
AT4G00416	Chr4	177431	179431	1	1	-0.259	177679
AT4G14970	Chr4	8325129	8327129	1	1	-0.259	8325667
AT2G13600	Chr2	5495626	5497626	1	1	-0.26	5497147
AT2G23149	Chr2	9546963	9548963	1	1	-0.26	9547512
AT3G04400	Chr3	1165238	1167238	1	1	-0.26	1165999
AT5G18540	Chr5	6092040	6094040	1	1	-0.26	6092800
AT1G36050	Chr1	13276327	13278327	1	2	-0.261	13276966	13277829
AT2G01490	Chr2	218803	220803	1	1	-0.261	219747
AT2G27760	Chr2	11490095	11492095	1	1	-0.261	11490809
AT3G06200	Chr3	1874670	1876670	1	1	-0.261	1874964
AT3G10350	Chr3	3202968	3204968	1	1	-0.261	3203493
AT3G32260	Chr3	13060310	13062310	1	1	-0.261	13061844
AT4G14830	Chr4	8285071	8287071	1	1	-0.261	8285258
AT2G22088	Chr2	9084738	9086738	1	1	-0.262	9086101
AT2G34410	Chr2	14155042	14157042	1	1	-0.262	14156558
AT3G03640	Chr3	879783	881783	1	1	-0.262	880259
AT1G24330	Chr1	8575028	8577028	1	1	-0.263	8575030
AT1G64235	Chr1	23437701	23439701	1	1	-0.263	23438159
AT3G55750	Chr3	20412543	20414543	1	1	-0.263	20412933
AT3G43660	Chr3	15356895	15358895	1	1	-0.264	15357381
AT4G13968	Chr4	7846970	7848970	1	1	-0.265	7848966
AT4G39160	Chr4	17933755	17935755	1	1	-0.265	17934076
AT1G78050	Chr1	28911945	28913945	1	2	-0.2655	28912961	28912982
AT4G04090	Chr4	1927445	1929445	1	1	-0.266	1928613
AT4G22850	Chr4	11714085	11716085	1	1	-0.266	11714539
AT3G02060	Chr3	352942	354942	1	1	-0.267	354563
AT3G13882	Chr3	4561687	4563687	1	1	-0.267	4562011
AT5G62623	Chr5	24720402	24722402	1	1	-0.267	24721089
AT2G44250	Chr2	17911919	17913919	1	2	-0.2675	17913554	17913556
AT3G21420	Chr3	7513236	7515236	1	1	-0.268	7513893
AT3G47400	Chr3	17189631	17191631	1	1	-0.268	17190524
AT3G09630	Chr3	2949229	2951229	1	1	-0.269	2950814
AT5G39400	Chr5	15485272	15487272	1	1	-0.269	15486250
AT5G49840	Chr5	19875540	19877540	1	1	-0.269	19876767
AT1G59540	Chr1	21510100	21512100	1	1	-0.27	21510174
AT3G05727	Chr3	1690379	1692379	1	1	-0.27	1691638
AT3G23670	Chr3	8470725	8472725	1	1	-0.27	8471917
AT5G19290	Chr5	6432437	6434437	1	1	-0.27	6432654
AT1G32370	Chr1	11539814	11541814	1	1	-0.271	11540773
AT2G18860	Chr2	7878431	7880431	1	1	-0.271	7878980
AT5G55270	Chr5	22007549	22009549	1	1	-0.271	22008017
AT4G21362	Chr4	11099747	11101747	1	2	-0.2715	11100381	11100803
AT2G18970	Chr2	7943369	7945369	1	3	-0.272	7943961	7943991	7944252
AT2G16770	Chr2	7007808	7009808	1	2	-0.2725	7008780	7008814
AT1G41875	Chr1	15405461	15407461	1	1	-0.273	15405521
AT2G06904	Chr2	2778796	2780796	1	1	-0.273	2779981
AT4G18150	Chr4	9788509	9790509	1	1	-0.273	9789001
AT5G56030	Chr5	22274739	22276739	1	1	-0.274	22275739
AT1G36925	Chr1	13779151	13781151	1	1	-0.275	13779928
AT3G48530	Chr3	17706204	17708204	1	1	-0.275	17706228
AT5G45300	Chr5	18026800	18028800	1	1	-0.275	18028046
AT2G07200	Chr2	2959648	2961648	1	1	-0.276	2960767
AT4G00305	Chr4	129871	131871	1	1	-0.276	130173
AT5G56540	Chr5	22479513	22481513	1	1	-0.276	22479796
AT1G78570	Chr1	29110751	29112751	1	1	-0.277	29110893
AT3G50630	Chr3	18519112	18521112	1	1	-0.277	18520652
AT4G09430	Chr4	5796025	5798025	1	1	-0.277	5797359
AT2G37195	Chr2	15254477	15256477	1	7	-0.277571	15256114	15256134	15256142	15256146	15256152	15256158	15256168
AT1G30790	Chr1	10828710	10830710	1	1	-0.278	10829194
AT3G23450	Chr3	8361733	8363733	1	1	-0.278	8362381
AT4G02482	Chr4	1074688	1076688	1	1	-0.278	1075342
AT2G39795	Chr2	16228362	16230362	1	1	-0.279	16229973
AT5G01542	Chr5	196314	198314	1	3	-0.279333	196515	196531	196567
AT1G27240	Chr1	9387784	9389784	1	1	-0.28	9388992
AT1G55310	Chr1	20300617	20302617	1	2	-0.28	20301231	20301510
AT2G36792	Chr2	15056522	15058522	1	1	-0.28	15056782
AT5G16900	Chr5	5497856	5499856	1	1	-0.28	5499080
AT5G24790	Chr5	8430571	8432571	1	1	-0.281	8432040
AT2G47420	Chr2	19071009	19073009	1	2	-0.2825	19072401	19072402
AT1G08120	Chr1	2526106	2528106	1	1	-0.283	2527192
AT3G54850	Chr3	20036466	20038466	1	1	-0.283	20037359
AT5G35695	Chr5	13618874	13620874	1	2	-0.283	13620187	13620247
AT1G16760	Chr1	5703054	5705054	1	2	-0.284	5704475	5704503
AT2G04034	Chr2	1287047	1289047	1	1	-0.285	1287834
AT2G44430	Chr2	17949642	17951642	1	1	-0.285	17950224
AT4G08920	Chr4	5579696	5581696	1	1	-0.285	5580284
AT4G30040	Chr4	14394163	14396163	1	1	-0.285	14394703
AT1G16489	Chr1	5601952	5603952	1	1	-0.286	5602692
AT1G44890	Chr1	16701635	16703635	1	1	-0.286	16702391
AT1G47580	Chr1	17217945	17219945	1	1	-0.286	17219492
AT4G27790	Chr4	13558774	13560774	1	1	-0.286	13559307
AT1G17285	Chr1	5888257	5890257	1	1	-0.287	5888907
AT5G37220	Chr5	14475256	14477256	1	1	-0.287	14476584
AT5G37230	Chr5	14476535	14478535	1	1	-0.287	14476584
AT5G57020	Chr5	22661247	22663247	1	1	-0.287	22662069
AT1G51650	Chr1	18847833	18849833	1	1	-0.288	18848516
AT4G30320	Chr4	14544437	14546437	1	1	-0.289	14545105
AT1G15830	Chr1	5421259	5423259	1	1	-0.29	5421640
AT1G72570	Chr1	26900677	26902677	1	1	-0.29	26902012
AT4G23430	Chr4	11946336	11948336	1	1	-0.29	11947866
AT5G36250	Chr5	14030238	14032238	1	1	-0.291	14031127
AT2G26211	Chr2	10825180	10827180	1	1	-0.292	10825691
AT5G35940	Chr5	13840582	13842582	1	1	-0.292	13840921
AT1G34020	Chr1	12213704	12215704	1	1	-0.293	12215160
AT3G48160	Chr3	17503546	17505546	1	1	-0.295	17503928
AT5G43640	Chr5	17220679	17222679	1	2	-0.2955	17221512	17221532
AT1G09150	Chr1	2933044	2935044	1	1	-0.296	2933898
AT1G33590	Chr1	12033776	12035776	1	1	-0.297	12034990
AT5G64450	Chr5	25351555	25353555	1	1	-0.297	25351789
AT1G25270	Chr1	8795644	8797644	1	1	-0.298	8796128
AT3G08970	Chr3	2735025	2737025	1	1	-0.298	2735189
AT3G28650	Chr3	10647432	10649432	1	2	-0.298	10647692	10647700
AT3G51650	Chr3	18876420	18878420	1	1	-0.298	18876836
AT5G20935	Chr5	7031934	7033934	1	1	-0.298	7033351
AT2G26600	Chr2	10981041	10983041	1	1	-0.299	10982250
AT1G22800	Chr1	8021457	8023457	1	1	-0.3	8022828
AT2G13500	Chr2	5455399	5457399	1	1	-0.3	5457003
AT4G02555	Chr4	1101345	1103345	1	1	-0.3	1101865
AT4G24800	Chr4	12496332	12498332	1	1	-0.3	12497884
AT5G18750	Chr5	6193001	6195001	1	1	-0.3	6194216
AT1G78660	Chr1	29146765	29148765	1	1	-0.301	29147834
AT4G02220	Chr4	963785	965785	1	1	-0.301	964210
AT2G17060	Chr2	7150945	7152945	1	1	-0.302	7151005
AT5G34885	Chr5	12965799	12967799	1	1	-0.302	12967306
AT1G66020	Chr1	24167210	24169210	1	1	-0.303	24167982
AT1G14185	Chr1	4824717	4826717	1	1	-0.305	4825445
AT2G30910	Chr2	12799562	12801562	1	1	-0.305	12799585
AT1G69200	Chr1	25589633	25591633	1	1	-0.306	25589654
AT1G56085	Chr1	20643623	20645623	1	1	-0.307	20644078
AT5G50240	Chr5	20064478	20066478	1	1	-0.307	20064843
AT1G43890	Chr1	16386759	16388759	1	1	-0.308	16387767
AT1G78700	Chr1	29160136	29162136	1	1	-0.308	29161339
AT5G49760	Chr5	19837481	19839481	1	1	-0.308	19838214
AT4G31400	Chr4	14943192	14945192	1	1	-0.309	14943910
AT2G18670	Chr2	7807124	7809124	1	1	-0.31	7807985
AT4G14096	Chr4	7902372	7904372	1	1	-0.31	7902432
AT1G12470	Chr1	4229539	4231539	1	1	-0.311	4230519
AT2G07981	Chr2	3557279	3559279	1	1	-0.311	3558678
AT3G23100	Chr3	8173068	8175068	1	1	-0.311	8174507
AT3G24690	Chr3	8955948	8957948	1	1	-0.311	8957186
AT4G18980	Chr4	10136323	10138323	1	1	-0.311	10136523
AT2G05580	Chr2	2037537	2039537	1	1	-0.312	2038271
AT2G34370	Chr2	14147119	14149119	1	1	-0.312	14148009
AT1G54730	Chr1	20096268	20098268	1	1	-0.314	20097748
AT5G25450	Chr5	8749610	8751610	1	1	-0.314	8749861
AT3G53110	Chr3	19403765	19405765	1	1	-0.315	19403836
AT4G39952	Chr4	18223245	18225245	1	1	-0.317	18224561
AT3G21690	Chr3	7610473	7612473	1	1	-0.319	7610672
AT4G00340	Chr4	147216	149216	1	1	-0.321	147289
AT5G45710	Chr5	18213264	18215264	1	1	-0.321	18214456
AT1G64540	Chr1	23567088	23569088	1	1	-0.322	23568548
AT2G07040	Chr2	2888585	2890585	1	1	-0.322	2888933
AT5G38300	Chr5	15043174	15045174	1	1	-0.323	15044185
AT2G16950	Chr2	7082572	7084572	1	1	-0.324	7082833
AT1G33290	Chr1	11930404	11932404	1	1	-0.325	11932108
AT1G55150	Chr1	20246409	20248409	1	1	-0.326	20246702
AT2G40320	Chr2	16471148	16473148	1	1	-0.326	16472090
AT5G54760	Chr5	21832849	21834849	1	1	-0.328	21833140
AT1G16150	Chr1	5505012	5507012	1	1	-0.329	5505851
AT1G36380	Chr1	13493653	13495653	1	1	-0.329	13493965
AT1G11730	Chr1	3936193	3938193	1	1	-0.33	3936307
AT1G54850	Chr1	20126267	20128267	1	1	-0.33	20126774
AT4G17410	Chr4	9461666	9463666	1	1	-0.33	9462324
AT4G03260	Chr4	1405808	1407808	1	1	-0.332	1407205
AT5G37020	Chr5	14373383	14375383	1	1	-0.332	14374143
AT2G33435	Chr2	13802165	13804165	1	1	-0.333	13803615
AT2G34840	Chr2	14338878	14340878	1	1	-0.333	14340153
AT3G42630	Chr3	14525812	14527812	1	1	-0.333	14527624
AT3G21480	Chr3	7539327	7541327	1	1	-0.334	7540294
AT1G11765	Chr1	3952552	3954552	1	1	-0.335	3952976
AT5G50375	Chr5	20124925	20126925	1	1	-0.336	20124989
AT2G41730	Chr2	17028006	17030006	1	1	-0.338	17029087
AT5G06590	Chr5	1984472	1986472	1	1	-0.341	1985214
AT1G24390	Chr1	8588045	8590045	1	1	-0.343	8589194
AT4G39360	Chr4	18000520	18002520	1	1	-0.343	18000856
AT1G32270	Chr1	11507912	11509912	1	1	-0.346	11508425
AT2G38670	Chr2	15800775	15802775	1	1	-0.347	15801779
AT4G25030	Chr4	12578404	12580404	1	2	-0.348	12578432	12579290
AT1G15670	Chr1	5364825	5366825	1	2	-0.3485	5366724	5366732
AT1G68700	Chr1	25369341	25371341	1	1	-0.349	25370136
AT5G65120	Chr5	25592552	25594552	1	1	-0.349	25593372
AT1G62333	Chr1	22670256	22672256	1	1	-0.35	22670863
AT2G05710	Chr2	2116676	2118676	1	1	-0.352	2117474
AT2G38140	Chr2	15614669	15616669	1	1	-0.353	15614831
AT5G65480	Chr5	25754815	25756815	1	1	-0.353	25754846
AT2G36390	Chr2	14901350	14903350	1	1	-0.356	14901482
AT5G06420	Chr5	1928521	1930521	1	1	-0.356	1930249
AT2G34655	Chr2	14233047	14235047	1	1	-0.357	14233451
AT5G05500	Chr5	1600471	1602471	1	1	-0.357	1600665
AT5G37760	Chr5	14740332	14742332	1	1	-0.357	14742082
AT5G58490	Chr5	23227528	23229528	1	1	-0.363	23228275
AT2G20740	Chr2	8641793	8643793	1	1	-0.367	8642265
AT4G24974	Chr4	12557490	12559490	1	1	-0.371	12558485
AT4G24975	Chr4	12558442	12560442	1	1	-0.371	12558485
AT5G11390	Chr5	3594436	3596436	1	1	-0.371	3595649
AT4G00234	Chr4	98871	100871	1	1	-0.372	100433
AT2G27060	Chr2	11216122	11218122	1	2	-0.3725	11216635	11217590
AT5G26030	Chr5	8988273	8990273	1	1	-0.376	8989360
AT1G22780	Chr1	8017389	8019389	1	1	-0.378	8018925
AT5G12960	Chr5	4058711	4060711	1	1	-0.378	4059002
AT5G05470	Chr5	1591254	1593254	1	1	-0.379	1592005
AT4G09930	Chr4	6043950	6045950	1	1	-0.385	6045063
AT5G41110	Chr5	16168538	16170538	1	1	-0.385	16169451
AT5G01595	Chr5	212072	214072	1	1	-0.387	213607
AT5G43920	Chr5	17359056	17361056	1	1	-0.387	17359165
AT2G20070	Chr2	8372572	8374572	1	1	-0.388	8373705
AT5G15805	Chr5	5105167	5107167	1	1	-0.389	5105898
AT5G15810	Chr5	5105326	5107326	1	1	-0.389	5105898
AT3G06210	Chr3	1877169	1879169	1	1	-0.39	1877558
AT1G54350	Chr1	19958723	19960723	1	1	-0.393	19959295
AT5G02880	Chr5	645171	647171	1	1	-0.393	645374
AT2G17310	Chr2	7258785	7260785	1	1	-0.394	7260205
AT2G35190	Chr2	14467017	14469017	1	1	-0.394	14467888
AT3G57840	Chr3	21126862	21128862	1	2	-0.3975	21127928	21127933
AT4G09190	Chr4	5701271	5703271	1	1	-0.399	5702234
AT3G58530	Chr3	21348323	21350323	1	1	-0.4	21349345
AT4G00955	Chr4	409383	411383	1	1	-0.405	410097
AT5G16700	Chr5	5423222	5425222	1	1	-0.406	5423920
AT3G52050	Chr3	19021971	19023971	1	1	-0.409	19022357
AT5G26180	Chr5	9040109	9042109	1	1	-0.409	9040263
AT4G23150	Chr4	11845701	11847701	1	1	-0.419	11846001
AT1G28510	Chr1	9927835	9929835	1	1	-0.421	9928663
AT1G71130	Chr1	26392341	26394341	1	1	-0.423	26393021
AT3G27980	Chr3	10321754	10323754	1	2	-0.427	10323146	10323162
AT3G18150	Chr3	6197193	6199193	1	1	-0.43	6198859
AT5G57030	Chr5	22663645	22665645	1	1	-0.435	22664025
AT2G05915	Chr2	2239172	2241172	1	1	-0.437	2239178
AT2G26490	Chr2	10934592	10936592	1	1	-0.441	10935765
AT3G43520	Chr3	15197879	15199879	1	1	-0.446	15198330
AT4G09870	Chr4	6016476	6018476	1	1	-0.452	6018352
AT5G51174	Chr5	20408109	20410109	1	1	-0.457	20408757
AT1G18430	Chr1	6312661	6314661	1	1	-0.471	6313158
AT1G18440	Chr1	6312872	6314872	1	1	-0.471	6313158
AT3G06520	Chr3	2017332	2019332	1	1	-0.481	2018235
AT2G29060	Chr2	12147916	12149916	1	1	-0.484	12148121
AT3G45290	Chr3	16355531	16357531	1	1	-0.493	16355866
AT5G50990	Chr5	20351704	20353704	1	1	-0.532	20352883
AT5G19800	Chr5	6629123	6631123	1	1	-0.549	6629153
[truncated: 45 more columns]

## Sheet: ROOT-CG-Gene body
# Gene	Chromatin	Start	End	Strand	DmC number	Average differential methylation level	DmC positions
AT4G28370	Chr4	13745032	13751703	1	1	0.667	13750175
AT4G28380	Chr4	13750137	13751312	-1	1	0.667	13750175
AT4G35240	Chr4	16465118	16471188	-1	1	0.555	16466272
AT4G38225	Chr4	17628410	17630112	1	1	0.518	17630087
AT4G38230	Chr4	17629888	17632722	-1	1	0.518	17630087
AT2G38710	Chr2	15818308	15821111	-1	1	0.508	15818587
AT4G38180	Chr4	17607728	17610891	-1	1	0.506	17609490
AT4G08510	Chr4	5289885	5293045	1	1	0.497	5290708
AT5G52290	Chr5	20843006	20849207	-1	1	0.497	20843654
AT4G26720	Chr4	13182033	13184343	-1	1	0.496	13182554
AT5G50220	Chr5	20061318	20062450	-1	1	0.494	20061348
AT5G28680	Chr5	10556298	10558874	-1	1	0.491	10557326
AT1G79820	Chr1	29584623	29589817	-1	1	0.489	29585443
AT3G59150	Chr3	21577606	21579635	1	1	0.486	21579109
AT5G53490	Chr5	21335731	21337066	-1	2	0.4725	21336041	21336046
AT4G18750	Chr4	10045988	10048708	1	1	0.471	10047981
AT4G37460	Chr4	17311891	17319286	-1	1	0.464	17312528
AT2G21540	Chr2	8918873	8922826	-1	1	0.462	8920147
AT3G20730	Chr3	7222492	7224542	1	1	0.46	7222604
AT5G07480	Chr5	2333943	2336329	1	1	0.458	2334066
AT1G21630	Chr1	7540486	7547553	1	1	0.454	7546137
AT1G74330	Chr1	27511691	27515338	-1	1	0.454	27513358
AT3G02810	Chr3	609272	611797	-1	1	0.452	610515
AT2G38440	Chr2	15731171	15737066	1	1	0.45	15736529
AT5G05630	Chr5	1655076	1656946	1	1	0.45	1656205
AT2G28640	Chr2	11951935	11953955	-1	1	0.449	11952115
AT2G41050	Chr2	16751352	16754510	-1	1	0.449	16751773
AT1G20870	Chr1	7219743	7221416	-1	1	0.447	7220271
AT2G37080	Chr2	15219538	15223339	-1	1	0.445	15221237
AT4G14280	Chr4	8001338	8004005	1	1	0.444	8002620
AT2G29580	Chr2	12305272	12307683	1	1	0.44	12306463
AT3G02130	Chr3	381735	385414	1	1	0.44	384203
AT3G24070	Chr3	8645745	8647369	1	1	0.44	8647131
AT4G24770	Chr4	12483028	12485038	-1	1	0.438	12483473
AT2G03200	Chr2	959982	961446	-1	1	0.435	960370
AT5G67340	Chr5	26443425	26446480	1	1	0.435	26445490
AT3G21520	Chr3	7555561	7556395	1	1	0.433	7555886
AT3G61028	Chr3	22275262	22277453	-1	1	0.433	22275711
AT5G40900	Chr5	16110869	16112407	1	1	0.433	16112183
AT5G33320	Chr5	12384899	12387809	1	1	0.432	12387196
AT3G05640	Chr3	1639162	1642019	-1	1	0.429	1639521
AT3G62470	Chr3	22790985	22793118	-1	1	0.429	22791937
AT5G17670	Chr5	5762671	5764347	1	1	0.429	5763662
AT5G52850	Chr5	21027459	21030149	-1	2	0.428	21028456	21028950
AT2G42230	Chr2	17214194	17217412	-1	1	0.426	17214680
AT3G25530	Chr3	9204888	9206702	-1	1	0.426	9205624
AT4G26800	Chr4	13201836	13204055	1	1	0.424	13203345
AT1G31440	Chr1	11137846	11140723	-1	1	0.423	11138368
AT2G41451	Chr2	16911485	16914047	1	1	0.422	16913007
AT3G02780	Chr3	603236	605487	-1	1	0.422	603794
AT3G08580	Chr3	2605042	2607387	-1	1	0.422	2606598
AT1G54280	Chr1	19936610	19941665	-1	1	0.42	19940430
AT2G40650	Chr2	16594167	16596600	-1	1	0.419	16595341
AT5G55280	Chr5	22011045	22013032	-1	1	0.418	22011920
AT3G01670	Chr3	247471	250707	1	1	0.414	250367
AT1G26190	Chr1	8985879	8989869	-1	1	0.412	8987856
AT1G77230	Chr1	28582162	28585802	1	1	0.412	28583884
AT3G59220	Chr3	21599033	21600521	1	1	0.412	21600175
AT5G21970	Chr5	7191924	7193837	1	1	0.412	7192947
AT2G37890	Chr2	15497748	15500069	-1	1	0.411	15499026
AT4G15420	Chr4	8588885	8591182	1	1	0.411	8590545
AT4G16660	Chr4	9139525	9144292	1	1	0.411	9140078
AT1G63260	Chr1	23079531	23081989	-1	1	0.41	23079773
AT3G12670	Chr3	4009692	4013840	-1	1	0.41	4010384
AT1G34260	Chr1	12336603	12342751	1	1	0.409	12340406
AT2G41510	Chr2	16942535	16945107	1	1	0.409	16944202
AT2G44950	Chr2	18161039	18167417	-1	1	0.408	18161700
AT1G65440	Chr1	23902571	23910566	-1	1	0.407	23903322
AT3G25060	Chr3	9066069	9067874	1	1	0.406	9067131
AT5G35360	Chr5	13338519	13342650	1	1	0.406	13342545
AT2G27980	Chr2	11581274	11587386	-1	1	0.404	11581634
AT2G24330	Chr2	10025841	10028505	-1	1	0.403	10026052
AT2G28940	Chr2	12094035	12096055	-1	1	0.402	12094232
AT3G46330	Chr3	16754956	16759204	-1	1	0.402	16758614
AT2G04842	Chr2	1684850	1687654	-1	1	0.4	1686430
AT3G09720	Chr3	2977756	2981079	-1	1	0.399	2980189
AT4G32570	Chr4	15422866	15425501	-1	1	0.398	15423777
AT5G18760	Chr5	6198682	6201316	-1	1	0.398	6199025
AT3G05510	Chr3	1593960	1596862	1	1	0.397	1596137
AT3G29400	Chr3	11202828	11205150	-1	1	0.396	11203461
AT5G16800	Chr5	5468897	5471204	-1	1	0.396	5469250
AT5G56820	Chr5	22564840	22566344	1	1	0.396	22566228
AT4G32910	Chr4	15587593	15591753	1	1	0.395	15591549
AT1G30420	Chr1	10648719	10656219	1	1	0.394	10649780
AT1G67480	Chr1	24856351	24858774	1	1	0.394	24857517
AT1G03910	Chr1	994139	998461	1	1	0.391	997018
AT1G61640	Chr1	22372750	22375562	-1	2	0.3905	22373265	22373266
AT2G20310	Chr2	8473748	8475720	-1	1	0.39	8474628
AT4G03140	Chr4	1371593	1373310	1	1	0.39	1372387
AT3G03750	Chr3	940529	942601	1	2	0.389	941516	942149
AT4G15010	Chr4	8345550	8347871	-1	1	0.388	8345860
AT4G29990	Chr4	14376188	14380527	-1	1	0.388	14376492
AT1G17500	Chr1	5988301	5993047	1	1	0.387	5988744
AT4G21270	Chr4	11055749	11060521	-1	1	0.387	11059434
AT1G51960	Chr1	19001371	19002707	1	1	0.385	19002662
AT5G60780	Chr5	24032414	24034331	1	1	0.385	24033735
AT1G07390	Chr1	2262742	2267807	1	1	0.384	2266017
AT2G17620	Chr2	7389897	7392317	1	1	0.384	7391315
AT4G10760	Chr4	6426555	6430090	-1	1	0.382	6429370
AT1G80190	Chr1	29720526	29723103	1	1	0.381	29722608
AT2G27950	Chr2	11566843	11571645	-1	1	0.381	11568534
AT3G60130	Chr3	21907632	21911224	1	1	0.381	21910883
AT5G48150	Chr5	19164016	19166458	-1	1	0.381	19164965
AT2G15880	Chr2	6664946	6667229	-1	1	0.38	6666370
AT5G37650	Chr5	14699061	14700996	-1	1	0.38	14700071
AT3G27925	Chr3	10296064	10298571	-1	1	0.379	10296506
AT4G36290	Chr4	16873423	16877174	-1	1	0.379	16875015
AT1G44800	Chr1	16654268	16657262	-1	1	0.378	16654980
AT4G29360	Chr4	14161771	14164276	-1	1	0.377	14162769
AT1G09850	Chr1	3189916	3192267	1	1	0.375	3191561
AT2G26800	Chr2	11095761	11099463	-1	1	0.375	11097463
AT4G14605	Chr4	8155103	8157389	1	1	0.375	8156846
AT5G27150	Chr5	9435377	9439449	1	1	0.375	9439072
AT2G37860	Chr2	15492690	15494978	1	1	0.374	15493546
AT3G43940	Chr3	15547315	15548421	-1	1	0.374	15548024
AT4G32300	Chr4	15305998	15309118	1	1	0.374	15308457
AT5G53050	Chr5	21122503	21126017	-1	1	0.374	21125057
AT5G50310	Chr5	20089729	20094706	1	2	0.3735	20092986	20094451
AT1G09620	Chr1	3101358	3105279	-1	1	0.371	3101691
AT3G21470	Chr3	7537257	7538828	1	1	0.371	7538257
AT3G47340	Chr3	17163830	17167191	-1	1	0.371	17165413
AT3G53510	Chr3	19554069	19556722	-1	1	0.371	19555315
AT5G42940	Chr5	16919554	16923710	-1	1	0.371	16920057
AT5G67370	Chr5	26456441	26458431	-1	1	0.371	26457090
AT4G18530	Chr4	9958635	9961796	1	3	0.370667	9960317	9960516	9960864
AT1G42680	Chr1	15797627	15798851	1	1	0.37	15797836
AT2G30880	Chr2	12791441	12794692	-1	1	0.37	12792705
AT1G12640	Chr1	4284284	4286786	-1	1	0.369	4285561
AT3G06140	Chr3	1855758	1857931	-1	1	0.369	1856549
AT5G49290	Chr5	19604670	19608348	1	1	0.369	19606466
AT4G39370	Chr4	18005764	18008471	1	2	0.3685	18007636	18007794
AT2G31590	Chr2	13086386	13087692	-1	1	0.368	13086510
AT4G18460	Chr4	9936816	9938096	-1	1	0.368	9937066
AT5G03300	Chr5	779188	781937	1	1	0.368	781112
AT5G07570	Chr5	2358470	2363077	1	1	0.368	2360188
AT3G47870	Chr3	17382061	17383389	-1	1	0.365	17383295
AT4G39690	Chr4	18117202	18121520	1	1	0.365	18118958
AT3G22720	Chr3	7987864	7989219	-1	1	0.364	7988073
AT4G32520	Chr4	15395755	15399119	-1	1	0.364	15397905
AT1G03457	Chr1	860865	864183	-1	1	0.363	861381
AT2G15430	Chr2	6481900	6484009	1	1	0.363	6483904
AT5G48340	Chr5	19230401	19232870	1	2	0.3625	19231273	19231444
AT1G01710	Chr1	262834	267777	1	1	0.362	265598
AT1G66880	Chr1	24533754	24540757	1	1	0.36	24539486
AT3G14220	Chr3	4722149	4723864	1	1	0.36	4723750
AT1G35350	Chr1	12815463	12818795	-1	1	0.359	12816730
AT4G29890	Chr4	14319149	14321325	1	1	0.359	14321019
AT1G30845	Chr1	10878400	10879514	1	1	0.357	10879229
AT1G31175	Chr1	11031077	11033158	1	1	0.357	11032796
AT5G17360	Chr5	5664202	5665485	1	1	0.357	5665459
AT5G17370	Chr5	5665304	5668553	-1	1	0.357	5665459
AT5G26850	Chr5	9330576	9336077	1	1	0.357	9333179
AT5G58340	Chr5	23169015	23171669	1	1	0.357	23170326
AT2G31340	Chr2	13005668	13009362	1	1	0.356	13007996
AT3G18890	Chr3	6491000	6494971	1	1	0.356	6492360
AT2G28260	Chr2	11717291	11719755	1	2	0.355	11718745	11718766
AT4G04750	Chr4	2360917	2365744	1	1	0.355	2364754
AT5G15280	Chr5	4912533	4916381	1	1	0.355	4915774
AT5G20520	Chr5	6877099	6880399	-1	2	0.355	6878075	6878076
AT5G43950	Chr5	17374910	17377078	-1	1	0.355	17376399
AT3G57370	Chr3	20940384	20942026	-1	1	0.354	20940984
AT5G08750	Chr5	2818840	2821374	1	1	0.354	2820755
AT1G68110	Chr1	25105120	25106551	1	1	0.353	25105977
AT3G01150	Chr3	51663	54577	1	1	0.353	54208
AT4G24160	Chr4	12256760	12259472	1	1	0.353	12257445
AT5G64250	Chr5	25278905	25280764	-1	1	0.353	25279672
AT1G78940	Chr1	29243692	29247031	-1	1	0.352	29244571
AT3G56000	Chr3	20498906	20501384	-1	1	0.352	20499870
AT4G35300	Chr4	16500371	16503891	-1	1	0.352	16500899
AT5G60710	Chr5	23992370	23996720	-1	1	0.352	23992824
AT3G26670	Chr3	9730980	9734163	-1	1	0.351	9732777
AT4G12810	Chr4	7310658	7311778	-1	1	0.351	7310985
AT5G24170	Chr5	8115735	8117644	-1	1	0.351	8116046
AT3G25150	Chr3	9094569	9097726	-1	1	0.35	9095004
AT5G04510	Chr5	1264632	1267674	1	1	0.35	1265735
AT5G08200	Chr5	2604872	2607660	1	1	0.35	2607160
AT1G34020	Chr1	12215704	12218029	1	2	0.3495	12217076	12217795
AT1G23780	Chr1	8355638	8357477	-1	1	0.349	8356519
AT1G62320	Chr1	22663477	22666665	-1	1	0.349	22664719
AT1G66330	Chr1	24316059	24318942	-1	1	0.349	24317653
AT3G57430	Chr3	20969256	20972100	-1	1	0.349	20970651
AT4G31580	Chr4	15014465	15016161	1	1	0.349	15015344
AT4G38020	Chr4	17562777	17564314	1	1	0.349	17564075
AT5G17230	Chr5	5603466	5606748	-1	1	0.349	5604484
AT5G48545	Chr5	19313864	19315856	1	1	0.349	19315060
AT3G02330	Chr3	474787	477498	-1	1	0.348	475863
AT3G02950	Chr3	666276	667825	-1	1	0.348	666742
AT3G48390	Chr3	17642093	17644773	1	1	0.348	17643514
AT3G54790	Chr3	19998568	20002159	-1	1	0.348	19998903
AT5G59190	Chr5	23471890	23474707	1	1	0.347	23473006
AT4G21326	Chr4	11072360	11076037	1	2	0.3465	11075024	11075047
AT3G03310	Chr3	779377	782394	-1	1	0.346	780897
AT1G31850	Chr1	11297461	11300918	1	1	0.345	11298657
AT1G57720	Chr1	21032883	21035642	1	1	0.345	21033806
AT1G74720	Chr1	27642287	27646032	1	1	0.345	27645181
AT5G26320	Chr5	9130087	9133013	1	1	0.345	9132458
AT4G15530	Chr4	8629902	8636031	-1	2	0.3445	8631631	8632421
AT1G61980	Chr1	22529475	22531010	1	1	0.344	22530744
AT3G11570	Chr3	3635324	3637843	-1	2	0.3435	3635706	3636726
AT1G70300	Chr1	26051300	26055044	-1	1	0.343	26051933
AT1G71090	Chr1	26383788	26385696	1	1	0.343	26384548
AT2G22650	Chr2	9319475	9321847	-1	1	0.343	9320308
AT4G15053	Chr4	8364581	8366500	-1	1	0.343	8364663
AT5G58260	Chr5	23147396	23148464	-1	1	0.343	23148271
AT3G48980	Chr3	17873853	17876856	1	1	0.342	17876611
AT5G59400	Chr5	23543847	23545813	1	1	0.342	23544878
AT1G41820	Chr1	15339937	15342657	-1	1	0.341	15341689
AT1G72660	Chr1	26925013	26927892	1	1	0.341	26927068
AT2G25870	Chr2	10699669	10703008	1	1	0.341	10702504
AT3G43750	Chr3	15432804	15433913	1	1	0.341	15433481
AT3G51895	Chr3	18970232	18974769	-1	1	0.341	18971861
AT4G26170	Chr4	12972574	12975201	1	1	0.341	12974369
AT1G58230	Chr1	21207010	21219979	1	1	0.34	21212040
AT1G09710	Chr1	3129357	3132860	1	1	0.338	3131777
AT3G18215	Chr3	6222155	6223878	1	1	0.337	6223025
AT3G55550	Chr3	20316589	20318657	-1	1	0.337	20317171
AT1G30330	Chr1	10585632	10590666	-1	1	0.336	10586355
AT2G19040	Chr2	7965223	7965441	1	1	0.336	7965435
AT2G48100	Chr2	19285471	19288262	1	1	0.336	19286533
AT3G45555	Chr3	16451523	16452164	-1	1	0.336	16451816
AT4G39870	Chr4	18201027	18203596	1	1	0.336	18202248
AT5G18580	Chr5	6115166	6118565	1	1	0.336	6116112
AT5G27610	Chr5	9640334	9645456	1	1	0.336	9640795
AT5G28780	Chr5	10649182	10650448	-1	1	0.336	10650367
AT3G09863	Chr3	3023954	3024085	1	1	0.335	3024019
AT2G32940	Chr2	13610697	13616175	-1	2	0.334	13612969	13615326
AT3G01320	Chr3	106814	113796	1	2	0.334	107921	108167
AT3G50230	Chr3	18340646	18343247	1	2	0.3335	18342977	18343018
AT3G53460	Chr3	19536054	19538388	-1	2	0.3335	19536853	19536865
AT3G16810	Chr3	5705736	5710104	-1	1	0.333	5706104
AT3G17650	Chr3	6015528	6018560	1	1	0.333	6018089
AT4G02610	Chr4	1128187	1129872	1	1	0.333	1129065
AT5G64960	Chr5	25537055	25540668	1	1	0.333	25540542
AT5G64970	Chr5	25539700	25542317	-1	1	0.333	25540542
AT1G75180	Chr1	27783055	27786030	-1	1	0.332	27783695
AT5G63960	Chr5	25181064	25188335	1	1	0.332	25182746
AT2G14680	Chr2	6057300	6063436	1	2	0.3315	6062082	6062083
AT1G13180	Chr1	4471773	4475216	1	1	0.331	4473067
AT3G03040	Chr3	685406	687445	1	1	0.331	686516
AT4G19220	Chr4	10243044	10245899	-1	1	0.331	10243358
AT2G05920	Chr2	2246886	2249597	-1	1	0.33	2247359
AT2G29650	Chr2	12326747	12329419	-1	1	0.33	12327114
AT4G39120	Chr4	17919989	17927389	-1	3	0.33	17926333	17926344	17926345
AT1G28740	Chr1	9996180	9996251	1	1	0.329	9996235
AT2G35330	Chr2	14507379	14510330	1	1	0.329	14508652
AT3G13040	Chr3	4161770	4164876	-1	2	0.329	4163141	4163616
AT4G01120	Chr4	477787	480684	-1	1	0.329	478139
AT5G10840	Chr5	3390039	3393229	-1	2	0.329	3391867	3391868
AT4G38600	Chr4	17740728	17748991	-1	3	0.328667	17744980	17745059	17747097
AT2G44920	Chr2	18143223	18145660	1	1	0.328	18144751
AT3G55030	Chr3	20113800	20115695	1	1	0.328	20115287
AT4G10860	Chr4	6485581	6486117	-1	2	0.3275	6486060	6486064
AT3G18480	Chr3	6317850	6322902	1	3	0.327333	6321918	6322141	6322238
AT1G04700	Chr1	1311266	1315931	1	1	0.327	1314339
AT1G45616	Chr1	16919920	16922907	-1	1	0.327	16921890
AT2G24320	Chr2	10024097	10025510	-1	2	0.3265	10024929	10025015
AT1G60610	Chr1	21961434	21963791	-1	1	0.326	21962424
AT3G11000	Chr3	3444397	3447385	1	1	0.326	3446651
AT3G59140	Chr3	21568371	21573652	-1	1	0.326	21570065
AT4G31980	Chr4	15171688	15175987	1	1	0.326	15175727
AT4G15890	Chr4	8781365	8786893	1	2	0.3255	8782263	8782603
AT1G13080	Chr1	4435915	4437688	1	1	0.325	4436955
AT3G52260	Chr3	19102249	19105536	-1	1	0.325	19103250
AT5G62880	Chr5	24818917	24820958	1	1	0.325	24820727
AT1G04420	Chr1	1188683	1190950	1	1	0.324	1190436
AT3G04250	Chr3	1121845	1122723	1	1	0.324	1121937
AT4G19010	Chr4	10150721	10153480	-1	1	0.324	10152917
AT4G30480	Chr4	14607655	14609430	1	1	0.324	14609166
AT5G06020	Chr5	1782058	1782513	1	1	0.324	1782153
AT5G39020	Chr5	15347824	15350256	1	2	0.324	15349213	15349416
AT1G22040	Chr1	7726414	7728545	1	1	0.323	7727626
AT1G42430	Chr1	15647483	15650553	1	1	0.323	15650331
AT1G65070	Chr1	23774239	23777673	-1	1	0.323	23774736
AT2G19880	Chr2	8296482	8300600	1	1	0.323	8300215
AT2G27630	Chr2	11454660	11459866	-1	2	0.3225	11456882	11458390
AT5G60690	Chr5	23978666	23983849	1	2	0.3225	23980551	23982723
AT3G22053	Chr3	7726367	7727460	1	1	0.322	7726439
AT5G05410	Chr5	1574985	1576714	1	1	0.322	1576220
AT3G57410	Chr3	20956853	20964685	-1	1	0.321	20963806
AT2G29870	Chr2	12394596	12395195	1	1	0.32	12394630
AT3G09710	Chr3	2974138	2976924	-1	1	0.32	2974857
AT5G60120	Chr5	23790250	23794305	1	1	0.32	23792611
AT2G41890	Chr2	17098622	17100916	-1	1	0.319	17099585
AT1G34160	Chr1	12291664	12293527	1	1	0.318	12292782
AT2G18750	Chr2	7841393	7844585	1	1	0.318	7842345
AT3G20410	Chr3	7091615	7094535	1	1	0.318	7092925
AT3G55160	Chr3	20162503	20169491	-1	1	0.318	20168050
AT5G45220	Chr5	17973160	17975434	-1	1	0.318	17973999
AT1G04190	Chr1	1104419	1106706	-1	1	0.317	1105161
AT1G22020	Chr1	7712739	7715798	1	1	0.317	7714096
AT1G74200	Chr1	27475267	27477718	-1	1	0.317	27477379
AT2G41210	Chr2	16801270	16804695	1	1	0.317	16803807
AT3G54460	Chr3	19878912	19884261	-1	1	0.317	19882220
AT4G17565	Chr4	9524658	9525794	-1	1	0.317	9524942
AT4G38120	Chr4	17589721	17597309	-1	2	0.3165	17590835	17590836
AT1G71300	Chr1	26445582	26449858	1	1	0.316	26447652
AT2G34590	Chr2	14207228	14209386	-1	1	0.316	14208401
AT3G13150	Chr3	4217383	4219294	-1	1	0.316	4217914
AT3G60330	Chr3	21990725	21996044	1	1	0.316	21991742
AT4G26430	Chr4	13067042	13069652	1	1	0.316	13068166
AT4G31160	Chr4	14853711	14860933	1	1	0.316	14859713
AT5G55910	Chr5	22229641	22232163	-1	1	0.316	22230194
AT5G59450	Chr5	23560800	23562924	1	1	0.316	23562116
AT1G19220	Chr1	6597168	6602176	-1	1	0.315	6597565
AT1G71490	Chr1	26504148	26507070	-1	1	0.315	26505951
AT2G17480	Chr2	7319591	7323366	-1	1	0.315	7321457
AT2G39470	Chr2	16109760	16111387	1	1	0.315	16110419
AT3G57680	Chr3	21087158	21089733	1	2	0.315	21088841	21089207
AT4G00580	Chr4	249233	250782	1	2	0.3145	250695	250728
AT1G14230	Chr1	4837731	4840559	1	1	0.314	4839149
AT3G27540	Chr3	10135412	10137431	1	1	0.314	10136932
AT5G18230	Chr5	5961688	5967493	-1	1	0.314	5962036
AT2G35100	Chr2	14432041	14434019	-1	1	0.313	14432803
AT3G17700	Chr3	6030252	6033886	1	1	0.313	6031729
AT3G51880	Chr3	18966028	18968080	-1	1	0.313	18966144
AT2G47220	Chr2	18999231	19002440	1	1	0.312	19001334
AT3G10260	Chr3	3167963	3169709	-1	1	0.312	3168585
AT3G54100	Chr3	19751839	19755722	-1	1	0.312	19753587
AT4G27630	Chr4	13502480	13507984	-1	1	0.312	13503607
AT5G37790	Chr5	14753332	14756312	-1	1	0.312	14754099
AT5G64450	Chr5	25353555	25354367	1	1	0.312	25354293
AT5G14540	Chr5	4637379	4639905	-1	1	0.311	4639085
AT5G43100	Chr5	16990807	16994750	1	1	0.311	16991727
AT3G26680	Chr3	9734208	9737278	1	2	0.3105	9736304	9736470
AT1G34760	Chr1	12578133	12579987	-1	1	0.31	12579170
AT2G10020	Chr2	3738541	3738741	1	1	0.31	3738687
AT2G28240	Chr2	11706518	11709452	1	1	0.31	11707969
AT3G15354	Chr3	5155288	5159031	-1	1	0.31	5156828
AT3G59100	Chr3	21548366	21558819	1	1	0.31	21557635
AT4G39140	Chr4	17928734	17931476	-1	2	0.31	17929141	17929397
AT5G45470	Chr5	18097179	18100236	-1	1	0.31	18097494
AT5G64640	Chr5	25418466	25420940	1	1	0.31	25420401
AT3G57880	Chr3	21137043	21140655	-1	2	0.3095	21138405	21138497
AT1G11800	Chr1	3965722	3967787	-1	2	0.309	3966196	3966205
AT1G26761	Chr1	9176663	9178083	-1	1	0.309	9177194
AT1G67900	Chr1	25045148	25050440	1	1	0.309	25048953
AT1G72300	Chr1	26788665	26792311	-1	1	0.309	26790400
AT2G18130	Chr2	7596951	7601762	-1	1	0.309	7600669
AT3G42640	Chr3	14529871	14533772	1	1	0.309	14533386
AT2G15110	Chr2	6323531	6325437	-1	1	0.308	6324598
AT2G18700	Chr2	7824948	7827915	1	1	0.308	7827308
AT3G27720	Chr3	10202185	10203942	1	1	0.308	10202868
AT5G39960	Chr5	15714752	15717804	1	1	0.308	15716975
AT5G63920	Chr5	25155978	25162937	1	2	0.3075	25157549	25162143
AT1G30570	Chr1	10727934	10730483	1	1	0.307	10729186
AT3G47080	Chr3	17064077	17066364	-1	1	0.307	17065077
AT1G05170	Chr1	1485965	1489102	-1	4	0.306	1486878	1486879	1486882	1486883
AT2G18110	Chr2	7590100	7591756	1	1	0.306	7591302
AT2G40620	Chr2	16585391	16587826	-1	1	0.306	16586029
AT3G11560	Chr3	3629737	3636363	1	1	0.306	3635706
AT3G20540	Chr3	7143504	7148989	1	1	0.306	7144845
AT3G45090	Chr3	16234631	16238789	-1	1	0.305	16235281
AT5G56070	Chr5	22298724	22299247	1	2	0.3045	22298728	22298729
AT1G36745	Chr1	13705999	13706541	1	1	0.304	13706491
AT3G24515	Chr3	8871467	8873262	-1	1	0.304	8872085
AT3G24620	Chr3	8917025	8919124	-1	1	0.304	8917809
AT4G08500	Chr4	5283330	5286878	-1	1	0.304	5283994
AT1G10090	Chr1	3274782	3280665	-1	2	0.3035	3276169	3276241
AT1G09160	Chr1	2941586	2944504	-1	1	0.303	2943303
AT1G11070	Chr1	3674417	3677854	-1	1	0.303	3675736
AT3G32260	Chr3	13062310	13066398	1	1	0.303	13062593
AT3G53630	Chr3	19600563	19602588	1	1	0.303	19601670
AT5G53120	Chr5	21146979	21150321	1	1	0.303	21150127
AT3G61610	Chr3	22488473	22490650	1	2	0.3025	22489988	22489989
AT1G36180	Chr1	13343430	13355945	1	1	0.302	13344765
AT2G34780	Chr2	14306853	14312317	1	1	0.302	14309183
AT2G47430	Chr2	19074569	19079614	-1	1	0.302	19075166
AT3G62390	Chr3	22776027	22778205	-1	1	0.302	22776711
AT4G37550	Chr4	17347034	17349294	1	1	0.302	17348588
AT4G37553	Chr4	17348362	17352633	-1	1	0.302	17348588
AT5G11010	Chr5	3449050	3451612	1	2	0.3015	3449905	3450874
AT2G04235	Chr2	1439797	1445620	1	1	0.301	1441721
AT4G12020	Chr4	7002556	7010405	1	1	0.301	7006634
AT4G39080	Chr4	17908802	17914459	1	1	0.301	17912351
AT5G41170	Chr5	16197685	16199783	-1	1	0.301	16197947
AT3G52100	Chr3	19038323	19041753	1	2	0.3005	19040127	19041403
AT5G66600	Chr5	26153552	26157362	-1	2	0.3	26155029	26155766
AT1G53790	Chr1	19754603	19756990	-1	1	0.3	19755690
AT2G17260	Chr2	7234479	7238102	1	1	0.3	7235633
AT2G45620	Chr2	18410298	18413332	1	1	0.3	18412349
AT3G62060	Chr3	22669260	22672249	1	1	0.3	22671757
AT4G36945	Chr4	17124189	17126401	-1	1	0.3	17124954
AT5G06810	Chr5	2075407	2079171	1	1	0.3	2079123
AT5G18510	Chr5	6081916	6084036	-1	1	0.3	6082782
AT5G37560	Chr5	14666619	14668431	1	2	0.2995	14666877	14667672
AT1G44970	Chr1	16738429	16740000	1	1	0.299	16739422
AT2G25850	Chr2	10693974	10699330	-1	1	0.299	10694591
AT3G02510	Chr3	522636	525530	-1	2	0.299	524134	524329
AT4G38560	Chr4	17728897	17731034	1	1	0.299	17730812
AT5G24350	Chr5	8224761	8234547	1	1	0.299	8227857
AT1G49990	Chr1	18216824	18218301	1	1	0.298	18218076
AT5G19180	Chr5	6393574	6396372	1	1	0.298	6394352
AT5G25100	Chr5	8555585	8558755	-1	1	0.298	8556789
AT3G09100	Chr3	2787465	2793016	-1	3	0.297667	2788088	2788089	2790851
AT1G61100	Chr1	22141886	22145667	-1	1	0.297	22142931
AT5G57250	Chr5	22783100	22786789	-1	1	0.297	22784645
AT5G64560	Chr5	25388498	25391370	-1	1	0.297	25390257
AT1G26558	Chr1	9102368	9104334	1	1	0.296	9103802
AT2G36370	Chr2	14886523	14891742	1	1	0.296	14887210
AT2G42620	Chr2	17376863	17379191	1	1	0.296	17378689
AT3G11460	Chr3	3598502	3600373	1	1	0.296	3599919
AT3G29770	Chr3	11533695	11536148	1	1	0.296	11535465
AT3G57510	Chr3	20997084	20999685	-1	1	0.296	20998350
AT5G39710	Chr5	15618366	15620609	1	1	0.296	15619507
AT5G46210	Chr5	18397550	18402933	-1	1	0.296	18398400
AT1G13030	Chr1	4420763	4424126	-1	1	0.295	4423019
AT1G72270	Chr1	26770897	26782349	-1	1	0.295	26775835
AT1G76320	Chr1	28197407	28200292	1	1	0.295	28198704
AT2G26590	Chr2	10977642	10981735	-1	1	0.295	10979483
AT3G16320	Chr3	5513453	5518572	1	1	0.295	5517343
AT5G46920	Chr5	18705145	18707524	1	1	0.295	18706652
AT5G47660	Chr5	18963651	18965279	1	1	0.295	18964897
AT5G62230	Chr5	24577762	24583975	1	1	0.295	24582024
AT4G39952	Chr4	18225245	18227572	1	2	0.2945	18226155	18226423
AT2G35160	Chr2	14461216	14464554	1	1	0.294	14463207
AT3G43440	Chr3	15161462	15163906	1	1	0.294	15162251
AT3G51670	Chr3	18888246	18890546	1	1	0.294	18890392
AT4G23740	Chr4	12083088	12086054	1	1	0.294	12085281
AT5G67440	Chr5	26489941	26493531	-1	2	0.2935	26491482	26491543
AT4G03340	Chr4	1447221	1449573	-1	2	0.293	1447995	1448166
AT4G36090	Chr4	16781903	16784362	-1	2	0.293	16782649	16783437
AT3G20780	Chr3	7239315	7243987	-1	1	0.293	7242677
AT4G13590	Chr4	7682645	7685456	-1	1	0.293	7682907
AT5G60548	Chr5	23920925	23924286	1	1	0.293	23922250
AT5G60550	Chr5	23920925	23924286	1	1	0.293	23922250
AT3G53830	Chr3	19658779	19661834	1	2	0.292	19659700	19660909
AT5G22700	Chr5	7474564	7476667	-1	2	0.292	7475019	7475020
AT1G12430	Chr1	4214370	4219260	-1	1	0.292	4217201
AT1G70060	Chr1	25956836	25963506	1	1	0.292	25963017
AT3G14980	Chr3	5025939	5031411	-1	1	0.292	5027634
AT5G10740	Chr5	3358904	3361537	-1	1	0.292	3359791
AT1G60900	Chr1	22057137	22061244	1	2	0.2915	22058031	22058058
AT5G41550	Chr5	16334783	16338335	-1	2	0.2915	16335684	16335906
AT3G17940	Chr3	6124815	6126634	-1	2	0.291	6125088	6125094
AT1G20920	Chr1	7245659	7250378	1	1	0.291	7248295
AT2G25840	Chr2	10690404	10693924	1	3	0.291	10691304	10691311	10693473
AT5G56930	Chr5	22616564	22619235	-1	1	0.291	22617278
AT5G61070	Chr5	24152621	24155822	-1	1	0.291	24153270
AT4G30990	Chr4	14792532	14806342	1	4	0.29075	14794863	14799206	14799207	14800684
AT3G12360	Chr3	3924471	3927087	1	2	0.2905	3925167	3925927
AT1G50980	Chr1	18601583	18603098	-1	1	0.29	18601737
AT3G06483	Chr3	1989464	1991792	-1	1	0.29	1990838
AT3G26040	Chr3	9452417	9453746	1	2	0.29	9452513	9452521
AT4G23790	Chr4	12104551	12106502	1	1	0.29	12105765
AT4G27010	Chr4	13270574	13280897	1	1	0.29	13273359
AT2G27070	Chr2	11222848	11227282	-1	1	0.289	11226217
AT2G34640	Chr2	14220305	14223119	-1	1	0.289	14220564
AT4G02500	Chr4	1083281	1085385	1	1	0.289	1084356
AT4G32600	Chr4	15429963	15432638	1	1	0.289	15431887
AT5G05350	Chr5	1562064	1564283	1	1	0.289	1563370
AT4G00900	Chr4	381898	385767	-1	2	0.2885	384487	384544
AT2G28150	Chr2	11667163	11669834	1	1	0.288	11668572
AT3G25610	Chr3	9242218	9246629	-1	1	0.288	9244834
AT3G59910	Chr3	21827730	21830823	-1	1	0.288	21829961
AT4G14210	Chr4	7969045	7974096	-1	1	0.288	7970769
AT4G39990	Chr4	18238872	18240268	1	1	0.288	18240207
AT1G04400	Chr1	1182623	1185591	-1	3	0.287667	1183827	1184376	1184425
AT1G21750	Chr1	7605341	7608482	1	1	0.287	7607638
AT1G43710	Chr1	16227861	16229925	-1	1	0.287	16227878
AT3G49055	Chr3	17903643	17905445	-1	1	0.287	17905247
AT4G30950	Chr4	14765369	14768184	-1	1	0.287	14766532
AT5G14310	Chr5	4565653	4567951	1	1	0.287	4567733
AT5G41470	Chr5	16312744	16314360	1	1	0.287	16313908
AT2G34450	Chr2	14166348	14168104	-1	1	0.286	14166439
AT3G18524	Chr3	6349151	6353709	-1	1	0.286	6350275
AT1G12930	Chr1	4375125	4382356	-1	2	0.2855	4375367	4375378
AT3G29185	Chr3	11060804	11063101	-1	2	0.2855	11061240	11061916
AT3G26782	Chr3	9782898	9785192	1	1	0.285	9784500
AT5G62270	Chr5	24593617	24596216	1	3	0.284667	24595016	24595961	24596053
AT1G01320	Chr1	121034	130544	-1	1	0.284	121609
AT2G25710	Chr2	10621088	10624044	1	1	0.284	10622074
AT3G10420	Chr3	3235917	3239274	1	2	0.284	3237959	3237960
AT4G25650	Chr4	12796550	12798846	-1	1	0.284	12797079
AT5G51510	Chr5	20534238	20535783	1	1	0.284	20534970
AT1G35460	Chr1	12875511	12877697	1	2	0.2835	12875896	12876747
AT5G46150	Chr5	18373554	18376505	-1	2	0.283	18375270	18375271
AT3G16040	Chr3	5427569	5428430	1	1	0.283	5427644
AT4G35850	Chr4	16687188	16690629	1	1	0.283	16688894
AT4G35890	Chr4	16700799	16704499	1	1	0.283	16702956
AT5G13500	Chr5	4288360	4291208	1	1	0.283	4290131
AT5G17640	Chr5	5752543	5754892	-1	1	0.283	5752672
AT5G23380	Chr5	7795932	7799455	1	1	0.283	7795971
AT5G59390	Chr5	23541047	23543261	1	1	0.283	23542005
AT3G57060	Chr3	20829035	20835427	-1	2	0.282	20830206	20833004
AT1G69350	Chr1	25645513	25647876	1	1	0.282	25646600
AT2G23890	Chr2	9850116	9853445	1	1	0.282	9851597
AT2G41020	Chr2	16745431	16749281	1	1	0.282	16748484
AT3G15940	Chr3	5377998	5381392	-1	1	0.282	5378485
AT5G50280	Chr5	20074512	20076788	1	1	0.282	20076513
AT5G64760	Chr5	25475629	25478431	-1	1	0.282	25475990
AT1G55480	Chr1	20385842	20387705	1	1	0.281	20387441
AT1G66050	Chr1	24181130	24184387	1	1	0.281	24183864
AT4G17020	Chr4	9325897	9329045	-1	1	0.281	9326675
AT3G59020	Chr3	21515146	21522439	-1	2	0.281	21518735	21520905
AT2G05210	Chr2	1877246	1880678	1	2	0.2805	1878931	1880383
AT1G17820	Chr1	6101078	6104886	-1	1	0.28	6101956
AT2G34240	Chr2	14097769	14100416	1	1	0.28	14099616
AT2G44020	Chr2	17837428	17839254	-1	1	0.28	17838278
AT3G01040	Chr3	8936	12423	1	1	0.28	11401
AT3G09320	Chr3	2861149	2863649	-1	2	0.28	2861323	2861600
AT4G22990	Chr4	11770279	11773889	-1	1	0.28	11771680
AT4G34490	Chr4	16189663	16192698	-1	1	0.28	16191322
AT4G37480	Chr4	17322774	17325109	1	1	0.28	17323693
AT4G38470	Chr4	17699144	17703384	1	1	0.28	17701876
AT5G39590	Chr5	15573056	15575654	1	1	0.28	15574862
AT1G11900	Chr1	3993596	3995156	-1	1	0.279	3993770
AT2G22140	Chr2	9113260	9117089	-1	1	0.279	9113700
AT3G24590	Chr3	8906977	8908488	1	1	0.279	8908272
AT3G26380	Chr3	9592237	9595470	1	1	0.279	9594792
AT4G15510	Chr4	8625690	8627739	1	1	0.279	8626569
AT5G42140	Chr5	16545057	16549368	-1	1	0.279	16546724
AT3G56560	Chr3	20670985	20672446	1	5	0.2782	20671045	20671593	20671607	20671608	20671661
AT1G51880	Chr1	18964890	18968760	-1	1	0.278	18967499
AT5G18360	Chr5	6020206	6023184	-1	1	0.278	6022870
AT2G44970	Chr2	18167638	18170984	-1	1	0.277	18168900
AT3G20560	Chr3	7157410	7161944	1	1	0.277	7158852
AT3G47960	Chr3	17420326	17423217	-1	1	0.277	17420910
AT4G30120	Chr4	14440751	14444057	-1	1	0.277	14443074
AT5G09930	Chr5	3063686	3066274	-1	1	0.277	3064766
AT5G26600	Chr5	9262137	9264525	1	1	0.277	9263041
AT5G54870	Chr5	21879866	21882532	1	1	0.277	21881970
AT1G43730	Chr1	16250225	16251286	-1	1	0.276	16250913
AT1G49910	Chr1	18182167	18184617	1	1	0.276	18183836
AT1G55340	Chr1	20324326	20326143	1	1	0.276	20325973
AT1G67300	Chr1	24774448	24777836	-1	1	0.276	24774651
AT3G14790	Chr3	4950894	4953827	1	1	0.276	4952633
AT4G09640	Chr4	5909238	5911912	-1	1	0.276	5910239
AT4G29130	Chr4	14062488	14065554	-1	1	0.276	14064006
AT5G07880	Chr5	2482084	2483191	-1	1	0.276	2482118
AT5G58410	Chr5	23196178	23203899	1	1	0.276	23203649
AT2G26230	Chr2	10832406	10835035	1	5	0.2758	10834394	10834455	10834456	10834470	10834788
AT1G78510	Chr1	29098314	29100450	-1	1	0.275	29098529
AT3G15610	Chr3	5277061	5279304	-1	1	0.275	5277741
AT5G58140	Chr5	23110942	23119625	1	1	0.275	23112264
AT1G67930	Chr1	25054552	25057860	-1	1	0.274	25056354
AT2G30200	Chr2	12532362	12535176	-1	2	0.274	12532918	12533110
AT3G13210	Chr3	4234564	4237489	1	1	0.274	4236840
AT4G22260	Chr4	11490367	11493130	-1	1	0.274	11490920
AT4G29880	Chr4	14317394	14318695	-1	1	0.274	14318071
AT4G34030	Chr4	16006191	16009111	1	2	0.274	16007589	16007647
AT5G06460	Chr5	1939869	1944366	1	1	0.274	1942480
AT5G24660	Chr5	8363763	8364318	-1	1	0.274	8363792
AT1G60280	Chr1	21862307	21863350	-1	1	0.273	21862745
AT1G71220	Chr1	26413105	26423480	1	1	0.273	26423111
AT2G27315	Chr2	11356821	11357183	-1	1	0.273	11357089
AT2G45850	Chr2	18488441	18490909	-1	1	0.273	18488943
AT3G42850	Chr3	14738446	14743627	-1	1	0.273	14741727
AT3G56570	Chr3	20674064	20676541	1	1	0.273	20676329
AT5G21040	Chr5	7075313	7077714	-1	1	0.273	7076505
AT5G22140	Chr5	7270105	7271889	-1	1	0.273	7270992
AT5G42310	Chr5	16620791	16623611	1	1	0.273	16622787
AT5G62000	Chr5	24492091	24496943	1	1	0.273	24494709
AT2G31740	Chr2	13128877	13133079	-1	2	0.2725	13129492	13129697
AT4G08850	Chr4	5512923	5517058	-1	2	0.2725	5515046	5515381
AT1G69980	Chr1	25929943	25931254	-1	1	0.272	25930378
AT2G15185	Chr2	6357329	6357997	-1	1	0.272	6357388
AT3G02590	Chr3	550175	551388	1	1	0.272	551127
AT3G16950	Chr3	5768957	5773098	-1	1	0.272	5769707
AT5G38880	Chr5	15293949	15299837	-1	1	0.272	15294406
AT3G05780	Chr3	1713750	1718417	-1	2	0.2715	1714762	1715341
AT1G14710	Chr1	5037634	5040950	-1	1	0.271	5039295
AT1G32330	Chr1	11522922	11526311	-1	1	0.271	11523475
AT2G22160	Chr2	9123557	9123874	-1	1	0.271	9123737
AT2G24090	Chr2	9921808	9923502	1	1	0.271	9922585
AT3G17330	Chr3	5899499	5902745	-1	2	0.271	5901273	5901275
AT3G24530	Chr3	8882409	8884918	-1	1	0.271	8882969
AT3G60160	Chr3	21921448	21926848	-1	1	0.271	21922037
AT4G05210	Chr4	2608705	2610760	1	1	0.271	2609131
AT4G28080	Chr4	13659731	13668936	-1	1	0.271	13663713
AT4G31660	Chr4	15041213	15042891	1	1	0.271	15042651
AT5G37480	Chr5	14628734	14630337	-1	1	0.271	14629414
AT4G37820	Chr4	17486569	17488784	1	3	0.270667	17487950	17487968	17487970
AT3G13220	Chr3	4237611	4240346	-1	1	0.27	4237663
AT3G24340	Chr3	8784775	8788412	-1	1	0.27	8785766
AT3G52180	Chr3	19068630	19072574	-1	1	0.27	19071266
AT5G48880	Chr5	19444101	19447603	-1	1	0.27	19444536
AT5G64360	Chr5	25317893	25320220	-1	1	0.27	25318593
AT1G02100	Chr1	389933	392931	1	1	0.269	391418
AT1G30360	Chr1	10615571	10618914	1	1	0.269	10618020
AT1G63640	Chr1	23198489	23205270	-1	1	0.269	23203670
AT2G28170	Chr2	11673687	11677271	-1	1	0.269	11674371
AT3G09410	Chr3	2896752	2900134	-1	1	0.269	2897132
AT3G19510	Chr3	6741151	6744974	-1	1	0.269	6741486
AT4G30490	Chr4	14609343	14612441	-1	1	0.269	14610745
AT5G05120	Chr5	1489043	1489648	1	1	0.269	1489053
AT5G64220	Chr5	25267700	25273802	1	1	0.269	25273000
AT1G53025	Chr1	19432460	19435259	-1	2	0.2685	19433188	19434145
AT1G80270	Chr1	29742331	29744883	1	1	0.268	29743142
AT2G27320	Chr2	11360168	11362200	1	1	0.268	11361795
AT2G46070	Chr2	18562698	18564598	-1	1	0.268	18564148
AT5G09860	Chr5	3032604	3036974	1	1	0.268	3036605
AT5G25900	Chr5	8928997	8931374	1	1	0.268	8930811
AT5G27650	Chr5	9660472	9664297	1	1	0.268	9661968
AT1G10210	Chr1	3333995	3335956	1	1	0.267	3334941
AT1G55200	Chr1	20263098	20266032	-1	1	0.267	20265081
AT1G73750	Chr1	27305796	27308245	1	1	0.267	27307956
AT1G78720	Chr1	29168417	29170298	1	1	0.267	29169131
AT2G20230	Chr2	8438050	8440259	1	1	0.267	8439886
AT2G44100	Chr2	17861561	17866367	1	1	0.267	17864636
AT3G09050	Chr3	2764155	2765648	1	1	0.267	2765294
AT3G25970	Chr3	9432819	9434924	-1	1	0.267	9433598
AT4G08450	Chr4	5245775	5251309	1	2	0.267	5246315	5247023
AT5G34871	Chr5	12851401	12852930	1	1	0.267	12852303
AT5G53090	Chr5	21135860	21138190	1	1	0.267	21137075
AT1G31480	Chr1	11147897	11153718	1	2	0.2665	11152403	11153568
AT1G07745	Chr1	2393416	2395700	-1	2	0.266	2394023	2394024
AT2G35040	Chr2	14403550	14406719	-1	1	0.266	14405072
AT5G61410	Chr5	24265178	24267675	-1	2	0.2655	24266238	24266742
AT1G03860	Chr1	977332	979909	-1	1	0.265	977796
AT1G05830	Chr1	1747100	1754674	1	1	0.265	1748654
AT3G11130	Chr3	3479202	3488961	-1	1	0.265	3480469
AT3G20475	Chr3	7118839	7126396	1	1	0.265	7125376
AT4G27300	Chr4	13383704	13386744	-1	1	0.265	13384257
AT5G39980	Chr5	15721453	15723813	-1	1	0.265	15721732
AT5G49150	Chr5	19548566	19552696	1	1	0.265	19551747
AT5G49152	Chr5	19548606	19553544	1	1	0.265	19551747
AT5G53970	Chr5	21512841	21515085	1	1	0.265	21513880
AT5G17930	Chr5	5880230	5884666	-1	3	0.264667	5880863	5880995	5882560
AT4G34830	Chr4	16304710	16311132	-1	2	0.2645	16306711	16308252
AT1G14690	Chr1	5027835	5031335	-1	1	0.264	5030200
AT1G32230	Chr1	11479532	11483635	1	1	0.264	11481064
AT1G68600	Chr1	25338936	25342060	1	1	0.264	25339913
AT3G05410	Chr3	1554479	1561361	1	2	0.264	1558747	1559272
AT3G59160	Chr3	21579923	21581541	1	2	0.264	21580765	21580917
AT4G23580	Chr4	12023409	12024560	-1	1	0.264	12023596
AT4G31070	Chr4	14826549	14828390	-1	1	0.264	14827110
AT5G46550	Chr5	18542334	18544971	-1	2	0.264	18543711	18543726
AT1G27720	Chr1	9567047	9571053	-1	1	0.263	9567889
AT1G32520	Chr1	11622324	11623393	-1	1	0.263	11622707
AT2G28550	Chr2	11893203	11895904	-1	1	0.263	11893863
AT2G39580	Chr2	16143894	16150542	1	1	0.263	16147742
AT3G17860	Chr3	6101107	6104354	1	1	0.263	6103347
AT3G58620	Chr3	21385081	21387890	1	1	0.263	21386770
AT5G16640	Chr5	5405511	5407553	1	1	0.263	5407025
AT1G17980	Chr1	6157236	6161437	-1	1	0.262	6158951
AT2G15900	Chr2	6674258	6679657	1	2	0.262	6676834	6679332
AT4G00490	Chr4	222853	225665	1	1	0.262	224315
AT4G15545	Chr4	8640984	8642877	1	1	0.262	8642632
AT4G34140	Chr4	16055902	16059383	1	1	0.262	16057709
AT5G21990	Chr5	7203398	7206792	1	1	0.262	7205310
AT5G26610	Chr5	9259918	9261860	1	3	0.261667	9260482	9260657	9260795
AT2G24120	Chr2	9928773	9934640	-1	2	0.2615	9929960	9931802
AT4G35380	Chr4	16523988	16530166	1	2	0.2615	16527743	16527761
AT1G73860	Chr1	27340137	27346009	-1	1	0.261	27344204
AT1G75950	Chr1	28083285	28084430	1	1	0.261	28083484
AT3G52250	Chr3	19095122	19102084	1	1	0.261	19100347
AT5G25370	Chr5	8705241	8708548	-1	1	0.261	8706846
AT1G05750	Chr1	1714388	1717613	1	1	0.26	1715425
AT1G09810	Chr1	3169398	3172686	-1	1	0.26	3169929
AT3G54450	Chr3	19875465	19878975	1	1	0.26	19878658
AT4G39390	Chr4	18015209	18017650	1	1	0.26	18016662
AT1G35160	Chr1	12700647	12702411	1	2	0.2595	12701729	12701957
AT1G01448	Chr1	163395	166213	1	1	0.259	165557
AT1G01450	Chr1	164081	165707	-1	1	0.259	165557
AT1G62830	Chr1	22878085	22880781	-1	1	0.259	22880019
AT1G63770	Chr1	23266636	23273807	-1	1	0.259	23268437
AT1G63810	Chr1	23278661	23285026	-1	2	0.259	23282944	23283247
AT2G45810	Chr2	18476575	18479888	1	1	0.259	18478915
AT3G27020	Chr3	9893761	9897039	-1	1	0.259	9895494
AT5G49030	Chr5	19504411	19512768	-1	1	0.259	19507311
AT1G29750	Chr1	10318412	10325019	-1	1	0.258	10319480
AT1G48980	Chr1	17822403	17825046	1	1	0.258	17823747
AT1G80060	Chr1	29677688	29679067	-1	1	0.258	29678109
AT3G48110	Chr3	17485362	17493510	1	1	0.258	17487520
AT5G42660	Chr5	16806620	16809663	-1	1	0.258	16807907
AT1G34290	Chr1	12347618	12348408	1	1	0.257	12348296
AT4G19710	Chr4	10465990	10470903	1	1	0.257	10466814
AT5G18780	Chr5	6204653	6206557	1	2	0.257	6206353	6206354
AT5G22330	Chr5	7320303	7323701	-1	1	0.257	7321484
AT1G59840	Chr1	21661946	21664818	1	1	0.256	21663063
AT3G48670	Chr3	17749816	17753097	1	2	0.256	17750816	17751393
AT5G42810	Chr5	16870205	16872846	1	1	0.256	16872318
AT1G35220	Chr1	12743090	12748999	1	2	0.255	12746184	12748315
AT1G47497	Chr1	17164940	17166332	-1	1	0.255	17165823
AT2G06845	Chr2	2728664	2730294	1	1	0.255	2729108
AT2G32340	Chr2	13369753	13371997	1	1	0.255	13370991
AT2G42890	Chr2	17470543	17475274	1	2	0.255	17471898	17475046
AT3G20320	Chr3	7064044	7066435	-1	1	0.255	7065766
AT3G29810	Chr3	11614232	11616358	1	1	0.255	11615302
AT4G38380	Chr4	17671542	17674793	-1	1	0.255	17673460
AT5G10610	Chr5	3318748	3320364	1	1	0.255	3320224
AT5G62460	Chr5	24656500	24658911	1	3	0.254667	24658205	24658206	24658340
AT1G02520	Chr1	524034	529129	1	1	0.254	526109
AT1G31490	Chr1	11153245	11155311	-1	1	0.254	11153568
AT3G13180	Chr3	4225660	4229654	-1	1	0.254	4225967
AT3G61740	Chr3	22540124	22546263	-1	1	0.254	22544018
AT4G14190	Chr4	7962350	7963993	-1	1	0.254	7963300
AT5G05980	Chr5	1769641	1774719	-1	2	0.254	1772531	1773350
AT5G45490	Chr5	18104241	18107591	1	1	0.254	18107062
AT5G52882	Chr5	21046038	21050805	-1	1	0.254	21047542
AT3G15980	Chr3	5395789	5403033	-1	2	0.2535	5396586	5396897
AT5G14990	Chr5	4801009	4803426	1	2	0.2535	4802204	4802209
AT1G56320	Chr1	20753055	20754001	-1	1	0.253	20753715
AT2G15790	Chr2	6624707	6627789	-1	1	0.253	6626029
AT2G36580	Chr2	14978205	14982168	1	1	0.253	14980961
AT3G23150	Chr3	8209024	8212096	1	1	0.253	8210625
AT3G55320	Chr3	20223690	20230091	-1	1	0.253	20224316
AT5G44150	Chr5	17449062	17450801	-1	2	0.253	17450105	17450116
AT1G74180	Chr1	27465656	27469373	-1	1	0.252	27466950
AT2G24170	Chr2	9953570	9956692	-1	1	0.252	9954059
AT2G37070	Chr2	15216567	15219460	1	1	0.252	15218878
AT3G18110	Chr3	6186123	6190972	-1	1	0.252	6189212
AT3G29385	Chr3	11189955	11190958	-1	1	0.252	11190531
AT1G09610	Chr1	3100274	3101453	1	1	0.251	3100549
AT1G14910	Chr1	5115287	5119264	-1	1	0.251	5116479
AT2G32670	Chr2	13495085	13497002	1	1	0.251	13496205
AT3G06920	Chr3	2180643	2183991	1	1	0.251	2182150
AT3G09980	Chr3	3065989	3068179	1	1	0.251	3067816
AT3G27380	Chr3	10061411	10064561	-1	1	0.251	10062498
AT4G12830	Chr4	7318927	7321373	1	1	0.251	7319344
AT5G32470	Chr5	11886839	11890543	-1	1	0.251	11888902
AT1G20960	Chr1	7262390	7270839	-1	2	0.2505	7263261	7269020
AT1G01930	Chr1	319742	322768	-1	1	0.25	320441
AT1G14850	Chr1	5092324	5098886	-1	1	0.25	5096595
AT1G24764	Chr1	8699309	8703130	-1	1	0.25	8701007
AT1G48860	Chr1	17773668	17776440	-1	1	0.25	17774743
AT1G55590	Chr1	20441463	20444016	-1	1	0.25	20442976
AT1G65120	Chr1	23792849	23797574	-1	1	0.25	23796513
AT1G71790	Chr1	26568018	26570248	1	1	0.25	26569417
AT1G76630	Chr1	28326032	28331376	1	1	0.25	28328386
AT2G20050	Chr2	8361963	8366980	-1	1	0.25	8363742
AT4G00720	Chr4	293337	297011	-1	1	0.25	296120
AT4G03230	Chr4	1398927	1402972	-1	1	0.25	1401829
AT4G37190	Chr4	17210677	17213374	1	1	0.25	17212814
AT5G39040	Chr5	15356474	15360698	1	1	0.25	15360136
AT5G58630	Chr5	23282585	23283929	-1	1	0.25	23283055
AT1G07110	Chr1	2171122	2177168	-1	2	0.2495	2171642	2175910
AT1G10950	Chr1	3643403	3648178	1	1	0.249	3644174
AT1G65930	Chr1	24132474	24135717	1	1	0.249	24135077
AT1G78770	Chr1	29179702	29184230	1	1	0.249	29182580
AT2G21800	Chr2	8996534	9000306	1	1	0.249	8998488
AT4G37040	Chr4	17159446	17161664	1	1	0.249	17160764
AT5G08390	Chr5	2667870	2674130	1	1	0.249	2673550
AT5G08400	Chr5	2673315	2675803	-1	1	0.249	2673550
AT5G35180	Chr5	13190072	13198671	1	2	0.249	13193036	13193049
AT1G01340	Chr1	132295	135798	-1	1	0.248	134246
AT1G03510	Chr1	876361	877650	-1	1	0.248	876496
AT1G42470	Chr1	15683165	15691475	1	1	0.248	15688797
AT4G39960	Chr4	18230010	18232935	1	1	0.248	18231373
AT5G58970	Chr5	23395014	23397823	-1	1	0.248	23395619
AT5G66510	Chr5	26128331	26130257	-1	1	0.248	26128961
AT1G12220	Chr1	4124880	4128219	1	1	0.247	4126204
AT2G04030	Chr2	1274037	1278300	1	1	0.247	1276437
AT3G06080	Chr3	1833747	1837053	-1	1	0.247	1834577
AT3G14470	Chr3	4846817	4850124	1	2	0.247	4848118	4849655
AT3G47720	Chr3	17314940	17316467	1	1	0.247	17316185
AT3G55605	Chr3	20339225	20340607	1	1	0.247	20340044
AT4G13345	Chr4	7549030	7553633	1	1	0.247	7551416
AT5G43500	Chr5	17160540	17164428	1	2	0.247	17161437	17161653
AT5G44730	Chr5	17724876	17726316	-1	1	0.247	17725163
AT5G60940	Chr5	24104506	24107335	1	1	0.247	24106788
AT3G18680	Chr3	6408296	6410585	1	2	0.2465	6409271	6409272
AT1G24280	Chr1	8555042	8558178	1	1	0.246	8557812
AT2G37690	Chr2	15441530	15446343	1	1	0.246	15444516
AT3G47940	Chr3	17410340	17411933	-1	1	0.246	17410662
AT5G06160	Chr5	1832363	1836426	-1	1	0.246	1835102
AT1G30600	Chr1	10739216	10743139	-1	2	0.2455	10740936	10740937
AT1G11780	Chr1	3957525	3959881	-1	1	0.245	3958421
AT1G26680	Chr1	9145839	9150044	1	1	0.245	9148599
AT1G71850	Chr1	26595969	26597600	-1	1	0.245	26596879
AT2G31840	Chr2	13175874	13177720	-1	1	0.245	13176465
AT2G32450	Chr2	13415804	13418614	1	1	0.245	13417404
AT2G32590	Chr2	13466582	13470445	-1	1	0.245	13469194
AT2G35720	Chr2	14655175	14658526	1	1	0.245	14656790
AT4G31100	Chr4	14831634	14834384	1	1	0.245	14832815
AT5G16710	Chr5	5427750	5429495	1	1	0.245	5428664
AT5G44180	Chr5	17468546	17475385	1	1	0.245	17471324
AT1G11710	Chr1	3929435	3932080	1	3	0.244667	3930999	3931459	3931476
AT1G54100	Chr1	19869211	19873076	-1	2	0.2445	19870517	19871457
AT2G32900	Chr2	13590905	13594922	1	1	0.244	13591745
AT2G45540	Chr2	18374935	18390283	-1	3	0.244	18377403	18386008	18388138
AT3G13670	Chr3	4458893	4463218	1	1	0.244	4462515
AT3G13672	Chr3	4462233	4464049	-1	1	0.244	4462515
AT3G14730	Chr3	4936130	4938091	-1	1	0.244	4936706
AT3G46590	Chr3	16882775	16886227	1	2	0.244	16884182	16885659
AT5G08650	Chr5	2773181	2780122	-1	2	0.244	2773780	2777707
AT5G19740	Chr5	6614482	6617401	1	1	0.244	6616666
AT5G27030	Chr5	9394736	9401427	-1	1	0.244	9400569
AT5G40230	Chr5	15800462	15802569	-1	1	0.244	15801711
AT5G46070	Chr5	18349320	18354665	1	1	0.244	18350734
AT5G54830	Chr5	21863811	21867042	1	1	0.244	21866397
AT1G63740	Chr1	23254780	23258450	1	2	0.2435	23257955	23258230
AT1G01550	Chr1	199578	201715	1	1	0.243	201376
AT2G37420	Chr2	15336476	15341498	1	1	0.243	15341227
AT2G43980	Chr2	17828122	17831513	-1	1	0.243	17829112
AT3G15890	Chr3	5360491	5362517	1	1	0.243	5361451
AT4G02760	Chr4	1204618	1209600	-1	2	0.2425	1205601	1206356
AT2G06908	Chr2	2789567	2790517	1	1	0.242	2790202
AT2G17980	Chr2	7541992	7544423	1	1	0.242	7543743
AT2G26350	Chr2	10885421	10888494	-1	1	0.242	10887532
AT5G13000	Chr5	4073314	4084452	-1	1	0.242	4079249
AT5G27238	Chr5	9473005	9473535	-1	1	0.242	9473187
AT5G39360	Chr5	15475800	15477496	-1	1	0.242	15476106
AT1G37162	Chr1	13976945	13977049	-1	1	0.241	13976952
AT1G51055	Chr1	18626223	18627301	-1	1	0.241	18626674
AT1G53200	Chr1	19515978	19519005	-1	1	0.241	19516427
AT1G53420	Chr1	19602286	19607159	-1	1	0.241	19602973
AT1G55090	Chr1	20228259	20232437	1	1	0.241	20231922
AT1G71210	Chr1	26409853	26413054	-1	1	0.241	26410665
AT2G25170	Chr2	10382612	10392791	1	1	0.241	10387548
AT3G08680	Chr3	2637115	2640394	1	1	0.241	2638562
AT5G14430	Chr5	4603192	4606185	1	1	0.241	4604782
AT2G28930	Chr2	12091620	12093999	1	3	0.240667	12093253	12093581	12093768
AT1G02960	Chr1	666876	669841	-1	1	0.24	668273
AT1G10180	Chr1	3323053	3326358	-1	1	0.24	3325185
AT1G48540	Chr1	17651011	17656179	1	1	0.24	17655996
AT2G25560	Chr2	10549362	10552558	1	1	0.24	10551857
AT3G55440	Chr3	20270383	20273253	1	2	0.24	20271447	20271871
AT4G34740	Chr4	16279650	16281744	-1	1	0.24	16280403
AT5G22110	Chr5	7260808	7264188	-1	1	0.24	7261920
AT5G22860	Chr5	7568410	7572132	-1	1	0.24	7570634
AT5G48590	Chr5	19336080	19337613	1	1	0.24	19337207
AT5G65690	Chr5	25847099	25850344	1	2	0.24	25849332	25849353
AT1G02910	Chr1	655579	658153	-1	2	0.2395	655894	655992
AT1G17680	Chr1	6045648	6051911	1	1	0.239	6047127
AT1G27880	Chr1	9617799	9622971	1	1	0.239	9621804
AT1G54140	Chr1	19887883	19889139	-1	1	0.239	19888219
AT2G16620	Chr2	6937059	6937586	-1	1	0.239	6937067
AT3G43790	Chr3	15439012	15443751	1	1	0.239	15441708
AT5G24300	Chr5	8190261	8194675	1	1	0.239	8191704
AT5G43880	Chr5	17328367	17332197	-1	2	0.239	17328849	17330709
AT1G09840	Chr1	3184240	3188417	-1	1	0.238	3187390
AT1G10390	Chr1	3391083	3396902	-1	1	0.238	3394900
AT1G10520	Chr1	3450059	3453343	1	1	0.238	3451115
AT1G11590	Chr1	3874183	3876280	1	1	0.238	3875245
AT1G60070	Chr1	21778034	21784957	-1	1	0.238	21781287
AT3G16170	Chr3	5460480	5464761	1	1	0.238	5463737
AT3G21300	Chr3	7467218	7470068	-1	1	0.238	7467701
AT5G53620	Chr5	21393352	21397635	1	2	0.238	21394505	21395272
AT5G63610	Chr5	25045002	25047462	-1	1	0.238	25046092
AT4G00630	Chr4	261121	267720	-1	3	0.237667	263905	263906	265294
AT1G34190	Chr1	12301743	12304434	1	2	0.2375	12303745	12304352
AT1G07010	Chr1	2145868	2148285	1	1	0.237	2147375
AT1G65200	Chr1	23820208	23824294	-1	1	0.237	23824261
AT2G06562	Chr2	2591925	2593546	1	1	0.237	2592945
AT2G10970	Chr2	4264708	4265448	-1	1	0.237	4265402
AT2G17500	Chr2	7331724	7334243	1	1	0.237	7333413
AT2G21380	Chr2	8840493	8848165	1	1	0.237	8843935
AT2G38040	Chr2	15553148	15557225	1	1	0.237	15555922
AT3G07780	Chr3	2483958	2486513	1	1	0.237	2485893
AT3G57050	Chr3	20825937	20828899	-1	1	0.237	20827398
AT5G09350	Chr5	2865975	2872998	-1	1	0.237	2870961
AT5G18610	Chr5	6132618	6135930	1	1	0.237	6135635
AT5G63810	Chr5	25118700	25123142	1	1	0.237	25121134
AT1G30370	Chr1	10619086	10620675	-1	1	0.236	10619462
AT2G07680	Chr2	3460931	3469035	1	1	0.236	3467535
AT2G29190	Chr2	12209092	12213843	-1	1	0.236	12210171
AT2G39080	Chr2	15943521	15946266	-1	1	0.236	15944858
AT4G10590	Chr4	6350449	6355356	-1	1	0.236	6353924
AT5G17250	Chr5	5612686	5617388	-1	1	0.236	5613302
AT1G22730	Chr1	7997633	8000533	1	2	0.2355	7998875	7998960
AT1G11060	Chr1	3668772	3674052	1	1	0.235	3671705
AT1G50740	Chr1	18508389	18509722	1	1	0.235	18509470
AT2G15620	Chr2	6557304	6559769	1	1	0.235	6559306
AT3G62970	Chr3	22952406	22954697	1	1	0.235	22953919
AT4G04180	Chr4	1985004	1988561	1	2	0.235	1986549	1987572
AT5G55120	Chr5	21959462	21962234	1	1	0.235	21961221
AT1G05570	Chr1	1640522	1652253	-1	5	0.2342	1648535	1650654	1651042	1651048	1651162
AT1G67420	Chr1	24835897	24841096	1	1	0.234	24838874
AT2G04400	Chr2	1517610	1520201	1	1	0.234	1518606
AT4G04360	Chr4	2097621	2098417	-1	2	0.234	2097977	2098165
AT5G02830	Chr5	629386	633573	-1	1	0.234	632488
AT1G19715	Chr1	6784366	6787206	-1	1	0.233	6785292
AT1G26150	Chr1	8968420	8972071	-1	1	0.233	8969721
AT1G29730	Chr1	10305084	10310394	-1	1	0.233	10306057
AT1G48380	Chr1	17583446	17585480	-1	1	0.233	17584188
AT1G78010	Chr1	28899587	28902538	1	1	0.233	28900860
AT2G02220	Chr2	582454	585600	-1	1	0.233	583513
AT2G02370	Chr2	619666	621863	1	1	0.233	621175
AT2G16640	Chr2	6942793	6947229	-1	1	0.233	6943385
AT2G24820	Chr2	10244234	10246254	1	1	0.233	10245628
AT3G59690	Chr3	21751510	21754429	1	1	0.233	21752897
AT3G59695	Chr3	21752486	21754351	-1	1	0.233	21752897
AT5G04050	Chr5	1073809	1076706	1	1	0.233	1074848
AT5G16680	Chr5	5411864	5417999	-1	1	0.233	5414250
AT5G21140	Chr5	7117477	7120000	-1	1	0.233	7117834
AT5G67120	Chr5	26366890	26368797	-1	1	0.233	26367037
AT4G22485	Chr4	11567477	11569447	-1	2	0.2325	11567599	11568752
AT1G04440	Chr1	1198086	1201635	1	1	0.232	1200772
AT1G55325	Chr1	20309890	20320929	1	1	0.232	20313230
AT2G46225	Chr2	18598702	18601083	1	1	0.232	18600418
AT3G60860	Chr3	22176158	22183077	1	1	0.232	22177613
AT5G41080	Chr5	16160802	16163039	1	1	0.232	16161114
AT2G02760	Chr2	766890	768575	1	2	0.232	768040	768348
AT1G03160	Chr1	761347	766224	1	1	0.231	764302
AT1G06630	Chr1	2020678	2024307	1	1	0.231	2022207
AT1G20610	Chr1	7095328	7098327	-1	1	0.231	7096427
AT1G58060	Chr1	21133671	21146234	-1	1	0.231	21141835
AT1G65260	Chr1	23837816	23842263	1	1	0.231	23839066
AT1G67190	Chr1	24717843	24719776	1	1	0.231	24719119
AT2G25830	Chr2	10687272	10690255	-1	1	0.231	10689082
AT2G26140	Chr2	10799061	10802827	-1	1	0.231	10799862
AT3G28670	Chr3	10657529	10660870	1	1	0.231	10660205
AT3G48830	Chr3	17821542	17828647	1	1	0.231	17822356
AT3G51580	Chr3	18850173	18852752	-1	1	0.231	18851634
AT3G53500	Chr3	19551214	19553947	-1	1	0.231	19552427
AT4G00590	Chr4	253290	255600	1	1	0.231	254830
AT4G29220	Chr4	14113776	14117020	-1	1	0.231	14115277
AT5G30510	Chr5	11424164	11426435	-1	1	0.231	11425289
AT5G40390	Chr5	15882377	15886219	1	1	0.231	15886148
AT5G48230	Chr5	19192183	19195572	-1	1	0.231	19192683
AT5G56890	Chr5	22599211	22604359	-1	1	0.231	22601227
AT5G59010	Chr5	23406888	23409804	-1	1	0.231	23407341
AT3G12590	Chr3	3985291	3993225	-1	2	0.231	3986946	3992417
AT2G19390	Chr2	8104644	8112704	-1	5	0.2304	8105091	8108618	8108633	8108749	8109810
AT1G34110	Chr1	12267708	12272052	-1	1	0.23	12269625
AT1G47560	Chr1	17200707	17207250	1	1	0.23	17206505
AT3G14050	Chr3	4639913	4643072	-1	1	0.23	4641447
AT4G29735	Chr4	14272986	14274727	-1	1	0.23	14273837
AT4G36690	Chr4	16998276	17002094	-1	1	0.23	17001227
AT2G44640	Chr2	18035444	18037597	1	2	0.23	18036832	18036845
AT1G58110	Chr1	21157091	21159775	-1	1	0.229	21157914
AT3G27470	Chr3	10096110	10098893	1	1	0.229	10098385
AT3G47730	Chr3	17316395	17321230	-1	1	0.229	17316617
AT3G50590	Chr3	18492001	18500199	1	1	0.229	18499726
AT4G01210	Chr4	504001	509063	-1	2	0.229	504322	505748
AT4G03415	Chr4	1482756	1485683	-1	2	0.229	1483026	1483028
AT4G22860	Chr4	11719463	11723701	1	1	0.229	11721826
AT2G28305	Chr2	11748416	11751974	1	1	0.228	11751150
AT3G18770	Chr3	6440777	6443953	-1	2	0.228	6442141	6442405
AT3G22200	Chr3	7794122	7798041	1	1	0.228	7795761
AT3G61290	Chr3	22374452	22376950	1	1	0.228	22376688
AT4G35790	Chr4	16659195	16663843	-1	1	0.228	16661040
AT5G60170	Chr5	23810013	23815471	1	1	0.228	23814423
AT5G64813	Chr5	25492101	25494718	1	1	0.228	25494299
AT2G01690	Chr2	308692	313777	-1	3	0.228	309933	311555	311559
AT4G01533	Chr4	659963	661888	-1	2	0.228	660560	660698
AT5G49530	Chr5	19723827	19727694	1	2	0.228	19726387	19726540
AT1G18890	Chr1	6491729	6494924	-1	1	0.227	6492791
AT2G41620	Chr2	16967881	16975661	-1	1	0.227	16973499
AT3G52170	Chr3	19065730	19068511	-1	1	0.227	19067149
AT4G09020	Chr4	5640928	5645871	1	2	0.2265	5642838	5644874
AT5G18830	Chr5	6216366	6221059	1	2	0.2265	6217734	6218395
AT3G45900	Chr3	16609200	16610874	-1	1	0.226	16609701
AT3G53340	Chr3	19492030	19493904	-1	1	0.226	19492891
AT3G57530	Chr3	21010298	21013335	-1	1	0.226	21011286
AT4G32700	Chr4	15473824	15486201	1	3	0.225667	15478442	15480167	15483602
AT1G52150	Chr1	19091004	19095971	-1	2	0.2255	19093986	19094057
AT3G20150	Chr3	7007918	7013595	1	2	0.2255	7010331	7010332
AT1G05850	Chr1	1759362	1761553	-1	1	0.225	1759948
AT2G36900	Chr2	15129180	15130962	-1	1	0.225	15129864
AT3G49850	Chr3	18209081	18211043	1	1	0.225	18210261
AT4G24970	Chr4	12547516	12551957	1	1	0.225	12548770
AT5G43320	Chr5	17077029	17080680	-1	1	0.225	17077430
AT1G27570	Chr1	9499325	9506137	1	2	0.225	9500309	9502510
AT1G27385	Chr1	9433947	9436530	-1	1	0.224	9435166
AT1G66660	Chr1	24448511	24450003	-1	1	0.224	24449238
AT2G35650	Chr2	14623893	14626774	1	1	0.224	14625657
AT3G02090	Chr3	366130	369492	1	1	0.224	368645
AT3G25585	Chr3	9228551	9231989	1	1	0.224	9230473
AT3G29290	Chr3	11143577	11145753	1	1	0.224	11144881
AT3G50950	Chr3	18655201	18658326	1	1	0.224	18656066
AT4G02020	Chr4	876014	881368	1	1	0.224	879996
AT4G05460	Chr4	2686818	2688382	-1	1	0.224	2687330
AT4G26940	Chr4	13241377	13244648	-1	1	0.224	13241992
AT4G30030	Chr4	14392765	14394039	-1	1	0.224	14393945
AT5G10350	Chr5	3220727	3223229	-1	1	0.224	3221161
AT5G44790	Chr5	17755511	17759885	-1	1	0.224	17757333
AT5G50750	Chr5	20256093	20257768	1	1	0.224	20257532
AT3G46210	Chr3	16711633	16713870	-1	2	0.224	16711824	16713071
AT3G54280	Chr3	19809734	19821894	1	3	0.223333	19810498	19813294	19813854
AT5G12400	Chr5	3976832	3984563	1	2	0.223	3978908	3979315
AT1G55730	Chr1	20502909	20506366	-1	1	0.223	20504932
AT5G55190	Chr5	21982550	21984546	1	1	0.223	21984004
AT1G43005	Chr1	15907127	15908266	1	1	0.222	15907787
AT1G50360	Chr1	18351055	18358688	1	1	0.222	18358030
AT1G65270	Chr1	23843223	23846495	1	1	0.222	23844684
AT1G69380	Chr1	25657246	25659252	-1	1	0.222	25657947
AT2G17210	Chr2	7214904	7217108	-1	1	0.222	7216159
AT2G43110	Chr2	17541788	17544053	1	1	0.222	17543714
AT4G01100	Chr4	473296	476126	1	1	0.222	475460
AT4G26160	Chr4	12970896	12972404	1	1	0.222	12971831
AT5G43560	Chr5	17191470	17196701	1	1	0.222	17193997
AT1G14160	Chr1	4817139	4818291	-1	1	0.221	4817712
AT1G23230	Chr1	8193708	8201063	1	1	0.221	8198199
AT1G27370	Chr1	9428886	9432166	-1	1	0.221	9430039
AT4G30520	Chr4	14618299	14621606	-1	1	0.221	14619527
AT4G32640	Chr4	15448510	15457371	1	1	0.221	15451382
AT5G09950	Chr5	3068909	3071896	-1	1	0.221	3070796
AT1G70580	Chr1	26185429	26188866	1	1	0.22	26186638
AT2G34390	Chr2	14153123	14154551	-1	1	0.22	14154095
AT2G39480	Chr2	16111336	16118578	-1	1	0.22	16116308
AT2G44590	Chr2	18021867	18025280	-1	1	0.22	18023370
AT3G07740	Chr3	2469272	2472584	-1	1	0.22	2470917
AT3G50930	Chr3	18648986	18651306	1	1	0.22	18649471
AT5G64940	Chr5	25530648	25535497	1	1	0.22	25533942
AT5G67030	Chr5	26332152	26335879	-1	1	0.22	26333318
AT1G42960	Chr1	15883010	15884508	1	1	0.219	15884219
AT1G51940	Chr1	18986880	18990093	-1	1	0.219	18988259
AT2G31060	Chr2	12861825	12867449	-1	1	0.219	12864777
AT2G38255	Chr2	15657550	15660654	-1	1	0.219	15658152
AT3G16270	Chr3	5497193	5500852	1	1	0.219	5500437
AT4G15200	Chr4	8435373	8438142	-1	1	0.219	8436795
AT4G29560	Chr4	14214205	14216362	-1	1	0.219	14215337
AT5G19420	Chr5	6488029	6493634	-1	1	0.219	6491924
AT5G48360	Chr5	19235249	19238084	1	1	0.219	19237402
AT1G71810	Chr1	26573685	26579447	-1	1	0.218	26576660
AT2G41080	Chr2	16760746	16762737	1	1	0.218	16762262
AT2G44140	Chr2	17873366	17877904	-1	1	0.218	17876052
AT2G45880	Chr2	18495458	18499520	-1	1	0.218	18497643
AT3G01050	Chr3	13221	14666	1	1	0.218	14472
AT3G08040	Chr3	2565854	2571756	-1	1	0.218	2569986
AT3G14610	Chr3	4899028	4901214	1	1	0.218	4900234
AT3G19210	Chr3	6631227	6637470	-1	1	0.218	6632076
AT3G55005	Chr3	20100899	20103324	1	1	0.218	20102982
AT4G03740	Chr4	1635080	1637641	-1	1	0.218	1636724
AT5G13440	Chr5	4266289	4268342	-1	1	0.218	4266897
AT1G68750	Chr1	25401702	25406858	-1	2	0.2175	25403860	25404418
AT1G13580	Chr1	4621313	4623636	-1	1	0.217	4622112
AT3G19100	Chr3	6583947	6587766	1	1	0.217	6585487
AT3G48425	Chr3	17653090	17656016	1	1	0.217	17654708
AT3G63070	Chr3	22984086	22991360	1	1	0.217	22987828
AT5G07710	Chr5	2419726	2422140	1	1	0.217	2421488
AT5G57190	Chr5	22759823	22763656	-1	1	0.217	22761920
AT1G79280	Chr1	29382009	29395888	-1	2	0.2165	29389251	29391966
AT5G42920	Chr5	16909374	16912786	-1	2	0.216	16910977	16910983
AT1G79050	Chr1	29299795	29303012	-1	1	0.216	29301796
AT2G28600	Chr2	11918994	11922185	1	1	0.216	11921475
AT3G13640	Chr3	4448132	4451404	-1	1	0.216	4449121
AT3G28880	Chr3	10805198	10808837	1	1	0.216	10807139
AT4G02600	Chr4	1124652	1128050	1	2	0.216	1126418	1127197
AT4G33670	Chr4	15874861	15876899	-1	1	0.216	15875663
AT5G10070	Chr5	3114588	3116500	-1	1	0.216	3115182
AT5G15130	Chr5	4854561	4857307	1	1	0.216	4856655
AT3G09370	Chr3	2878479	2881379	1	2	0.2155	2879714	2879715
AT5G53500	Chr5	21337865	21341722	-1	2	0.215	21340458	21340514
AT1G19720	Chr1	6787228	6790375	-1	1	0.215	6787367
AT3G03710	Chr3	920021	925982	1	3	0.215	923258	925146	925147
AT4G03830	Chr4	1762955	1764972	1	1	0.215	1763462
AT4G11530	Chr4	6790848	6793579	1	1	0.215	6791904
AT5G56190	Chr5	22332059	22335232	1	1	0.215	22334313
AT5G57120	Chr5	22710886	22712859	-1	1	0.215	22711201
AT1G28340	Chr1	9846175	9849549	1	2	0.214	9847570	9848385
AT1G18460	Chr1	6321381	6325024	1	1	0.214	6324507
AT2G04620	Chr2	1596785	1599181	-1	1	0.214	1597771
AT3G12080	Chr3	3838191	3842534	1	2	0.214	3841011	3841633
AT3G16610	Chr3	5638781	5640745	-1	1	0.214	5639970
AT3G17340	Chr3	5902956	5909490	-1	1	0.214	5904067
AT4G00070	Chr4	29661	31417	-1	1	0.214	29880
AT4G22753	Chr4	11672176	11676626	-1	1	0.214	11673437
AT4G22750	Chr4	11672192	11674436	-1	1	0.214	11673437
AT5G12090	Chr5	3872648	3873822	1	1	0.214	3873054
AT5G39680	Chr5	15605689	15608197	-1	1	0.214	15607134
AT5G50850	Chr5	20304407	20308300	1	1	0.214	20307359
AT4G28010	Chr4	13641525	13644436	1	2	0.2135	13643559	13643565
AT2G18740	Chr2	7839100	7840925	1	1	0.213	7840295
AT3G49490	Chr3	18064534	18068489	-1	1	0.213	18065812
AT3G61080	Chr3	22299783	22301752	1	1	0.213	22301648
AT4G29730	Chr4	14269331	14272885	-1	2	0.213	14270738	14271334
AT4G31350	Chr4	14920320	14923676	1	1	0.213	14922083
AT5G18420	Chr5	6045619	6049524	-1	1	0.213	6047837
AT5G23300	Chr5	7776777	7779594	-1	1	0.213	7778145
AT3G60740	Chr3	22138653	22144772	-1	3	0.212667	22139036	22139182	22143314
AT1G04860	Chr1	1364129	1368176	-1	2	0.212	1364961	1366605
AT1G72770	Chr1	26961231	26964493	1	1	0.212	26963192
AT2G01750	Chr2	328104	332131	1	1	0.212	330562
AT2G36630	Chr2	14991512	14994198	-1	1	0.212	14992564
AT3G03770	Chr3	945617	949524	-1	1	0.212	945915
AT3G45910	Chr3	16611209	16611966	-1	1	0.212	16611352
AT3G63280	Chr3	23060082	23063650	1	1	0.212	23061244
AT4G11260	Chr4	6657337	6659923	-1	1	0.212	6658370
AT4G05553	Chr4	2745593	2746215	1	2	0.211	2745662	2745803
AT5G55840	Chr5	22187833	22192361	1	2	0.211	22189708	22190541
AT1G08260	Chr1	2580373	2596320	1	1	0.211	2592106
AT1G54990	Chr1	20185473	20187635	1	1	0.211	20186627
AT2G22910	Chr2	9442805	9445808	1	1	0.211	9445556
AT3G07660	Chr3	2444274	2450058	-1	1	0.211	2445296
AT3G49250	Chr3	17978129	17980864	-1	1	0.211	17979653
AT1G52940	Chr1	19393726	19400898	1	2	0.2105	19394397	19394604
AT2G43760	Chr2	17752545	17753940	1	1	0.21	17753521
AT3G18340	Chr3	6275149	6276267	1	1	0.21	6275323
AT5G05730	Chr5	1689648	1693000	-1	1	0.21	1690717
AT5G27560	Chr5	9607063	9609370	1	1	0.21	9608512
AT5G35400	Chr5	13353420	13356468	-1	1	0.21	13355594
AT4G19006	Chr4	10148414	10150696	-1	2	0.2095	10148981	10150041
AT3G30840	Chr3	12432309	12432883	-1	2	0.2095	12432497	12432622
AT2G40430	Chr2	16510065	16513293	-1	1	0.209	16512263
AT3G15690	Chr3	5303117	5305815	1	1	0.209	5305310
AT3G47420	Chr3	17197262	17200134	-1	1	0.209	17198489
AT4G27640	Chr4	13508495	13513900	-1	1	0.209	13510195
AT5G08110	Chr5	2561570	2566952	-1	1	0.209	2563930
AT5G25000	Chr5	8526280	8526645	-1	1	0.209	8526325
AT5G48370	Chr5	19238115	19240228	-1	1	0.209	19238814
AT1G19860	Chr1	6859071	6862379	-1	1	0.208	6859769
AT3G28330	Chr3	10503551	10504697	-1	1	0.208	10503838
AT5G15450	Chr5	4963707	4967842	-1	3	0.208	4965153	4965843	4965869
AT5G35210	Chr5	13233458	13241862	-1	1	0.208	13237077
AT5G55310	Chr5	22020558	22025457	-1	2	0.2075	22021436	22024007
AT1G47240	Chr1	17046105	17048686	-1	1	0.207	17047015
AT2G34660	Chr2	14240886	14250981	1	1	0.207	14249600
AT3G10030	Chr3	3088775	3091696	-1	1	0.207	3090138
AT4G09570	Chr4	5870561	5873379	1	1	0.207	5872505
AT4G29330	Chr4	14155181	14157477	1	1	0.207	14156738
AT5G02880	Chr5	647171	654232	1	1	0.207	650362
AT5G53850	Chr5	21463403	21467381	-1	1	0.207	21464013
AT1G63080	Chr1	23000323	23003508	-1	1	0.206	23002002
AT4G23895	Chr4	12138942	12141200	1	1	0.206	12140694
AT2G02500	Chr2	669214	671477	-1	2	0.2055	670186	670187
AT3G10380	Chr3	3216250	3225670	-1	4	0.2055	3217831	3218609	3219623	3222626
AT5G24740	Chr5	8390428	8410154	-1	5	0.2054	8391334	8396825	8398816	8407323	8407329
AT1G71830	Chr1	26589434	26593354	1	1	0.205	26592441
AT2G39570	Chr2	16141366	16143667	1	1	0.205	16143296
AT3G19590	Chr3	6783965	6786927	1	1	0.205	6786693
AT3G50670	Chr3	18547060	18550378	-1	1	0.205	18547463
AT3G56750	Chr3	20732279	20734621	-1	1	0.205	20732843
AT4G01160	Chr4	491236	493269	-1	1	0.205	492004
AT4G19003	Chr4	10146669	10148242	-1	1	0.205	10146899
AT4G31110	Chr4	14835098	14837879	1	1	0.205	14836391
AT5G02940	Chr5	669237	674540	-1	1	0.205	670496
AT5G05510	Chr5	1603363	1605402	-1	1	0.205	1603519
AT3G48190	Chr3	17519509	17550780	1	3	0.204667	17533229	17541235	17549438
AT3G57550	Chr3	21020456	21023206	1	2	0.2045	21021987	21022348
AT1G69710	Chr1	25795759	25800381	1	2	0.204	25797387	25798514
AT1G26340	Chr1	9040923	9042000	1	1	0.204	9041747
AT1G32090	Chr1	11407536	11411640	-1	1	0.204	11408841
AT1G74860	Chr1	27690565	27693132	1	1	0.204	27692665
AT3G25680	Chr3	9282812	9285627	1	1	0.204	9284184
AT3G44340	Chr3	15776732	15785433	-1	1	0.204	15781147
AT4G10050	Chr4	6101792	6104630	-1	1	0.204	6103105
AT4G39210	Chr4	17959274	17963095	1	4	0.20375	17961230	17961416	17962620	17962621
AT5G11700	Chr5	3725222	3734174	-1	3	0.203667	3726849	3729030	3729158
AT4G35500	Chr4	16561361	16563665	1	2	0.2035	16562650	16563223
AT5G19330	Chr5	6448177	6453141	-1	2	0.2035	6448975	6450317
AT1G63670	Chr1	23216878	23220104	-1	1	0.203	23218618
AT1G78610	Chr1	29132135	29135231	-1	2	0.203	29133141	29133808
AT3G48480	Chr3	17678408	17680431	-1	1	0.203	17678757
AT1G33390	Chr1	11957838	11962957	-1	2	0.2025	11959707	11960751
AT3G26730	Chr3	9756685	9760437	1	2	0.2025	9758919	9758920
AT1G03760	Chr1	939123	941414	-1	1	0.202	940320
AT2G17190	Chr2	7207365	7211126	-1	1	0.202	7210242
AT3G10050	Chr3	3095472	3098532	-1	1	0.202	3097068
AT3G21290	Chr3	7455910	7462714	1	1	0.202	7458754
AT3G45050	Chr3	16220352	16221909	1	1	0.202	16221798
AT3G46960	Chr3	17019104	17026273	-1	1	0.202	17023903
AT3G60030	Chr3	21862950	21866868	-1	1	0.202	21865164
AT4G24910	Chr4	12534505	12535452	-1	1	0.202	12535271
AT5G42567	Chr5	16722959	16723306	-1	1	0.202	16723028
AT1G21700	Chr1	7579610	7583730	-1	1	0.201	7582453
AT1G64385	Chr1	23503568	23505818	1	1	0.201	23505040
AT3G06810	Chr3	2145580	2150077	1	1	0.201	2148564
AT3G15120	Chr3	5074395	5081512	-1	2	0.201	5074946	5075861
AT3G27530	Chr3	10126101	10132402	-1	1	0.201	10131586
AT3G44070	Chr3	15604025	15605086	-1	1	0.201	15604650
AT4G00020	Chr4	2911	10460	-1	1	0.201	6712
AT5G27860	Chr5	9749870	9751639	-1	1	0.201	9750671
AT2G40770	Chr2	16644068	16652114	-1	2	0.2005	16646858	16650908
AT1G01910	Chr1	313006	315808	-1	1	0.2	314232
AT1G04020	Chr1	1034550	1038237	1	1	0.2	1036349
AT1G33360	Chr1	11950178	11954372	1	1	0.2	11952444
AT1G63500	Chr1	23167028	23170227	1	1	0.2	23168805
AT1G73840	Chr1	27332850	27335529	-1	1	0.2	27333637
AT2G23700	Chr2	9764111	9767977	-1	1	0.2	9765692
AT3G04080	Chr3	1067674	1071179	-1	1	0.2	1069764
AT3G19970	Chr3	6936984	6939988	1	1	0.2	6938917
AT3G60290	Chr3	21974978	21976907	1	1	0.2	21976222
AT4G16340	Chr4	8991508	9004641	-1	1	0.2	8992976
AT4G28690	Chr4	13869164	13871190	1	1	0.2	13870748
AT5G04550	Chr5	1280899	1283835	-1	1	0.2	1281860
AT5G05680	Chr5	1668267	1672715	1	1	0.2	1671519
AT5G06780	Chr5	2062973	2066213	-1	1	0.2	2063606
AT5G06950	Chr5	2117886	2121413	1	1	0.2	2120434
AT5G26240	Chr5	9080931	9086230	1	1	0.2	9084497
AT1G28410	Chr1	9882180	9885268	-1	1	0.199	9884366
AT2G11620	Chr2	4569436	4571768	1	2	0.199	4571140	4571157
AT2G18220	Chr2	7644570	7648386	1	1	0.199	7645584
AT3G59920	Chr3	21832233	21835703	1	1	0.199	21834734
AT4G17910	Chr4	9691427	9694247	-1	5	0.1988	9692002	9692186	9692187	9692860	9693030
AT3G01090	Chr3	31221	34620	-1	2	0.1985	33116	33724
AT5G56290	Chr5	22376534	22382189	1	1	0.198	22379113
AT2G41220	Chr2	16805552	16816607	1	4	0.1975	16806583	16811457	16813604	16815452
AT1G05500	Chr1	1617854	1622124	1	1	0.197	1621336
AT1G20860	Chr1	7214644	7219483	-1	1	0.197	7216337
AT1G30410	Chr1	10638710	10647286	1	2	0.197	10639815	10642520
AT1G43722	Chr1	16237934	16238907	1	1	0.197	16238042
AT1G48110	Chr1	17479371	17482926	-1	1	0.197	17481027
AT2G05803	Chr2	2185802	2185939	-1	1	0.197	2185898
AT2G34880	Chr2	14350270	14355024	-1	1	0.197	14354774
AT3G06530	Chr3	2021481	2032839	1	1	0.197	2027055
AT4G31480	Chr4	14970975	14975669	1	1	0.197	14972866
AT5G60100	Chr5	23780567	23783974	-1	1	0.197	23782412
AT2G41710	Chr2	17020575	17023601	-1	2	0.1965	17022309	17022473
AT5G23110	Chr5	7687165	7704529	1	2	0.1965	7694202	7701200
AT1G04810	Chr1	1345256	1350518	1	1	0.196	1348482
AT1G29940	Chr1	10383182	10390879	-1	1	0.196	10389016
AT1G60680	Chr1	21981110	21982785	-1	1	0.196	21982498
AT1G61770	Chr1	22435399	22437817	1	1	0.196	22436682
AT2G19260	Chr2	8071518	8075548	1	1	0.196	8073203
AT2G25930	Chr2	10727641	10731948	1	2	0.196	10730132	10730133
AT3G57570	Chr3	21026185	21034125	1	1	0.196	21031273
AT3G62900	Chr3	22929894	22936575	-1	1	0.196	22932047
AT4G28760	Chr4	13917607	13922203	1	1	0.196	13919452
AT5G16620	Chr5	5395266	5399105	1	1	0.196	5397075
AT5G27010	Chr5	9389332	9393587	-1	1	0.196	9390976
AT1G26130	Chr1	8962003	8967362	1	3	0.195667	8963811	8964781	8964790
AT3G20630	Chr3	7178151	7183780	-1	2	0.1955	7180619	7182281
AT4G13050	Chr4	7402572	7404628	1	2	0.1955	7404102	7404120
AT1G16300	Chr1	5548849	5552162	1	2	0.195	5549884	5550123
AT1G32940	Chr1	11801727	11805109	1	1	0.195	11802366
AT3G17470	Chr3	5961225	5963506	1	1	0.195	5962879
AT4G33680	Chr4	15877032	15880075	-1	1	0.195	15878280
AT5G41800	Chr5	16443885	16446111	1	1	0.195	16445018
AT2G43850	Chr2	17779052	17781914	-1	2	0.1945	17780135	17780390
AT1G29690	Chr1	10283574	10286676	-1	1	0.194	10285532
AT1G63680	Chr1	23223916	23227246	1	1	0.194	23226575
AT1G72560	Chr1	26895657	26901297	-1	1	0.194	26897187
AT5G14260	Chr5	4551307	4554804	1	1	0.194	4552977
AT5G36880	Chr5	14284252	14289938	-1	1	0.194	14284809
AT5G46470	Chr5	18507557	18514637	1	1	0.194	18512752
AT1G04730	Chr1	1320308	1326098	-1	2	0.193	1321016	1323441
AT1G37020	Chr1	13839212	13842216	1	1	0.193	13840039
AT3G29320	Chr3	11157847	11162854	1	1	0.193	11161307
AT1G13270	Chr1	4521664	4523968	1	1	0.192	4522955
AT2G28290	Chr2	11723514	11740385	1	1	0.192	11725365
AT2G44660	Chr2	18039033	18041040	-1	1	0.192	18039346
AT3G04580	Chr3	1235217	1238427	-1	1	0.192	1236015
AT3G55260	Chr3	20205946	20209775	1	1	0.192	20206908
AT5G45550	Chr5	18137357	18140293	1	2	0.192	18138414	18139375
AT1G16780	Chr1	5710119	5715033	-1	2	0.1915	5712166	5712227
AT2G30115	Chr2	12508799	12510479	1	1	0.191	12509398
AT2G45270	Chr2	18285944	18289291	1	1	0.191	18288284
AT3G09080	Chr3	2775748	2781274	-1	1	0.191	2779760
AT3G52700	Chr3	19250692	19256723	-1	1	0.191	19255900
AT4G27040	Chr4	13285486	13288150	-1	1	0.191	13285801
AT4G29380	Chr4	14169190	14175227	1	1	0.191	14174645
AT5G10250	Chr5	3182461	3184799	-1	1	0.191	3182944
AT1G07640	Chr1	2347361	2349234	-1	1	0.19	2348051
AT1G32450	Chr1	11579310	11584130	-1	1	0.19	11579426
AT1G63240	Chr1	23068762	23071431	-1	1	0.19	23069833
AT1G65985	Chr1	24154296	24160274	-1	1	0.19	24156866
AT1G76850	Chr1	28414470	28421019	1	1	0.19	28415746
AT1G77220	Chr1	28578759	28581845	1	1	0.19	28581445
AT4G24550	Chr4	12392751	12396056	1	1	0.19	12394782
AT4G25960	Chr4	12893148	12899373	1	1	0.19	12896926
AT4G28706	Chr4	13877962	13882701	1	1	0.19	13880583
AT5G01010	Chr5	1343	5180	-1	1	0.19	1910
AT5G22010	Chr5	7210617	7217591	-1	1	0.19	7214836
AT5G58790	Chr5	23331350	23332455	1	1	0.19	23332012
AT5G61240	Chr5	24210790	24213745	1	1	0.19	24212461
AT1G01690	Chr1	249111	252436	1	1	0.189	251815
AT3G55400	Chr3	20252302	20255738	-1	1	0.189	20254064
AT5G04430	Chr5	1228004	1231631	-1	1	0.189	1229603
AT1G09060	Chr1	2909891	2914587	-1	2	0.1885	2911597	2913085
AT1G15470	Chr1	5291804	5294159	1	1	0.188	5293112
AT1G36510	Chr1	13556603	13558907	1	1	0.188	13556915
AT1G50110	Chr1	18260800	18263038	-1	1	0.188	18261663
AT4G25500	Chr4	12740292	12743205	1	1	0.188	12741855
AT5G18475	Chr5	6069391	6071169	-1	1	0.188	6069575
AT5G26680	Chr5	9199831	9203430	-1	1	0.188	9202501
AT5G58270	Chr5	23148662	23153710	1	1	0.188	23151986
AT3G16240	Chr3	5489327	5490973	1	2	0.1875	5490796	5490802
AT4G02485	Chr4	1077360	1079305	1	2	0.1875	1078939	1079104
AT3G06620	Chr3	2061331	2066541	-1	3	0.187	2062454	2064643	2065170
AT2G41830	Chr2	17070658	17077636	-1	1	0.187	17072768
AT3G05480	Chr3	1583930	1587325	1	1	0.187	1586779
AT3G07640	Chr3	2437627	2439378	1	1	0.187	2438785
AT1G15240	Chr1	5219731	5224885	1	1	0.186	5223590
AT1G26230	Chr1	9000952	9005432	-1	1	0.186	9002885
AT1G50700	Chr1	18483217	18485885	1	1	0.186	18484615
AT2G22400	Chr2	9200469	9204685	-1	1	0.186	9201709
AT2G31500	Chr2	13058067	13060833	1	1	0.186	13059090
AT2G33340	Chr2	13765107	13770056	-1	1	0.186	13766451
AT2G40660	Chr2	16596782	16599878	1	1	0.186	16597489
AT3G23530	Chr3	8390166	8396383	1	2	0.186	8395350	8395641
AT4G25730	Chr4	12818303	12822404	-1	1	0.186	12819884
AT5G34881	Chr5	12963976	12964323	1	1	0.186	12964004
AT2G31660	Chr2	13102258	13109780	1	3	0.186	13103047	13105062	13105309
AT1G65010	Chr1	23751069	23755800	1	2	0.1855	23751866	23753717
AT1G14450	Chr1	4922665	4924023	-1	1	0.185	4923120
AT2G29120	Chr2	12179473	12184076	-1	1	0.185	12182232
AT2G40730	Chr2	16620654	16627118	-1	1	0.185	16622280
AT4G32850	Chr4	15556188	15561212	1	1	0.185	15558550
AT5G58040	Chr5	23075361	23080609	1	3	0.184333	23077862	23079322	23079715
AT1G02120	Chr1	395733	400015	1	1	0.184	398932
AT1G06840	Chr1	2090664	2096398	-1	1	0.184	2090903
AT1G21730	Chr1	7589713	7596201	1	1	0.184	7593191
AT1G22620	Chr1	7949470	7954738	-1	1	0.184	7950182
AT1G47490	Chr1	17158598	17161404	1	1	0.184	17161047
AT1G63730	Chr1	23251246	23254609	1	2	0.184	23252750	23253079
AT1G76200	Chr1	28159458	28160950	1	1	0.184	28160516
AT1G76950	Chr1	28473056	28478099	1	1	0.184	28477037
AT1G79170	Chr1	29345065	29345414	1	1	0.184	29345237
AT2G46340	Chr2	18638995	18644235	-1	1	0.184	18641877
AT3G09660	Chr3	2958749	2963682	-1	1	0.184	2960956
AT3G52580	Chr3	19222665	19224416	1	1	0.184	19223737
AT4G18240	Chr4	9822430	9827524	1	2	0.184	9824032	9826826
AT5G16070	Chr5	5192858	5196683	-1	1	0.184	5195424
AT5G62600	Chr5	24704727	24714354	-1	1	0.184	24714198
AT2G15420	Chr2	6472507	6476751	-1	3	0.183333	6472810	6476619	6476656
AT1G77460	Chr1	28669744	28678032	1	1	0.183	28670811
AT3G17750	Chr3	6055037	6059990	1	1	0.183	6058957
AT3G53342	Chr3	19494818	19495084	1	1	0.183	19494920
AT3G56408	Chr3	20631109	20636961	1	1	0.183	20636364
AT3G56410	Chr3	20631784	20636959	-1	1	0.183	20636364
AT4G31120	Chr4	14839869	14844497	-1	1	0.183	14842534
AT5G01720	Chr5	253740	257500	-1	1	0.183	255937
AT5G33300	Chr5	12358466	12361888	-1	1	0.183	12360319
AT5G35737	Chr5	13658909	13659280	1	1	0.183	13659195
AT5G38140	Chr5	14959380	14961444	-1	1	0.183	14960207
AT1G28840	Chr1	10003527	10003598	1	1	0.182	10003589
AT2G30950	Chr2	12823063	12825965	1	2	0.182	12825747	12825766
AT2G33000	Chr2	13645018	13647418	1	1	0.182	13647389
AT2G35530	Chr2	14561328	14564953	-1	1	0.182	14562429
AT3G15040	Chr3	5050731	5052718	-1	1	0.182	5051971
AT3G61670	Chr3	22507895	22511310	1	1	0.182	22509956
AT4G16280	Chr4	8969939	8978151	-1	1	0.182	8974823
AT4G39850	Chr4	18187854	18196560	1	1	0.182	18190803
AT5G14620	Chr5	4665467	4668918	-1	1	0.182	4667401
AT5G19820	Chr5	6635714	6641801	-1	1	0.182	6636483
AT5G56680	Chr5	22525023	22527520	1	1	0.182	22526543
AT5G60140	Chr5	23796653	23798029	-1	2	0.182	23797085	23797109
AT2G43420	Chr2	17650866	17654696	-1	2	0.1815	17652108	17652856
AT1G17110	Chr1	5816875	5822148	-1	1	0.181	5819316
AT1G78580	Chr1	29115442	29124014	-1	1	0.181	29117232
AT3G57940	Chr3	21155348	21162008	1	1	0.181	21160256
AT4G09000	Chr4	5631904	5634174	1	1	0.181	5634019
AT4G30080	Chr4	14413757	14416892	-1	1	0.181	14414254
AT5G02290	Chr5	455782	458397	-1	1	0.181	456730
AT5G09900	Chr5	3055322	3058640	-1	1	0.181	3057046
AT1G05055	Chr1	1443651	1445820	-1	1	0.18	1444504
AT1G52620	Chr1	19282921	19285416	1	1	0.18	19285381
AT2G25640	Chr2	10579138	10582608	1	1	0.18	10581201
AT3G22690	Chr3	7980125	7983429	-1	1	0.18	7982234
AT4G02260	Chr4	974741	981007	1	1	0.18	977850
AT5G40160	Chr5	15783063	15784931	-1	1	0.18	15783576
AT1G06150	Chr1	1859895	1866599	-1	1	0.179	1862651
AT1G06149	Chr1	1861869	1866599	-1	1	0.179	1862651
AT1G49980	Chr1	18211139	18216357	1	2	0.179	18212849	18214360
AT2G04515	Chr2	1559799	1560649	1	1	0.179	1560460
AT3G04490	Chr3	1200435	1209810	1	1	0.179	1206465
AT3G07100	Chr3	2244184	2249721	-1	1	0.179	2249674
AT3G10270	Chr3	3170323	3176520	-1	1	0.179	3172294
AT3G11540	Chr3	3622189	3628257	1	1	0.179	3625575
AT3G15070	Chr3	5056164	5059386	-1	1	0.179	5058299
AT3G27310	Chr3	10019059	10020959	-1	1	0.179	10020179
AT3G28900	Chr3	10815479	10817392	-1	1	0.179	10816476
AT3G30720	Chr3	12201169	12201953	1	1	0.179	12201474
AT3G32960	Chr3	13331220	13332032	1	1	0.179	13331259
AT3G46650	Chr3	16915449	16917808	-1	1	0.179	16916606
AT3G53700	Chr3	19616939	19619548	1	1	0.179	19618497
AT5G11030	Chr5	3456177	3460478	-1	1	0.179	3458608
AT5G39790	Chr5	15654211	15657032	-1	1	0.179	15656529
AT5G44530	Chr5	17619978	17623571	1	1	0.179	17622718
AT1G55150	Chr1	20248409	20251251	1	2	0.1785	20250412	20250413
AT2G27210	Chr2	11296823	11303841	1	2	0.1785	11299017	11301445
AT2G31960	Chr2	13226776	13238108	1	2	0.1785	13228009	13234856
AT3G44530	Chr3	15877517	15883446	1	1	0.178	15882785
AT3G61050	Chr3	22289906	22294073	1	1	0.178	22291838
AT5G17550	Chr5	5728185	5729914	-1	1	0.178	5728852
AT5G48120	Chr5	19149662	19156617	-1	1	0.178	19152764
AT5G64160	Chr5	25252485	25254018	1	1	0.178	25253747
AT5G01400	Chr5	149984	158500	-1	3	0.177333	154571	155686	155689
AT3G23410	Chr3	8336191	8339534	1	2	0.1772	8336702	8336741
AT1G19230	Chr1	6613283	6618502	1	1	0.177	6616054
AT1G20970	Chr1	7274515	7280144	1	1	0.177	7279363
AT1G65820	Chr1	24078724	24080515	1	1	0.177	24079861
AT2G06095	Chr2	2348530	2349754	1	1	0.177	2348825
AT2G32410	Chr2	13394941	13398425	1	1	0.177	13398355
AT5G17910	Chr5	5867657	5873094	1	2	0.177	5869214	5871958
AT1G67280	Chr1	24769063	24771483	-1	1	0.176	24769661
AT1G68410	Chr1	25230392	25233409	-1	1	0.176	25231723
AT2G38650	Chr2	15795490	15799796	-1	1	0.176	15796053
AT3G15470	Chr3	5202400	5206356	-1	1	0.176	5203652
AT3G17910	Chr3	6114862	6117705	1	1	0.176	6116384
AT3G23280	Chr3	8275439	8278517	1	1	0.176	8276670
AT3G46290	Chr3	16747606	16750765	1	1	0.176	16750104
AT4G12120	Chr4	7053484	7058125	-1	1	0.176	7054557
AT4G14340	Chr4	8027130	8030852	-1	1	0.176	8029040
AT4G24860	Chr4	12518118	12524758	-1	1	0.176	12519622
AT5G28910	Chr5	10765407	10767835	-1	1	0.176	10766015
AT5G35080	Chr5	13120023	13122567	-1	1	0.176	13120399
AT5G52560	Chr5	20943263	20947426	1	1	0.176	20946633
AT1G09195	Chr1	2956761	2960319	-1	1	0.175	2957872
AT1G16270	Chr1	5537634	5542908	1	2	0.175	5539141	5540249
AT2G04740	Chr2	1643442	1646010	1	1	0.175	1644464
AT2G20410	Chr2	8514535	8516564	1	1	0.175	8516048
AT4G04720	Chr4	2337488	2340789	-1	1	0.175	2338345
AT1G30680	Chr1	10779749	10784578	1	3	0.174	10781226	10781627	10781680
AT1G29400	Chr1	10196717	10201308	-1	1	0.174	10197493
AT1G56130	Chr1	20662640	20668596	-1	2	0.174	20666736	20667124
AT3G48120	Chr3	17494379	17497062	1	1	0.174	17496316
AT4G09560	Chr4	5863240	5865738	-1	1	0.174	5863803
AT5G60720	Chr5	23999876	24003855	-1	1	0.174	24003427
AT4G17330	Chr4	9436787	9445479	-1	3	0.173	9441115	9442727	9444766
AT5G21060	Chr5	7079415	7083310	-1	1	0.173	7081479
AT5G54780	Chr5	21839495	21842918	-1	1	0.173	21841113
AT1G64050	Chr1	23365452	23369271	1	2	0.1725	23366747	23366748
AT1G27700	Chr1	9563890	9565594	-1	1	0.172	9564269
AT1G53450	Chr1	19626755	19629864	-1	1	0.172	19629597
AT2G26310	Chr2	10869291	10872161	1	1	0.172	10870637
AT3G03090	Chr3	701336	705649	-1	2	0.172	702345	702451
AT3G54980	Chr3	20087202	20090037	1	1	0.172	20089216
AT3G55090	Chr3	20133401	20135611	-1	1	0.172	20133466
AT4G11790	Chr4	6891242	6894359	1	1	0.172	6892465
AT4G19990	Chr4	10570804	10574201	1	1	0.172	10572864
AT5G20680	Chr5	6932001	6935807	1	1	0.172	6932993
AT1G27320	Chr1	9411455	9416241	1	1	0.171	9412636
AT1G48140	Chr1	17491466	17493646	1	1	0.171	17492362
AT1G53165	Chr1	19489381	19495143	1	1	0.171	19492722
AT1G64550	Chr1	23570958	23575790	1	1	0.171	23572045
AT1G64563	Chr1	23577259	23580242	-1	1	0.171	23578325
AT2G22010	Chr2	9061497	9067846	-1	1	0.171	9066740
AT3G24160	Chr3	8678783	8682051	1	1	0.171	8680744
AT3G47833	Chr3	17371004	17372521	1	1	0.171	17372497
AT4G04350	Chr4	2092572	2097632	1	1	0.171	2093592
AT4G14990	Chr4	8338301	8342485	-1	1	0.171	8339611
AT5G35695	Chr5	13620874	13621695	1	1	0.171	13621356
AT5G47970	Chr5	19065218	19068855	1	1	0.171	19067959
AT4G03590	Chr4	1575814	1577975	-1	2	0.171	1576390	1577642
AT1G51520	Chr1	18803936	18806839	1	1	0.17	18805984
AT1G51710	Chr1	18872853	18877176	-1	1	0.17	18874721
AT1G76920	Chr1	28458596	28460210	1	1	0.17	28459659
AT2G40810	Chr2	16663253	16665389	1	1	0.17	16664844
AT2G48060	Chr2	19266172	19277593	-1	1	0.17	19275815
AT3G17430	Chr3	5947316	5950625	1	1	0.17	5949746
AT3G59320	Chr3	21628650	21631018	-1	1	0.17	21629428
AT4G20760	Chr4	10855923	10857678	1	1	0.17	10857678
AT4G20770	Chr4	10857670	10859994	-1	1	0.17	10857678
AT5G19510	Chr5	6522230	6523822	-1	1	0.17	6522750
AT5G58520	Chr5	23241728	23244656	1	1	0.17	23243251
AT4G30710	Chr4	14675643	14680208	-1	4	0.16975	14677022	14677834	14677864	14677883
AT2G40720	Chr2	16618087	16620669	1	2	0.1695	16619915	16620084
AT1G78955	Chr1	29252023	29257125	-1	1	0.169	29254516
AT2G13430	Chr2	5421958	5423326	1	1	0.169	5423066
AT2G14720	Chr2	6074332	6078190	-1	1	0.169	6076146
AT3G27390	Chr3	10064997	10068402	-1	1	0.169	10065812
AT1G09770	Chr1	3150299	3153818	1	2	0.169	3151206	3151581
AT1G51610	Chr1	18833495	18837163	1	2	0.168	18836604	18836764
AT2G01755	Chr2	332212	332799	-1	1	0.168	332400
AT2G13600	Chr2	5497626	5499719	1	1	0.168	5499013
AT2G25280	Chr2	10431138	10433594	-1	1	0.168	10431785
AT2G46060	Chr2	18557813	18561816	-1	1	0.168	18559227
AT3G23590	Chr3	8421034	8427213	1	2	0.168	8422577	8425312
AT1G04960	Chr1	1402879	1405946	-1	1	0.167	1404870
AT1G61900	Chr1	22503249	22506083	-1	1	0.167	22504139
AT1G72550	Chr1	26890957	26895308	-1	1	0.167	26892190
AT1G76040	Chr1	28104281	28107241	1	1	0.167	28106088
AT1G79630	Chr1	29525330	29528481	-1	1	0.167	29526735
AT2G26330	Chr2	10876184	10881953	-1	1	0.167	10878101
AT2G29140	Chr2	12198906	12203468	1	1	0.167	12202064
AT2G38560	Chr2	15769594	15771652	1	1	0.167	15770800
AT2G42600	Chr2	17355044	17359805	-1	1	0.167	17357632
AT3G17590	Chr3	5998548	6001002	-1	1	0.167	5998683
AT3G21190	Chr3	7406098	7408464	-1	1	0.167	7407132
AT3G27670	Chr3	10175288	10183449	1	1	0.167	10179451
AT3G57340	Chr3	20932543	20934055	1	1	0.167	20933707
AT4G02640	Chr4	1134539	1136860	1	1	0.167	1136146
AT4G08691	Chr4	5434826	5436126	-1	1	0.167	5435927
AT5G12410	Chr5	3984835	3987009	-1	1	0.167	3984963
AT5G13980	Chr5	4458796	4464964	1	1	0.167	4462198
AT5G37300	Chr5	14511548	14514379	1	1	0.167	14513754
AT5G40240	Chr5	15802959	15805653	-1	1	0.167	15803759
AT5G51140	Chr5	20398095	20400980	-1	1	0.167	20400387
AT3G56650	Chr3	20700140	20701518	1	1	0.166	20701411
AT4G31670	Chr4	15043068	15046803	-1	1	0.166	15043954
AT5G59210	Chr5	23476640	23479729	-1	1	0.166	23477470
AT2G20290	Chr2	8455557	8464787	-1	2	0.1655	8459740	8460635
AT1G04930	Chr1	1391367	1394129	-1	1	0.165	1392523
AT1G13560	Chr1	4615299	4618888	-1	1	0.164	4617517
AT1G70310	Chr1	26058733	26060862	-1	1	0.164	26059296
AT2G31170	Chr2	12926275	12929587	-1	1	0.164	12927287
AT3G08950	Chr3	2726702	2729089	1	1	0.164	2728490
AT5G53860	Chr5	21467675	21471354	1	1	0.164	21469874
AT1G05090	Chr1	1457942	1460494	1	1	0.163	1459004
AT1G21060	Chr1	7332342	7334786	1	1	0.163	7333915
AT1G38790	Chr1	14334268	14335519	-1	1	0.163	14334880
AT3G07200	Chr3	2289895	2291625	1	1	0.163	2291607
AT4G09070	Chr4	5658077	5659161	1	1	0.163	5658590
AT4G38240	Chr4	17632781	17636514	-1	1	0.163	17634132
AT3G54870	Chr3	20047849	20053760	1	2	0.163	20049442	20051864
AT3G17240	Chr3	5872341	5874718	-1	2	0.1625	5872682	5873227
AT1G20750	Chr1	7163920	7169623	-1	1	0.162	7166431
AT1G31810	Chr1	11268225	11274873	-1	1	0.162	11271469
AT2G01980	Chr2	455977	462284	1	6	0.162	456842	458291	458940	459213	461348	461754
AT2G12400	Chr2	4874340	4877733	-1	1	0.162	4874998
AT3G04680	Chr3	1272348	1275457	-1	1	0.162	1273848
AT1G48360	Chr1	17575119	17579500	1	1	0.161	17577737
AT1G66530	Chr1	24404261	24407667	-1	1	0.161	24405790
AT3G02750	Chr3	594057	597371	-1	1	0.161	594624
AT3G27710	Chr3	10199515	10201374	1	1	0.161	10200856
AT4G14300	Chr4	8009836	8012310	1	1	0.161	8012166
AT5G37370	Chr5	14556840	14560892	-1	1	0.161	14557349
AT5G58130	Chr5	23107600	23110312	-1	1	0.161	23108330
AT1G76780	Chr1	28383086	28388695	1	2	0.1605	28385575	28387295
AT5G10480	Chr5	3263247	3265593	-1	2	0.1605	3264135	3264345
AT1G16010	Chr1	5469957	5472306	-1	1	0.16	5470536
AT1G28350	Chr1	9850036	9855799	1	1	0.16	9855311
AT1G67490	Chr1	24860510	24866668	-1	1	0.16	24863690
AT2G31440	Chr2	13043350	13045427	-1	1	0.16	13043851
AT3G21650	Chr3	7595256	7597763	-1	1	0.16	7596587
AT4G24270	Chr4	12298593	12304376	-1	1	0.16	12302459
AT1G18270	Chr1	6252314	6262774	-1	1	0.159	6255651
AT1G62390	Chr1	22706487	22709321	-1	1	0.159	22706982
AT2G28360	Chr2	11791785	11797439	-1	4	0.1585	11794959	11795291	11795336	11795455
AT1G10660	Chr1	3516569	3519274	1	1	0.158	3518317
AT1G29820	Chr1	10342215	10345332	1	1	0.158	10343607
AT1G57870	Chr1	21085041	21090122	-1	1	0.158	21088408
AT2G31300	Chr2	12990284	12994141	-1	1	0.158	12991576
AT3G14460	Chr3	4840866	4845140	-1	1	0.158	4843220
AT4G32320	Chr4	15309244	15311923	1	1	0.158	15310657
AT1G23190	Chr1	8170357	8174960	1	2	0.1575	8172751	8173672
AT1G12730	Chr1	4311200	4314429	1	1	0.157	4313284
AT2G34110	Chr2	14031197	14041963	1	1	0.157	14036864
AT2G34090	Chr2	14034662	14037943	-1	1	0.157	14036864
AT5G48160	Chr5	19169593	19172081	-1	1	0.157	19170082
AT5G64120	Chr5	25240848	25242544	-1	1	0.157	25241651
AT1G55860	Chr1	20551431	20567360	-1	3	0.156333	20552671	20552962	20558505
AT1G08800	Chr1	2801889	2806838	-1	1	0.156	2802680
AT2G18950	Chr2	7923559	7926680	1	1	0.156	7925498
AT2G40280	Chr2	16458501	16461399	-1	1	0.156	16459420
AT3G09970	Chr3	3060531	3062332	1	1	0.156	3062069
AT3G12810	Chr3	4054591	4063627	1	1	0.156	4057710
AT4G13780	Chr4	7773857	7779201	-1	1	0.156	7775999
AT4G36360	Chr4	16880301	16885218	-1	1	0.156	16882006
AT4G28710	Chr4	13882245	13892018	1	4	0.155	13883250	13885051	13885052	13887910
AT5G01440	Chr5	167217	168701	1	1	0.155	167745
AT5G61060	Chr5	24148232	24152516	-1	1	0.155	24150958
AT2G18610	Chr2	7792242	7793208	-1	3	0.154667	7792492	7792522	7793119
AT4G31590	Chr4	15017326	15020411	-1	3	0.154667	15017898	15017939	15017940
AT3G17030	Chr3	5787075	5791029	-1	1	0.154	5788821
AT3G19840	Chr3	6869422	6875689	1	1	0.154	6871547
AT4G12460	Chr4	7182918	7188112	1	1	0.154	7187094
AT4G16420	Chr4	9025925	9029427	-1	1	0.154	9026588
AT5G11200	Chr5	3532541	3536382	1	1	0.154	3533973
AT5G13010	Chr5	4085429	4091882	1	1	0.154	4088573
AT1G43130	Chr1	15983715	15986739	-1	1	0.153	15985088
AT3G03100	Chr3	706261	708530	-1	1	0.153	707460
AT3G47740	Chr3	17322985	17327304	1	2	0.153	17324148	17324149
AT3G63150	Chr3	23010637	23014558	-1	1	0.153	23011461
AT5G10800	Chr5	3378007	3383735	-1	1	0.153	3381997
AT4G32050	Chr4	15203311	15207661	1	2	0.152	15206549	15207493
AT1G71310	Chr1	26449263	26451542	-1	1	0.152	26450098
AT1G77680	Chr1	28757940	28762393	-1	1	0.152	28760298
AT1G78280	Chr1	29015436	29020253	1	1	0.152	29017766
AT2G02660	Chr2	731555	732914	1	1	0.152	732552
AT3G02360	Chr3	482805	485054	1	1	0.152	484458
AT4G24800	Chr4	12498332	12501767	1	1	0.152	12500573
AT5G37990	Chr5	14877289	14878986	-1	1	0.152	14878375
AT5G57110	Chr5	22697791	22705916	-1	1	0.152	22699516
AT5G61220	Chr5	24207081	24208457	-1	1	0.152	24207456
AT4G35410	Chr4	16536584	16538112	1	2	0.1515	16538018	16538028
AT1G34300	Chr1	12353095	12355746	1	1	0.151	12354668
AT1G51490	Chr1	18792090	18794692	1	1	0.151	18794051
AT2G15530	Chr2	6519982	6525076	1	1	0.151	6523418
AT2G39910	Chr2	16294017	16296469	1	1	0.151	16295709
AT3G45040	Chr3	16217049	16220139	-1	1	0.151	16218444
AT4G20740	Chr4	10853059	10855242	1	1	0.151	10854050
AT5G24970	Chr5	8516643	8521164	-1	1	0.151	8518868
AT2G24960	Chr2	10286569	10289340	1	1	0.15	10288230
AT5G61460	Chr5	24295576	24303434	-1	1	0.15	24298440
AT2G36810	Chr2	15063650	15077632	-1	2	0.1495	15067023	15070640
AT1G04210	Chr1	1112396	1117728	1	2	0.1495	1113745	1113768
AT1G05180	Chr1	1492977	1496686	-1	2	0.1495	1493585	1494236
AT1G05030	Chr1	1433232	1436495	-1	1	0.149	1435079
AT1G17450	Chr1	5957818	5966323	-1	1	0.149	5962929
AT5G06600	Chr5	1988934	1997772	-1	1	0.149	1993804
AT5G23670	Chr5	7910119	7913876	1	1	0.149	7911855
AT5G62090	Chr5	24516717	24520859	-1	1	0.149	24518524
AT5G63950	Chr5	25173520	25180057	-1	1	0.149	25178198
AT5G52580	Chr5	20950478	20955596	1	3	0.148333	20952290	20952422	20954947
AT1G17940	Chr1	6139174	6143054	-1	1	0.148	6139833
AT1G54610	Chr1	20067613	20071045	-1	1	0.148	20069978
AT3G62030	Chr3	22662312	22664687	1	1	0.148	22664580
AT5G14220	Chr5	4533566	4537762	-1	1	0.148	4535878
AT5G22320	Chr5	7317492	7320027	-1	1	0.148	7318808
AT2G44900	Chr2	18130532	18135230	-1	4	0.14625	18130655	18132596	18132761	18133585
AT1G34120	Chr1	12277312	12280246	1	1	0.146	12279138
AT1G54780	Chr1	20113317	20115041	1	1	0.146	20114743
AT1G70620	Chr1	26199251	26203840	1	1	0.146	26202939
AT3G19780	Chr3	6848504	6853182	1	1	0.146	6849908
AT4G09545	Chr4	5859483	5859851	1	1	0.146	5859645
AT1G06710	Chr1	2049516	2053175	-1	1	0.145	2051686
AT2G11623	Chr2	4571861	4572583	-1	1	0.145	4571875
AT3G06400	Chr3	1940044	1945995	1	1	0.145	1945156
AT3G13882	Chr3	4563687	4565214	1	1	0.145	4565051
AT3G58030	Chr3	21190154	21193050	1	1	0.145	21191968
AT4G02510	Chr4	1086541	1091375	1	1	0.145	1088420
AT5G06120	Chr5	1814058	1822973	1	1	0.144	1817946
AT5G10280	Chr5	3198000	3199641	1	1	0.144	3198660
AT5G53020	Chr5	21112258	21114766	1	1	0.144	21113037
AT1G30270	Chr1	10554701	10558699	1	1	0.143	10557616
AT1G48050	Chr1	17432997	17436589	1	1	0.143	17434127
AT1G72410	Chr1	26822882	26828267	-1	1	0.143	26826556
AT1G79740	Chr1	29566751	29569409	-1	1	0.143	29567561
AT2G32320	Chr2	13364337	13369283	1	1	0.143	13366021
AT2G36590	Chr2	14982088	14984373	-1	1	0.143	14982766
AT3G10690	Chr3	3336109	3343057	-1	1	0.143	3339038
AT3G15410	Chr3	5189432	5193699	1	1	0.143	5190487
AT3G49010	Chr3	17885207	17887130	-1	1	0.143	17885941
AT3G49640	Chr3	18120346	18122910	-1	1	0.143	18121342
AT4G16100	Chr4	8869821	8872257	1	1	0.143	8871731
AT5G06970	Chr5	2125087	2133257	-1	1	0.143	2126932
AT5G48610	Chr5	19349208	19353604	1	1	0.143	19351757
AT5G20960	Chr5	7047180	7053218	1	3	0.142333	7049924	7049925	7052557
AT2G38020	Chr2	15545963	15550765	-1	1	0.142	15546836
AT3G43600	Chr3	15304946	15309870	-1	3	0.141667	15305722	15306281	15306696
AT1G06230	Chr1	1899913	1903794	1	1	0.141	1902505
AT1G68000	Chr1	25071409	25073449	1	1	0.141	25072653
AT2G46180	Chr2	18584127	18588121	-1	1	0.141	18585592
AT3G50610	Chr3	18500498	18501187	-1	1	0.141	18500867
AT5G25150	Chr5	8583158	8588271	1	1	0.141	8586687
AT2G25740	Chr2	10648759	10652582	1	3	0.140667	10650549	10650560	10651234
AT1G02890	Chr1	645081	651896	-1	1	0.14	648305
AT3G15920	Chr3	5367932	5371344	-1	1	0.14	5368803
AT5G53760	Chr5	21433158	21437123	1	1	0.14	21436634
AT1G67890	Chr1	25037594	25043213	1	1	0.139	25040278
AT2G43040	Chr2	17516638	17520124	-1	1	0.139	17518490
AT3G30430	Chr3	11918442	11918786	1	1	0.139	11918531
AT3G49060	Chr3	17905375	17910470	-1	1	0.139	17909354
AT4G04710	Chr4	2332556	2335917	-1	1	0.139	2335438
AT4G12860	Chr4	7326231	7326689	-1	1	0.139	7326379
AT1G21200	Chr1	7381929	7383855	1	3	0.138667	7383433	7383786	7383787
AT1G30000	Chr1	10413288	10416544	-1	1	0.138	10414450
AT3G62360	Chr3	22762334	22770172	-1	1	0.137	22764091
AT3G56040	Chr3	20508054	20513150	-1	2	0.137	20508757	20510248
AT1G67520	Chr1	24882802	24885933	-1	1	0.136	24882828
AT2G36070	Chr2	14783482	14786777	-1	1	0.136	14784666
AT3G56720	Chr3	20725197	20727670	1	1	0.136	20726291
AT5G02520	Chr5	547474	550292	1	1	0.136	548469
AT5G13650	Chr5	4347970	4352926	1	1	0.136	4349346
AT1G29890	Chr1	10367445	10371218	1	1	0.135	10370772
AT3G49070	Chr3	17910958	17912205	-1	1	0.135	17911598
AT3G49740	Chr3	18167798	18170104	1	1	0.135	18168921
AT4G18880	Chr4	10087023	10089003	-1	1	0.134	10087801
AT3G01620	Chr3	235448	237181	-1	1	0.133	235514
AT4G01020	Chr4	436023	442118	1	1	0.133	438253
AT5G44635	Chr5	17685767	17689879	-1	3	0.133	17687115	17688769	17688778
AT1G48410	Chr1	17592121	17598604	-1	2	0.132	17595978	17597115
AT2G37520	Chr2	15380622	15385960	-1	1	0.132	15383187
AT3G05155	Chr3	1448316	1450975	1	1	0.132	1448833
AT5G22760	Chr5	7500700	7506932	1	3	0.132	7505089	7506052	7506410
AT5G41140	Chr5	16187604	16191997	1	2	0.132	16189859	16190951
AT2G26980	Chr2	11181509	11185283	-1	1	0.131	11182583
AT3G26240	Chr3	9536036	9539329	-1	1	0.131	9537710
AT5G45190	Chr5	17951287	17955540	-1	1	0.131	17951947
AT5G46030	Chr5	18335983	18337239	1	1	0.131	18337038
AT1G04790	Chr1	1340112	1343527	1	1	0.13	1342832
AT1G15780	Chr1	5405550	5411782	-1	1	0.13	5409055
AT2G34530	Chr2	14187579	14188862	-1	1	0.13	14188720
AT2G38630	Chr2	15788108	15790616	-1	1	0.13	15788981
AT4G34840	Chr4	16311379	16313129	1	1	0.13	16313095
AT5G45900	Chr5	18289636	18292974	1	1	0.13	18291200
AT1G65540	Chr1	23957678	23961725	-1	1	0.129	23959366
AT3G28770	Chr3	10708816	10714930	1	1	0.129	10710448
AT5G57035	Chr5	22669041	22672368	1	4	0.1285	22670890	22671386	22671551	22671570
AT2G40640	Chr2	16591988	16594053	-1	1	0.128	16592873
AT5G08630	Chr5	2765139	2770030	-1	1	0.128	2766683
AT5G18620	Chr5	6136094	6142341	-1	1	0.128	6139333
AT5G23890	Chr5	7986573	7991086	1	1	0.128	7990520
AT5G61470	Chr5	24304364	24305477	1	1	0.128	24304663
AT5G65440	Chr5	25732278	25737945	1	1	0.128	25736500
AT1G49770	Chr1	18128178	18130384	1	1	0.127	18128566
AT3G21540	Chr3	7559548	7564501	-1	1	0.127	7560389
AT1G65580	Chr1	23972814	23979579	-1	1	0.125	23975761
AT2G05642	Chr2	2075376	2078456	-1	1	0.125	2076492
AT2G30800	Chr2	12769283	12775699	-1	3	0.125	12773169	12773287	12774284
AT2G35630	Chr2	14605083	14619014	1	1	0.125	14614847
AT2G11810	Chr2	4653119	4656589	1	1	0.123	4655055
AT3G19900	Chr3	6900947	6903446	-1	1	0.123	6902257
AT4G24200	Chr4	12273648	12277946	-1	1	0.123	12275591
AT2G31320	Chr2	12997983	13003890	-1	1	0.122	13002545
AT3G54440	Chr3	19865226	19874070	-1	1	0.122	19871514
AT5G20840	Chr5	6992893	7000878	-1	1	0.121	6993972
AT5G51200	Chr5	20417761	20432426	1	4	0.12025	20419636	20419800	20423358	20431780
AT4G24840	Chr4	12512816	12517518	-1	1	0.12	12515336
AT1G51690	Chr1	18861268	18867660	1	4	0.119	18864953	18865503	18865598	18865821
AT4G32900	Chr4	15585059	15587378	-1	1	0.118	15586172
AT4G40000	Chr4	18240184	18243812	-1	6	0.118	18240207	18240536	18240537	18241068	18242362	18242802
AT3G47390	Chr3	17185625	17190756	1	3	0.117667	17188140	17188159	17190524
AT1G74250	Chr1	27488582	27490668	1	1	0.117	27489559
AT5G11470	Chr5	3625497	3630705	-1	1	0.117	3628205
AT5G11790	Chr5	3762347	3765613	1	3	0.117	3763879	3763990	3764167
AT1G06900	Chr1	2107974	2113795	-1	1	0.116	2112415
AT4G06526	Chr4	3234895	3237535	-1	1	0.116	3236025
AT5G23880	Chr5	7980370	7986227	1	1	0.116	7983112
AT1G74730	Chr1	27646059	27647189	1	1	0.115	27646209
AT3G21160	Chr3	7387604	7392168	-1	1	0.115	7389883
AT3G57660	Chr3	21059941	21069394	1	3	0.114667	21061463	21061997	21065128
AT3G08550	Chr3	2596003	2599416	1	3	0.114333	2597909	2599270	2599271
AT3G46668	Chr3	16921664	16925306	1	1	0.114	16924586
AT5G27220	Chr5	9460093	9464088	1	1	0.114	9460667
AT2G43490	Chr2	17674111	17678425	-1	1	0.113	17675075
AT5G48960	Chr5	19479747	19483751	1	1	0.113	19481739
AT4G23540	Chr4	11999596	12005604	-1	3	0.112	12000841	12004082	12004399
AT1G09730	Chr1	3136157	3142870	-1	1	0.111	3137666
AT1G20200	Chr1	6967633	6970869	-1	1	0.111	6969552
AT2G48160	Chr2	19304380	19311791	-1	1	0.111	19309744
AT1G43690	Chr1	16219788	16224378	1	2	0.11	16221775	16224086
AT1G10930	Chr1	3632057	3639754	-1	4	0.109	3636758	3637273	3637807	3638953
AT3G25130	Chr3	9089985	9091479	1	1	0.108	9091012
AT4G19000	Chr4	10144728	10146567	1	2	0.108	10145877	10146277
AT5G61950	Chr5	24455347	24459874	1	2	0.107	24456285	24457810
AT3G49470	Chr3	18060769	18062282	1	3	0.105667	18061625	18061931	18061992
AT3G06290	Chr3	1897994	1906383	-1	3	0.105	1900134	1901989	1903213
AT3G17310	Chr3	5891540	5895790	-1	1	0.105	5894419
AT3G23900	Chr3	8584123	8588598	-1	1	0.105	8585453
AT1G50840	Chr1	18539974	18545428	1	3	0.104333	18541904	18543789	18544388
AT2G34100	Chr2	14038180	14052135	-1	3	0.104333	14047655	14047898	14048327
AT1G13020	Chr1	4417268	4420405	-1	1	0.104	4418713
AT1G48470	Chr1	17619703	17622090	1	1	0.104	17622055
AT4G30160	Chr4	14463848	14470688	1	1	0.103	14465858
AT5G65290	Chr5	25670018	25675016	1	1	0.103	25672727
AT5G25580	Chr5	8797005	8799810	1	3	0.102667	8798872	8798873	8799403
AT4G36400	Chr4	16901150	16904862	1	1	0.102	16903422
AT4G00570	Chr4	242958	247214	-1	3	0.102	244222	244844	245701
AT3G61010	Chr3	22263764	22267841	-1	4	0.10175	22264701	22264872	22264878	22265821
AT2G45470	Chr2	18359991	18361562	-1	1	0.101	18361066
AT5G67100	Chr5	26356051	26364161	1	1	0.101	26364001
AT2G25730	Chr2	10624948	10641419	-1	6	0.100833	10626011	10629253	10630228	10631935	10633151	10640822
AT3G16630	Chr3	5644909	5650166	-1	2	0.0995	5646820	5647140
AT5G64740	Chr5	25462844	25468489	1	3	0.099	25464647	25465930	25466279
AT3G28580	Chr3	10629366	10631072	1	1	0.0978	10630350
AT1G63660	Chr1	23213419	23216522	-1	3	0.096	23214333	23214876	23215336
AT2G20320	Chr2	8479307	8485159	1	4	0.09475	8480371	8481041	8483776	8483967
AT2G04090	Chr2	1353818	1355855	-1	1	0.0946	1355036
AT4G39280	Chr4	17979721	17984553	-1	3	0.0933333	17980110	17983007	17983008
AT1G10130	Chr1	3295346	3306621	1	2	0.0925	3301203	3302376
AT1G34340	Chr1	12380797	12384231	1	2	0.092	12383199	12383568
AT5G58510	Chr5	23234658	23241046	-1	2	0.09	23236931	23237954
AT5G36890	Chr5	14290988	14295889	-1	3	0.09	14291480	14292028	14294345
AT4G09150	Chr4	5679353	5684510	1	3	0.0883333	5680827	5680914	5682645
AT1G55620	Chr1	20459270	20463328	-1	2	0.087	20460596	20461990
AT5G50020	Chr5	19973842	19977098	1	3	0.0863333	19975071	19976585	19976667
AT2G26910	Chr2	11148413	11154975	1	5	0.0862	11149761	11151664	11154030	11154196	11154218
AT1G08060	Chr1	2494624	2503964	-1	3	0.0853333	2501068	2501775	2501925
AT2G20010	Chr2	8350257	8354067	-1	3	0.0853333	8350707	8350938	8352325
AT4G33200	Chr4	15707729	15720220	-1	3	0.084	15710533	15713208	15716339
AT5G23080	Chr5	7672181	7678178	-1	3	0.0838667	7672475	7673315	7677090
AT1G03060	Chr1	712527	726943	-1	5	0.082	712974	715180	721964	723996	724129
AT4G28540	Chr4	13817234	13820980	1	3	0.0803333	13818349	13820164	13820762
AT5G49770	Chr5	19845763	19850361	1	1	0.08	19846247
AT1G02080	Chr1	373405	386961	1	2	0.077	384070	384249
AT2G26890	Chr2	11128860	11141119	-1	3	0.0766667	11139689	11139845	11139846
AT1G01790	Chr1	284563	291047	1	3	0.0763333	286385	287027	289328
AT3G54670	Chr3	19952459	19960935	1	2	0.075	19955436	19958551
AT1G27510	Chr1	9478507	9482135	-1	2	0.074	9479498	9480498
AT4G30720	Chr4	14682351	14685964	-1	1	0.0729	14683889
AT2G43160	Chr2	17567579	17573186	1	3	0.0723333	17569063	17570231	17570236
AT1G78920	Chr1	29234363	29240407	1	3	0.072	29240115	29240124	29240136
AT1G78922	Chr1	29239625	29240685	-1	3	0.072	29240115	29240124	29240136
AT1G28306	Chr1	9813231	9813644	-1	2	0.071	9813327	9813551
AT3G21960	Chr3	7710145	7712104	1	3	0.07	7710285	7710338	7711184
AT5G37830	Chr5	14801348	14805937	-1	2	0.07	14802266	14803838
AT5G24670	Chr5	8368430	8371688	1	2	0.06985	8369274	8369694
AT4G16900	Chr4	9273092	9277774	-1	1	0.069	9276359
AT3G17920	Chr3	6118549	6123319	1	2	0.0685	6119890	6121099
AT1G27920	Chr1	9635825	9638725	1	2	0.068	9637765	9637972
AT2G16940	Chr2	7073266	7078066	-1	3	0.0676667	7074413	7074415	7077500
AT4G23940	Chr4	12154084	12158945	1	3	0.0673333	12156670	12157307	12157314
AT2G29890	Chr2	12397555	12403001	1	2	0.067	12398960	12399890
AT1G73150	Chr1	27073531	27075540	-1	2	0.0665	27074324	27074713
AT3G06930	Chr3	2184380	2188625	-1	2	0.065	2186229	2187126
AT1G80070	Chr1	29679531	29689290	1	3	0.0636667	29682382	29685731	29685750
AT2G01130	Chr2	88538	94639	-1	2	0.0635	89705	91751
AT5G51340	Chr5	20475823	20480248	1	3	0.0626667	20476912	20477293	20478723
AT3G06480	Chr3	1984503	1989201	-1	2	0.062	1985264	1987119
AT5G19000	Chr5	6282319	6284894	1	2	0.062	6283771	6284693
AT4G16760	Chr4	9186997	9191169	-1	2	0.0615	9187305	9187412
AT2G11000	Chr2	4273053	4279784	-1	2	0.0605	4273442	4278109
AT2G17510	Chr2	7334201	7341304	-1	3	0.0583333	7338495	7339397	7339934
AT4G32410	Chr4	15346840	15352890	-1	2	0.057	15350375	15351092
AT4G12840	Chr4	7321225	7324050	-1	2	0.057	7321642	7321658
AT4G28600	Chr4	13839570	13843059	1	2	0.0565	13841029	13842522
AT4G21100	Chr4	10985510	10992212	-1	6	0.056	10986215	10986803	10988291	10988947	10989043	10991583
AT3G54230	Chr3	19790863	19798145	1	3	0.0553333	19793198	19794638	19795124
AT3G07930	Chr3	2526093	2528108	1	2	0.055	2526936	2527792
AT1G10740	Chr1	3552042	3554978	-1	2	0.0545	3553288	3553356
AT3G10970	Chr3	3429857	3433063	-1	2	0.0545	3430730	3430934
AT3G13990	Chr3	4614738	4619779	-1	2	0.0545	4616940	4618293
AT3G47610	Chr3	17275387	17277686	1	3	0.0536667	17276603	17276610	17276629
AT1G80750	Chr1	29909737	29911500	1	2	0.0535	29911044	29911129
AT4G32820	Chr4	15538048	15548111	-1	4	0.05325	15543962	15544118	15545305	15546204
AT4G37100	Chr4	17183469	17186159	-1	2	0.0525	17183729	17184480
AT1G07910	Chr1	2438404	2447589	1	2	0.0505	2441053	2447277
AT5G14580	Chr5	4647456	4653301	-1	2	0.05	4650017	4650266
AT1G63490	Chr1	23156002	23163578	-1	3	0.0496667	23158082	23158123	23159673
AT2G23070	Chr2	9517403	9520336	-1	2	0.0495	9517615	9517660
AT5G22750	Chr5	7494108	7500148	-1	2	0.0495	7496403	7497253
AT4G13750	Chr4	7755893	7768323	1	2	0.0495	7759884	7763370
AT5G15540	Chr5	4997237	5006764	-1	2	0.049	5001652	5003910
AT3G18640	Chr3	6394182	6397429	-1	3	0.0486667	6395008	6395594	6395772
AT5G04290	Chr5	1173809	1180633	1	3	0.048	1179136	1179174	1179846
AT5G16750	Chr5	5448921	5453961	-1	2	0.048	5451742	5452708
AT4G20160	Chr4	10629594	10633579	1	2	0.0475	10630651	10631533
AT4G30570	Chr4	14641036	14642310	-1	2	0.0455	14641434	14641491
AT1G09600	Chr1	3097197	3099898	1	2	0.0455	3097839	3097898
AT1G33410	Chr1	11967946	11977205	-1	3	0.0453333	11968676	11970859	11975480
AT4G32551	Chr4	15414088	15420296	1	3	0.0453333	15419392	15419679	15419724
AT3G14120	Chr3	4666994	4674849	1	3	0.0453333	4670592	4672992	4673508
AT2G13100	Chr2	5230867	5233109	1	2	0.045	5232106	5232686
AT3G07700	Chr3	2458972	2463446	-1	2	0.045	2459799	2461236
AT2G32910	Chr2	13596210	13600833	1	2	0.0445	13598865	13600698
AT1G53440	Chr1	19621710	19627311	1	2	0.0445	19625151	19626164
AT2G06990	Chr2	2869012	2875149	1	2	0.0445	2873334	2874943
AT1G01040	Chr1	23160	31241	1	5	0.0424	24738	25478	29695	30164	30893
AT1G12470	Chr1	4231539	4237911	1	2	0.042	4233281	4233785
AT5G06580	Chr5	1981115	1986366	-1	3	0.042	1984028	1984222	1985214
AT5G07740	Chr5	2425163	2433339	-1	2	0.0413	2426143	2430058
AT1G29320	Chr1	10161080	10164103	1	2	0.04	10162589	10163548
AT1G53780	Chr1	19749519	19753752	-1	2	0.04	19750416	19751812
AT3G13470	Chr3	4378904	4382449	1	2	0.0395	4379832	4380622
AT3G23020	Chr3	8135448	8137976	-1	2	0.0395	8135691	8136258
AT3G04810	Chr3	1319741	1323776	1	2	0.039	1322723	1323330
AT5G50380	Chr5	20131357	20133818	-1	2	0.0385	20132064	20132418
AT2G17930	Chr2	7502169	7520098	-1	2	0.0385	7504760	7518075
AT5G65180	Chr5	25627183	25629853	1	3	0.0383333	25628354	25629211	25629508
AT2G34790	Chr2	14312253	14315683	-1	3	0.0383333	14314021	14314231	14314674
AT4G26240	Chr4	13002412	13004608	-1	2	0.038	13002896	13003608
AT1G69440	Chr1	25677173	25680777	-1	2	0.0375	25678106	25678688
AT5G51600	Chr5	20573646	20577231	-1	2	0.036	20575084	20575202
AT1G25490	Chr1	8890983	8894886	1	2	0.0359	8892676	8893715
AT3G29390	Chr3	11195157	11200318	1	2	0.0345	11196414	11198979
AT2G34357	Chr2	14137186	14144364	1	2	0.0345	14139904	14144040
AT1G06560	Chr1	2000568	2004959	1	3	0.0343333	2001728	2002166	2003879
AT4G19020	Chr4	10153756	10160455	1	2	0.034	10156162	10157013
AT1G75020	Chr1	27738196	27740615	1	2	0.0335	27739239	27740188
AT4G00990	Chr4	424206	429122	1	2	0.033	425947	425978
AT1G09980	Chr1	3243552	3248924	-1	3	0.0323333	3244656	3246683	3246993
AT2G34040	Chr2	14016380	14021139	-1	2	0.032	14018389	14019918
AT3G01160	Chr3	54612	57542	-1	4	0.032	55125	55146	55484	55924
AT3G19180	Chr3	6611159	6615707	1	4	0.0315	6613164	6613315	6613323	6613889
AT4G38070	Chr4	17577774	17583834	1	2	0.031	17579083	17579110
AT5G04540	Chr5	1274159	1280163	-1	2	0.031	1277687	1278995
AT1G56500	Chr1	20825449	20833028	1	2	0.0305	20828572	20829975
AT1G08840	Chr1	2817944	2827308	-1	3	0.0296667	2823057	2825265	2826040
AT5G47020	Chr5	18733020	18741588	1	2	0.0295	18734725	18734962
AT3G49050	Chr3	17899446	17902229	1	2	0.029	17901723	17901847
AT5G58700	Chr5	23299474	23302571	-1	2	0.029	23299614	23300270
AT3G02210	Chr3	410269	412724	-1	4	0.0285	410863	411285	411490	411577
AT2G34680	Chr2	14255038	14267545	-1	2	0.0285	14258332	14265395
AT3G13300	Chr3	4293524	4299863	1	2	0.0285	4295523	4296433
AT1G58025	Chr1	21104909	21109485	-1	3	0.028	21105710	21106605	21107898
AT1G79000	Chr1	29279175	29287443	-1	2	0.028	29282103	29283363
AT2G17820	Chr2	7468091	7473398	-1	2	0.0275	7469090	7470793
AT4G13730	Chr4	7750872	7754951	1	2	0.0275	7754208	7754557
AT5G46340	Chr5	18460822	18465002	-1	2	0.0265	18461251	18462404
AT2G07706	Chr2	3328097	3332298	-1	2	0.0262	3328132	3328293
AT3G17850	Chr3	6091011	6097763	-1	2	0.026	6092208	6092361
AT1G76510	Chr1	28274847	28279185	-1	2	0.026	28275179	28276457
AT3G19050	Chr3	6556218	6568683	1	2	0.025	6558077	6565870
AT4G11160	Chr4	6612389	6615669	1	2	0.0245	6615307	6615378
AT4G33530	Chr4	15831505	15835733	-1	2	0.0245	15832852	15833196
AT4G34370	Chr4	16139355	16142399	1	2	0.024	16140755	16141883
AT1G14530	Chr1	4947287	4950147	-1	2	0.0235	4948509	4948714
AT5G17270	Chr5	5623794	5629400	1	4	0.023	5627279	5628051	5628161	5629026
AT1G29840	Chr1	10349631	10351584	-1	2	0.023	10350328	10350498
AT4G03020	Chr4	1310717	1314617	-1	2	0.0225	1311389	1313410
AT3G23940	Chr3	8601209	8605125	1	2	0.0225	8603983	8604850
AT3G02260	Chr3	431874	449381	-1	5	0.0216	437810	444873	447076	447175	448209
AT1G68920	Chr1	25493784	25496683	1	2	0.0215	25495393	25495580
AT4G32920	Chr4	15593608	15602337	-1	3	0.021	15594441	15598016	15600176
AT4G34910	Chr4	16335784	16339398	1	2	0.021	16338145	16338749
AT5G23630	Chr5	7888962	7896429	-1	2	0.021	7890362	7894674
AT1G07780	Chr1	2402892	2405513	-1	3	0.0203333	2403540	2404718	2404849
AT5G05490	Chr5	1597009	1602073	1	2	0.02	1600122	1600665
AT2G10440	Chr2	3954043	3958345	-1	2	0.02	3954303	3955166
AT3G54030	Chr3	19728784	19731553	1	2	0.0195	19730070	19730794
AT2G19360	Chr2	8093683	8098220	1	2	0.019	8095829	8095993
AT2G22780	Chr2	9382372	9385137	-1	2	0.019	9383543	9383827
AT2G45240	Chr2	18275310	18278448	1	2	0.019	18276283	18277254
AT3G60190	Chr3	21936609	21940282	-1	2	0.018	21937780	21938130
AT4G02560	Chr4	1104232	1109163	-1	2	0.016	1106461	1106710
AT1G79020	Chr1	29289945	29293265	-1	2	0.0155	29291453	29292206
AT5G45570	Chr5	18147480	18150753	1	2	0.0155	18149114	18149692
AT1G79830	Chr1	29590044	29596272	-1	3	0.0153333	29591669	29593234	29594975
AT2G26770	Chr2	11070746	11075004	-1	2	0.015	11071266	11071645
AT3G61350	Chr3	22392699	22394510	1	2	0.015	22393459	22394049
AT2G16630	Chr2	6940920	6942718	1	2	0.015	6941846	6941947
AT3G01370	Chr3	139223	143918	1	2	0.0145	141288	142124
AT1G16710	Chr1	5685036	5693433	1	2	0.014	5691166	5691175
AT4G01320	Chr4	541968	545483	1	2	0.014	544288	544805
AT3G03380	Chr3	800467	809372	1	2	0.013	805967	809063
AT2G04940	Chr2	1722535	1726436	-1	2	0.0125	1723014	1725691
AT5G53350	Chr5	21256347	21260159	1	2	0.0125	21257629	21258380
AT2G07981	Chr2	3559279	3562009	1	3	0.0120333	3559459	3560813	3561572
AT1G27752	Chr1	9585717	9591160	1	2	0.012	9588147	9589230
AT3G42060	Chr3	14054333	14056998	-1	2	0.0115	14054388	14056150
AT1G24300	Chr1	8559963	8566018	-1	2	0.011	8563980	8564153
AT1G76380	Chr1	28217331	28220756	-1	2	0.011	28218903	28218962
AT4G25880	Chr4	12870413	12875085	1	2	0.0105	12872971	12873526
AT1G63780	Chr1	23273973	23276505	-1	2	0.01	23274869	23275315
AT3G26560	Chr3	9682439	9686307	-1	2	0.0095	9684022	9685240
AT3G20090	Chr3	6992400	6994945	1	2	0.0085	6993919	6994326
AT1G03830	Chr1	960039	964780	-1	2	0.008	961837	964052
AT5G44690	Chr5	17708698	17711655	-1	2	0.008	17709699	17710237
AT3G55960	Chr3	20476185	20478739	-1	3	0.00766667	20476775	20477234	20477255
AT2G38770	Chr2	15836860	15844236	-1	3	0.00766667	15837674	15837679	15839620
AT1G77320	Chr1	28622566	28629001	1	2	0.0075	28624223	28625490
AT5G13560	Chr5	4310836	4316654	-1	2	0.0075	4313273	4313459
AT1G80680	Chr1	29884914	29889675	1	4	0.00725	29886761	29887623	29888956	29888957
AT1G07670	Chr1	2362929	2367436	-1	2	0.007	2364826	2365500
AT4G38760	Chr4	17784562	17795598	-1	5	0.0068	17786860	17789551	17789552	17792936	17794295
AT1G16180	Chr1	5515021	5517508	1	2	0.0065	5516047	5516190
AT5G18630	Chr5	6142784	6145925	1	2	0.006	6143644	6145598
AT5G63420	Chr5	24981961	24987543	1	2	0.006	24984707	24984721
AT1G77600	Chr1	28718854	28728552	-1	2	0.005	28724073	28727076
AT4G08480	Chr4	5268156	5272011	-1	2	0.0045	5268199	5271156
AT2G07827	Chr2	3421188	3423037	1	2	0.0042	3422258	3422465
AT1G56230	Chr1	20712748	20715933	-1	2	0.0035	20713056	20713169
AT3G61140	Chr3	22318594	22322465	1	2	0.0035	22321107	22321431
AT5G21910	Chr5	7170998	7172085	1	2	0.0035	7171890	7171903
AT5G21920	Chr5	7171540	7173196	-1	2	0.0035	7171890	7171903
AT4G01820	Chr4	769956	774551	-1	2	0.003	771053	772329
AT2G41520	Chr2	16945589	16951125	1	2	0.002	16947768	16948701
AT1G04300	Chr1	1146581	1152636	-1	2	0.0015	1149266	1150585
AT1G60930	Chr1	22064059	22072149	-1	2	0.001	22067054	22067255
AT4G14790	Chr4	8272240	8276362	-1	2	0.001	8274169	8274863
AT5G54080	Chr5	21543696	21546803	1	2	0.001	21546566	21546586
AT5G54090	Chr5	21546012	21550426	-1	2	0.001	21546566	21546586
AT5G41790	Chr5	16437651	16442968	1	4	0.00075	16438571	16439585	16439733	16441939
AT1G76710	Chr1	28356085	28359054	-1	2	0.0005	28356702	28358247
AT3G01380	Chr3	144504	150044	-1	2	0.0005	146696	148156
AT1G56440	Chr1	20804359	20807397	-1	2	0	20806934	20806935
AT4G40100	Chr4	18279362	18280804	1	2	0	18280397	18280778
AT2G17530	Chr2	7351332	7354123	1	2	-0.0005	7352671	7353215
AT5G25070	Chr5	8548580	8551073	-1	2	-0.0005	8549411	8549600
AT5G59600	Chr5	23595683	23597710	-1	2	-0.0005	23596511	23596851
AT4G11110	Chr4	6580383	6586004	1	2	-0.001	6581347	6584413
AT5G17580	Chr5	5736973	5738846	1	2	-0.001	5737306	5738310
AT3G17205	Chr3	5855765	5864167	1	2	-0.0015	5858118	5860796
AT5G08470	Chr5	2702812	2709944	1	2	-0.0015	2708064	2708398
AT2G20190	Chr2	8424090	8431507	-1	3	-0.00233333	8425164	8429144	8430276
AT5G45610	Chr5	18171485	18174847	-1	2	-0.0025	18171605	18173678
AT2G25010	Chr2	10300770	10302902	1	2	-0.004	10301534	10302418
AT3G56990	Chr3	20802463	20806267	-1	2	-0.004	20802938	20804454
AT1G55680	Chr1	20476733	20480069	-1	2	-0.0045	20477764	20478306
AT2G36850	Chr2	15092859	15108036	-1	2	-0.0045	15101292	15106322
AT1G48490	Chr1	17627928	17634924	-1	2	-0.0055	17629663	17633686
AT4G27110	Chr4	13311805	13314231	-1	2	-0.0055	13311976	13312162
AT5G60990	Chr5	24127942	24130851	-1	2	-0.006	24128611	24128667
AT4G34330	Chr4	16129675	16130963	1	2	-0.0065	16130420	16130437
AT4G34332	Chr4	16129789	16130963	-1	2	-0.0065	16130420	16130437
AT3G05050	Chr3	1410850	1414042	-1	2	-0.007	1412412	1412424
AT2G18290	Chr2	7664851	7666875	-1	2	-0.007	7665125	7665283
AT2G23360	Chr2	9642618	9646624	1	3	-0.00733333	9644485	9644880	9646310
AT1G32150	Chr1	11433039	11436051	1	2	-0.0075	11434200	11434848
AT1G20220	Chr1	6971326	6974100	-1	2	-0.0075	6971845	6972299
AT1G05380	Chr1	1571684	1577435	1	2	-0.008	1575506	1576990
AT1G33230	Chr1	11905029	11908466	1	2	-0.0085	11906635	11908146
AT5G59830	Chr5	23687888	23690043	1	2	-0.0085	23688560	23689431
AT1G16260	Chr1	5534164	5536692	-1	2	-0.009	5534164	5535429
AT2G39810	Chr2	16246173	16251479	1	2	-0.009	16249498	16251240
AT3G07160	Chr3	2264033	2278927	-1	2	-0.009	2264283	2276642
AT3G13860	Chr3	4550681	4554443	-1	2	-0.0095	4553654	4553745
AT1G09270	Chr1	2983194	2987048	1	2	-0.01	2984578	2984584
AT5G64600	Chr5	25406841	25409910	1	2	-0.0105	25407780	25408323
AT1G79190	Chr1	29351485	29357022	1	4	-0.01075	29352446	29354403	29355081	29355813
AT3G52050	Chr3	19023971	19028560	1	2	-0.011	19026620	19028132
AT5G22480	Chr5	7380667	7385847	-1	2	-0.011	7381955	7383533
AT3G60240	Chr3	21954012	21960820	1	4	-0.0115	21955445	21957926	21958588	21958819
AT5G47040	Chr5	18744696	18750261	-1	2	-0.0115	18747550	18747654
AT1G44910	Chr1	16713467	16721018	1	3	-0.0119333	16714509	16720152	16720225
AT1G17580	Chr1	6008895	6019147	1	4	-0.012	6010578	6013165	6016793	6018638
AT2G24070	Chr2	9911306	9915100	-1	2	-0.0125	9911592	9912956
AT1G52420	Chr1	19206970	19210390	1	2	-0.0125	19208069	19209821
AT2G07698	Chr2	3307670	3310323	1	2	-0.0131	3308000	3309233
AT2G07830	Chr2	3422348	3422470	-1	1	-0.0138	3422465
AT5G37020	Chr5	14375383	14379742	1	2	-0.014	14376671	14376797
AT1G06490	Chr1	1971756	1982400	1	2	-0.015	1979104	1980250
AT1G79570	Chr1	29495375	29501612	-1	2	-0.015	29496004	29496331
AT4G10320	Chr4	6209907	6217171	-1	2	-0.015	6212186	6212587
AT3G18860	Chr3	6481653	6488531	1	3	-0.0153333	6486332	6486390	6486558
AT1G24460	Chr1	8607734	8614509	1	2	-0.017	8609105	8609136
AT5G04240	Chr5	1147240	1152574	1	2	-0.017	1148415	1149488
AT5G43810	Chr5	17300539	17306361	1	2	-0.017	17302946	17305191
AT2G15180	Chr2	6355196	6356620	-1	3	-0.017	6355653	6355721	6355793
AT1G30400	Chr1	10627539	10637958	1	2	-0.0175	10630868	10630941
AT2G33490	Chr2	13822270	13826588	1	2	-0.0175	13823817	13824235
AT2G19540	Chr2	8176513	8179290	1	2	-0.0175	8177378	8177536
AT4G25450	Chr4	12725414	12729683	-1	2	-0.0175	12726446	12728585
AT2G42270	Chr2	17225111	17232111	1	2	-0.018	17225878	17229022
AT3G15880	Chr3	5350264	5358470	-1	2	-0.018	5354676	5355491
AT1G06220	Chr1	1892925	1897836	1	2	-0.0185	1895451	1896527
AT5G47750	Chr5	18990342	18993000	-1	2	-0.0185	18991293	18991403
AT3G51120	Chr3	18705458	18711569	-1	3	-0.0186667	18707323	18708472	18710651
AT2G07835	Chr2	3448001	3448481	-1	2	-0.0189	3448093	3448099
AT1G60500	Chr1	21925704	21928086	1	2	-0.0195	21926572	21926577
AT3G50240	Chr3	18343310	18348936	-1	2	-0.02	18347567	18348014
AT1G17220	Chr1	5855615	5860995	1	2	-0.02	5856882	5858966
AT3G03740	Chr3	937456	940385	-1	2	-0.02	937880	938080
AT4G03560	Chr4	1555009	1560919	1	2	-0.0205	1556197	1558527
AT1G50240	Chr1	18308201	18315316	1	2	-0.0215	18313036	18313081
AT5G09790	Chr5	3005031	3007097	-1	2	-0.0215	3005335	3005722
AT5G02810	Chr5	622998	627077	-1	2	-0.0225	625045	625493
AT5G60210	Chr5	23825634	23828572	-1	2	-0.0225	23826570	23826836
AT2G03260	Chr2	981475	985868	-1	2	-0.0225	981675	983079
AT3G05420	Chr3	1561604	1567132	1	2	-0.0225	1565352	1565823
AT1G04050	Chr1	1043611	1047310	-1	2	-0.023	1045459	1045474
AT3G20740	Chr3	7224206	7227849	-1	2	-0.0235	7226038	7226180
AT3G41762	Chr3	14005063	14005925	-1	13	-0.0237692	14005274	14005281	14005282	14005285	14005294	14005296	14005309	14005312	14005322	14005324	14005325	14005347	14005367
AT3G41761	Chr3	14005239	14005400	1	13	-0.0237692	14005274	14005281	14005282	14005285	14005294	14005296	14005309	14005312	14005322	14005324	14005325	14005347	14005367
AT5G07890	Chr5	2483878	2486535	-1	2	-0.024	2485181	2485413
AT2G33800	Chr2	13939425	13941083	-1	2	-0.025	13940490	13940801
AT5G56160	Chr5	22322028	22325644	1	4	-0.02575	22323868	22324614	22325163	22325174
AT1G45545	Chr1	16916986	16919328	-1	2	-0.026	16917926	16918427
AT2G32250	Chr2	13330440	13334576	1	2	-0.026	13331434	13332566
AT3G13330	Chr3	4309297	4319711	-1	2	-0.026	4313265	4319129
AT5G64550	Chr5	25383257	25386709	-1	2	-0.0265	25383985	25384120
AT5G64552	Chr5	25383257	25386709	-1	2	-0.0265	25383985	25384120
AT1G08760	Chr1	2794195	2797445	1	2	-0.0265	2795826	2796531
[truncated: 1,817 more rows]
[truncated: 62 more columns]

## Sheet: ROOT-CG-Downstream
# Gene	Chromatin	Start	End	Strand	DmC number	Average differential methylation level	DmC positions
AT4G28390	Chr4	13749669	13751669	-1	1	0.667	13750175
AT4G38220	Chr4	17628309	17630309	1	1	0.518	17630087
AT4G38170	Chr4	17608035	17610035	1	1	0.506	17609490
AT4G38190	Chr4	17609133	17611133	-1	1	0.506	17609490
AT5G52280	Chr5	20842907	20844907	1	1	0.497	20843654
AT4G26710	Chr4	13181936	13183936	1	1	0.496	13182554
AT1G79810	Chr1	29584849	29586849	1	1	0.489	29585443
AT5G53486	Chr5	21335287	21337287	1	2	0.4725	21336041	21336046
AT5G53500	Chr5	21335865	21337865	-1	2	0.4725	21336041	21336046
AT4G18760	Chr4	10047302	10049302	-1	1	0.471	10047981
AT2G13510	Chr2	5457403	5459403	-1	1	0.464	5459043
AT2G21530	Chr2	8918914	8920914	1	1	0.462	8920147
AT3G20720	Chr3	7222402	7224402	1	1	0.46	7222604
AT3G20740	Chr3	7222206	7224206	-1	1	0.46	7222604
AT5G54470	Chr5	21703869	21705869	-1	1	0.459	21704931
AT4G09465	Chr4	5823797	5825797	1	1	0.455	5824169
AT1G74320	Chr1	27511433	27513433	1	1	0.454	27513358
AT5G05620	Chr5	1654474	1656474	1	1	0.45	1656205
AT2G41040	Chr2	16751366	16753366	1	1	0.449	16751773
AT2G37070	Chr2	15219460	15221460	1	1	0.445	15221237
AT4G14290	Chr4	8002301	8004301	-1	1	0.444	8002620
AT2G29590	Chr2	12305803	12307803	-1	1	0.44	12306463
AT3G24080	Chr3	8645607	8647607	-1	1	0.44	8647131
AT2G03190	Chr2	958468	960468	1	1	0.435	960370
AT2G03210	Chr2	959861	961861	-1	1	0.435	960370
AT5G67350	Chr5	26445167	26447167	-1	1	0.435	26445490
AT3G21530	Chr3	7554342	7556342	-1	1	0.433	7555886
AT5G33330	Chr5	12385744	12387744	-1	1	0.432	12387196
AT4G18540	Chr4	9960499	9962499	-1	2	0.431	9960516	9960864
AT5G60700	Chr5	23981783	23983783	-1	1	0.431	23982723
AT3G05630	Chr3	1639117	1641117	1	1	0.429	1639521
AT5G52840	Chr5	21027530	21029530	1	2	0.428	21028456	21028950
AT1G64870	Chr1	23705352	23707352	1	1	0.427	23706471
AT2G42220	Chr2	17214283	17216283	1	1	0.426	17214680
AT3G26020	Chr3	9449544	9451544	1	1	0.425	9451185
AT4G26790	Chr4	13201377	13203377	1	1	0.424	13203345
AT4G26810	Chr4	13202079	13204079	-1	1	0.424	13203345
AT3G08590	Chr3	2606071	2608071	-1	1	0.422	2606598
AT1G54290	Chr1	19940329	19942329	-1	1	0.42	19940430
AT5G55270	Chr5	22010843	22012843	1	1	0.418	22011920
AT5G55290	Chr5	22011270	22013270	-1	1	0.418	22011920
AT4G37020	Chr4	17151678	17153678	1	1	0.417	17153503
AT2G22821	Chr2	9414832	9416832	1	1	0.416	9416538
AT3G56030	Chr3	20508109	20510109	1	1	0.414	20508757
AT1G77235	Chr1	28582862	28584862	1	1	0.412	28583884
AT1G77240	Chr1	28581992	28583992	-1	1	0.412	28583884
AT3G59230	Chr3	21598950	21600950	-1	1	0.412	21600175
AT5G21280	Chr5	7192318	7194318	-1	1	0.412	7192947
AT2G28030	Chr2	11599711	11601711	-1	1	0.411	11599756
AT2G37880	Chr2	15497678	15499678	1	1	0.411	15499026
AT2G37900	Chr2	15498456	15500456	-1	1	0.411	15499026
AT4G16650	Chr4	9139197	9141197	1	1	0.411	9140078
AT3G12660	Chr3	4009399	4011399	1	1	0.41	4010384
AT3G25050	Chr3	9065969	9067969	1	1	0.406	9067131
AT5G35370	Chr5	13340626	13342626	-1	1	0.406	13342545
AT2G28930	Chr2	12093999	12095999	1	1	0.402	12094232
AT2G04840	Chr2	1684624	1686624	1	1	0.4	1686430
AT2G04845	Chr2	1686239	1688239	-1	1	0.4	1686430
AT5G26650	Chr5	9231951	9233951	1	1	0.4	9233562
AT5G66590	Chr5	26153426	26155426	1	1	0.4	26155029
AT5G37570	Chr5	14667135	14669135	-1	1	0.399	14667672
AT4G32560	Chr4	15423294	15425294	1	1	0.398	15423777
AT5G18750	Chr5	6198319	6200319	1	1	0.398	6199025
AT5G18755	Chr5	6198603	6200603	1	1	0.398	6199025
AT5G56810	Chr5	22564498	22566498	1	1	0.396	22566228
AT1G67481	Chr1	24857000	24859000	-1	1	0.394	24857517
AT4G14590	Chr4	8152635	8154635	1	1	0.394	8152682
AT1G61630	Chr1	22372489	22374489	1	2	0.3905	22373265	22373266
AT4G03135	Chr4	1370439	1372439	1	1	0.39	1372387
AT4G03150	Chr4	1371082	1373082	-1	1	0.39	1372387
AT4G03153	Chr4	1372333	1374333	-1	1	0.39	1372387
AT4G15000	Chr4	8345158	8347158	1	1	0.388	8345860
AT1G51965	Chr1	19001130	19003130	-1	1	0.385	19002662
AT5G60790	Chr5	24032833	24034833	-1	1	0.385	24033735
AT1G80210	Chr1	29722284	29724284	-1	1	0.381	29722608
AT3G11560	Chr3	3636363	3638363	1	1	0.381	3636726
AT2G15890	Chr2	6665279	6667279	-1	1	0.38	6666370
AT1G36580	Chr1	13609008	13611008	-1	1	0.377	13610905
AT4G29350	Chr4	14161756	14163756	1	1	0.377	14162769
AT1G09860	Chr1	3190133	3192133	-1	1	0.375	3191561
AT4G14600	Chr4	8155007	8157007	1	1	0.375	8156846
AT2G37840	Chr2	15492361	15494361	1	1	0.374	15493546
AT1G09610	Chr1	3101453	3103453	1	1	0.371	3101691
AT3G21465	Chr3	7537220	7539220	1	1	0.371	7538257
AT2G30870	Chr2	12791389	12793389	1	1	0.37	12792705
AT2G44880	Chr2	18125719	18127719	1	1	0.369	18126072
AT2G44890	Chr2	18125084	18127084	-1	1	0.369	18126072
AT4G39380	Chr4	18006784	18008784	-1	2	0.3685	18007636	18007794
AT2G31585	Chr2	13086286	13088286	1	1	0.368	13086510
AT2G31600	Chr2	13085749	13087749	-1	1	0.368	13086510
AT4G18470	Chr4	9936941	9938941	1	1	0.368	9937066
AT5G03310	Chr5	779981	781981	-1	1	0.368	781112
AT5G50320	Chr5	20093877	20095877	-1	2	0.367	20094451	20095697
AT1G60320	Chr1	21871015	21873015	1	1	0.366	21872626
AT1G60340	Chr1	21872141	21874141	-1	1	0.366	21872626
AT4G28610	Chr4	13841116	13843116	-1	1	0.366	13842522
AT3G20780	Chr3	7237315	7239315	-1	1	0.364	7237485
AT4G32530	Chr4	15397377	15399377	-1	1	0.364	15397905
AT5G50210	Chr5	20061241	20063241	1	2	0.363	20061348	20062797
AT5G48335	Chr5	19229571	19231571	1	2	0.3625	19231273	19231444
AT5G35688	Chr5	13613969	13615969	-1	3	0.362333	13615816	13615827	13615859
AT5G35690	Chr5	13614606	13616606	-1	3	0.362333	13615816	13615827	13615859
AT2G01120	Chr2	88165	90165	1	1	0.361	89705
AT3G14225	Chr3	4721871	4723871	-1	1	0.36	4723750
AT4G29900	Chr4	14319210	14321210	-1	1	0.359	14321019
AT1G31180	Chr1	11031242	11033242	-1	1	0.357	11032796
AT2G31345	Chr2	13007394	13009394	-1	1	0.356	13007996
AT3G18880	Chr3	6490602	6492602	1	1	0.356	6492360
AT5G43940	Chr5	17374944	17376944	1	1	0.355	17376399
AT5G43960	Chr5	17375198	17377198	-1	1	0.355	17376399
AT3G57360	Chr3	20940237	20942237	1	1	0.354	20940984
AT5G08770	Chr5	2820499	2822499	-1	1	0.354	2820755
AT1G55630	Chr1	20461820	20463820	-1	1	0.353	20461990
AT1G68100	Chr1	25104577	25106577	1	1	0.353	25105977
AT1G68120	Chr1	25104616	25106616	-1	1	0.353	25105977
AT3G01160	Chr3	52612	54612	-1	1	0.353	54208
AT4G24150	Chr4	12256370	12258370	1	1	0.353	12257445
AT5G64240	Chr5	25278967	25280967	1	1	0.353	25279672
AT2G24310	Chr2	10024186	10026186	1	3	0.352	10024929	10025015	10026052
AT3G55990	Chr3	20498821	20500821	1	1	0.352	20499870
AT3G60060	Chr3	21880471	21882471	1	1	0.352	21881326
AT4G35295	Chr4	16500338	16502338	1	1	0.352	16500899
AT1G44940	Chr1	16732906	16734906	1	1	0.351	16734538
AT4G12800	Chr4	7310493	7312493	1	1	0.351	7310985
AT5G24165	Chr5	8115528	8117528	1	1	0.351	8116046
AT3G25140	Chr3	9094457	9096457	1	1	0.35	9095004
AT3G32280	Chr3	13083264	13085264	1	1	0.35	13084861
AT5G04500	Chr5	1264127	1266127	1	1	0.35	1265735
AT5G08230	Chr5	2606230	2608230	-1	1	0.35	2607160
AT5G08210	Chr5	2606262	2608262	-1	1	0.35	2607160
AT5G08220	Chr5	2607116	2609116	-1	1	0.35	2607160
AT1G69960	Chr1	25920308	25922308	-1	1	0.349	25921877
AT2G07000	Chr2	2873928	2875928	-1	1	0.349	2874943
AT4G31570	Chr4	15014221	15016221	1	1	0.349	15015344
AT4G38030	Chr4	17562327	17564327	-1	1	0.349	17564075
AT5G17220	Chr5	5603277	5605277	1	1	0.349	5604484
AT2G30180	Chr2	12531075	12533075	1	1	0.348	12532918
AT3G02320	Chr3	474623	476623	1	1	0.348	475863
AT3G02940	Chr3	664923	666923	1	1	0.348	666742
AT3G02960	Chr3	666166	668166	-1	1	0.348	666742
AT3G48380	Chr3	17641515	17643515	1	1	0.348	17643514
AT3G54780	Chr3	19998584	20000584	1	1	0.348	19998903
AT3G56270	Chr3	20587724	20589724	1	1	0.347	20588634
AT5G59180	Chr5	23471243	23473243	1	1	0.347	23473006
AT5G59200	Chr5	23472827	23474827	-1	1	0.347	23473006
AT5G26330	Chr5	9131323	9133323	-1	1	0.345	9132458
AT1G61970	Chr1	22529059	22531059	1	1	0.344	22530744
AT2G03660	Chr2	1105150	1107150	-1	1	0.344	1105542
AT2G22640	Chr2	9319107	9321107	1	1	0.343	9320308
AT5G41590	Chr5	16347725	16349725	-1	1	0.343	16349028
AT5G58250	Chr5	23147033	23149033	1	1	0.343	23148271
AT1G63670	Chr1	23214878	23216878	-1	1	0.342	23215336
AT3G48990	Chr3	17875186	17877186	-1	1	0.342	17876611
AT5G59390	Chr5	23543261	23545261	1	1	0.342	23544878
AT5G59395	Chr5	23543611	23545611	1	1	0.342	23544878
AT5G59410	Chr5	23543684	23545684	-1	1	0.342	23544878
AT1G29700	Chr1	10287532	10289532	-1	1	0.341	10288505
AT1G72670	Chr1	26925905	26927905	-1	1	0.341	26927068
AT2G25880	Chr2	10701206	10703206	-1	1	0.341	10702504
AT3G43740	Chr3	15432030	15434030	1	1	0.341	15433481
AT4G26160	Chr4	12972404	12974404	1	1	0.341	12974369
AT4G26180	Chr4	12973706	12975706	-1	1	0.341	12974369
AT1G63940	Chr1	23336946	23338946	1	1	0.339	23338005
AT1G72900	Chr1	27005957	27007957	1	1	0.339	27006283
AT4G00250	Chr4	110622	112622	-1	1	0.339	111295
AT4G36470	Chr4	16917057	16919057	-1	1	0.339	16917859
AT1G09720	Chr1	3130928	3132928	-1	1	0.338	3131777
AT2G10560	Chr2	4044939	4046939	-1	1	0.338	4046693
AT2G18860	Chr2	7882162	7884162	1	1	0.338	7882549
AT3G24880	Chr3	9021546	9023546	-1	1	0.338	9022917
AT4G01520	Chr4	649123	651123	-1	1	0.338	649893
AT3G55540	Chr3	20316184	20318184	1	1	0.337	20317171
AT4G39860	Chr4	18200774	18202774	1	1	0.336	18202248
AT3G09860	Chr3	3023971	3025971	1	1	0.335	3024019
AT3G09870	Chr3	3022086	3024086	-1	1	0.335	3024019
AT3G50240	Chr3	18341310	18343310	-1	2	0.3335	18342977	18343018
AT2G16365	Chr2	6814306	6816306	1	1	0.333	6815546
AT2G16370	Chr2	6814709	6816709	-1	1	0.333	6815546
AT3G16800	Chr3	5705672	5707672	1	1	0.333	5706104
AT4G02600	Chr4	1128050	1130050	1	1	0.333	1129065
AT4G02620	Chr4	1127784	1129784	-1	1	0.333	1129065
AT5G64980	Chr5	25540448	25542448	-1	1	0.333	25540542
AT1G75170	Chr1	27783106	27785106	1	1	0.332	27783695
AT2G14690	Chr2	6061298	6063298	-1	2	0.3315	6062082	6062083
AT3G03030	Chr3	684969	686969	1	1	0.331	686516
AT4G19210	Chr4	10242995	10244995	1	1	0.331	10243358
AT2G21770	Chr2	8987912	8989912	1	1	0.33	8988080
AT2G29640	Chr2	12326664	12328664	1	1	0.33	12327114
AT5G28780	Chr5	10647182	10649182	-1	1	0.33	10647687
AT4G39130	Chr4	17925520	17927520	-1	3	0.33	17926333	17926344	17926345
AT1G28720	Chr1	9995320	9997320	1	1	0.329	9996235
AT1G28730	Chr1	9995781	9997781	1	1	0.329	9996235
AT3G02520	Chr3	525333	527333	-1	1	0.329	527232
AT3G12370	Chr3	3925583	3927583	-1	1	0.329	3925927
AT5G10830	Chr5	3390071	3392071	1	2	0.329	3391867	3391868
AT3G55040	Chr3	20113580	20115580	-1	1	0.328	20115287
AT3G18485	Chr3	6321032	6323032	-1	3	0.327333	6321918	6322141	6322238
AT3G14790	Chr3	4953827	4955827	1	1	0.327	4955548
AT3G21970	Chr3	7716031	7718031	1	1	0.327	7717713
AT3G26860	Chr3	9831835	9833835	-1	1	0.327	9833542
AT5G27150	Chr5	9439449	9441449	1	1	0.327	9441266
AT5G61940	Chr5	24454720	24456720	1	1	0.327	24456285
AT2G24330	Chr2	10023841	10025841	-1	2	0.3265	10024929	10025015
AT3G11010	Chr3	3445294	3447294	-1	1	0.326	3446651
AT4G31990	Chr4	15175533	15177533	-1	1	0.326	15175727
AT3G43190	Chr3	14971420	14973420	-1	1	0.325	14971464
AT3G52250	Chr3	19102084	19104084	1	1	0.325	19103250
AT3G04260	Chr3	1120932	1122932	-1	1	0.324	1121937
AT4G30490	Chr4	14607343	14609343	-1	1	0.324	14609166
AT5G06010	Chr5	1780398	1782398	1	1	0.324	1782153
AT1G42440	Chr1	15649394	15651394	-1	1	0.323	15650331
AT1G55850	Chr1	20551447	20553447	1	2	0.322	20552671	20552962
AT5G05420	Chr5	1574829	1576829	-1	1	0.322	1576220
AT5G05430	Chr5	1575999	1577999	-1	1	0.322	1576220
AT5G60130	Chr5	23792447	23794447	-1	1	0.32	23792611
AT2G41880	Chr2	17097787	17099787	1	1	0.319	17099585
AT3G21690	Chr3	7616012	7618012	1	1	0.319	7616510
AT5G02502	Chr5	542409	544409	-1	1	0.319	543852
AT5G02505	Chr5	543477	545477	-1	1	0.319	543852
AT5G46560	Chr5	18548494	18550494	1	1	0.319	18550081
AT1G34170	Chr1	12291816	12293816	-1	1	0.318	12292782
AT2G18740	Chr2	7840925	7842925	1	1	0.318	7842345
AT3G20420	Chr3	7092696	7094696	-1	1	0.318	7092925
AT3G55170	Chr3	20168001	20170001	-1	1	0.318	20168050
AT4G05632	Chr4	2920575	2922575	1	1	0.318	2921744
AT5G45210	Chr5	17972333	17974333	1	1	0.318	17973999
AT3G46580	Chr3	16879589	16881589	1	3	0.317667	16880071	16880111	16880114
AT3G46585	Chr3	16879823	16881823	1	3	0.317667	16880071	16880111	16880114
AT1G04180	Chr1	1103979	1105979	1	1	0.317	1105161
AT1G44542	Chr1	16604538	16606538	-1	1	0.317	16606051
AT1G74205	Chr1	27475841	27477841	-1	1	0.317	27477379
AT4G17560	Chr4	9524333	9526333	1	1	0.317	9524942
AT4G17570	Chr4	9524034	9526034	-1	1	0.317	9524942
AT1G71310	Chr1	26447263	26449263	-1	1	0.316	26447652
AT2G19385	Chr2	8103558	8105558	1	1	0.316	8105091
AT3G13160	Chr3	4217614	4219614	-1	1	0.316	4217914
AT4G26440	Chr4	13067646	13069646	-1	1	0.316	13068166
AT4G31170	Chr4	14859040	14861040	-1	1	0.316	14859713
AT5G55900	Chr5	22229558	22231558	1	1	0.316	22230194
AT5G59460	Chr5	23560856	23562856	-1	1	0.316	23562116
AT1G71460	Chr1	26497229	26499229	-1	2	0.3155	26497414	26497468
AT1G71480	Chr1	26504557	26506557	1	1	0.315	26505951
AT2G39460	Chr2	16109652	16111652	1	1	0.315	16110419
AT2G39480	Chr2	16109336	16111336	-1	1	0.315	16110419
AT3G57710	Chr3	21088782	21090782	-1	2	0.315	21088841	21089207
AT4G00585	Chr4	249479	251479	-1	2	0.3145	250695	250728
AT3G27550	Chr3	10135907	10137907	-1	1	0.314	10136932
AT3G32330	Chr3	13120245	13122245	1	1	0.314	13120979
AT5G18060	Chr5	5916713	5918713	1	1	0.314	5917187
AT5G18210	Chr5	5960237	5962237	1	1	0.314	5962036
AT2G35090	Chr2	14431422	14433422	1	1	0.313	14432803
AT2G35110	Chr2	14432105	14434105	-1	1	0.313	14432803
AT3G17690	Chr3	6029823	6031823	1	1	0.313	6031729
AT3G51870	Chr3	18965980	18967980	1	1	0.313	18966144
AT4G39985	Chr4	18238563	18240563	1	3	0.312667	18240207	18240536	18240537
AT3G10270	Chr3	3168323	3170323	-1	1	0.312	3168585
AT5G64460	Chr5	25352455	25354455	-1	1	0.312	25354293
AT1G09600	Chr1	3099898	3101898	1	2	0.311	3100549	3101691
AT2G28755	Chr2	11999447	12001447	-1	1	0.311	12000387
AT5G43090	Chr5	16989917	16991917	1	1	0.311	16991727
AT3G26690	Chr3	9735249	9737249	-1	2	0.3105	9736304	9736470
AT3G15350	Chr3	5155344	5157344	1	1	0.31	5156828
AT4G01130	Chr4	484190	486190	1	1	0.31	486101
AT4G01140	Chr4	484918	486918	-1	1	0.31	486101
AT5G45469	Chr5	18097156	18099156	1	1	0.31	18097494
AT5G64650	Chr5	25419101	25421101	-1	1	0.31	25420401
AT1G11790	Chr1	3965712	3967712	1	2	0.309	3966196	3966205
AT3G23960	Chr3	8611475	8613475	1	1	0.309	8612686
AT3G23970	Chr3	8611034	8613034	-1	1	0.309	8612686
AT2G18710	Chr2	7825989	7827989	-1	1	0.308	7827308
AT3G18520	Chr3	6346748	6348748	1	1	0.308	6348603
AT3G18524	Chr3	6347151	6349151	-1	1	0.308	6348603
AT3G27710	Chr3	10201374	10203374	1	1	0.308	10202868
AT3G27730	Chr3	10202123	10204123	-1	1	0.308	10202868
AT1G30580	Chr1	10728674	10730674	-1	1	0.307	10729186
AT3G06470	Chr3	1984307	1986307	1	1	0.307	1985264
AT4G11390	Chr4	6735974	6737974	1	1	0.307	6736376
AT2G18100	Chr2	7589497	7591497	1	1	0.306	7591302
AT2G23930	Chr2	9862733	9864733	1	1	0.306	9863068
AT2G23945	Chr2	9862724	9864724	-1	1	0.306	9863068
AT3G20530	Chr3	7143301	7145301	1	1	0.306	7144845
AT1G38630	Chr1	14299699	14301699	-1	1	0.305	14300586
AT5G39010	Chr5	15347365	15349365	1	1	0.305	15349213
AT3G24513	Chr3	8871385	8873385	1	1	0.304	8872085
AT5G20430	Chr5	6845558	6847558	1	1	0.304	6846998
AT5G25130	Chr5	8577451	8579451	1	3	0.304	8579002	8579025	8579053
AT1G10070	Chr1	3274942	3276942	1	2	0.3035	3276169	3276241
AT1G11060	Chr1	3674052	3676052	1	1	0.303	3675736
AT3G53620	Chr3	19600356	19602356	1	1	0.303	19601670
AT5G53130	Chr5	21148226	21150226	-1	1	0.303	21150127
AT5G56400	Chr5	22434477	22436477	-1	1	0.303	22435865
AT3G61620	Chr3	22488666	22490666	-1	2	0.3025	22489988	22489989
AT1G10940	Chr1	3637940	3639940	-1	1	0.302	3638953
AT2G47420	Chr2	19074405	19076405	1	1	0.302	19075166
AT3G44490	Chr3	15860977	15862977	1	1	0.302	15862869
AT5G11020	Chr5	3449587	3451587	-1	2	0.3015	3449905	3450874
AT5G41160	Chr5	16197635	16199635	1	1	0.301	16197947
AT2G12935	Chr2	5154560	5156560	-1	1	0.3	5154973
AT3G62070	Chr3	22670443	22672443	-1	1	0.3	22671757
AT4G36940	Chr4	17124523	17126523	1	1	0.3	17124954
AT4G36950	Chr4	17124843	17126843	-1	1	0.3	17124954
AT5G18500	Chr5	6081768	6083768	1	1	0.3	6082782
AT1G44960	Chr1	16738041	16740041	1	1	0.299	16739422
AT1G44980	Chr1	16738568	16740568	-1	1	0.299	16739422
AT2G25840	Chr2	10693924	10695924	1	1	0.299	10694591
AT3G02500	Chr3	522637	524637	1	2	0.299	524134	524329
AT4G38570	Chr4	17728980	17730980	-1	1	0.299	17730812
AT1G49980	Chr1	18216357	18218357	1	1	0.298	18218076
AT1G50000	Chr1	18216261	18218261	-1	1	0.298	18218076
AT5G57240	Chr5	22783741	22785741	1	1	0.297	22784645
AT5G64570	Chr5	25389846	25391846	-1	1	0.297	25390257
AT2G42640	Chr2	17377255	17379255	-1	1	0.296	17378689
AT3G11470	Chr3	3598399	3600399	-1	1	0.296	3599919
AT1G70630	Chr1	26206826	26208826	1	3	0.295667	26207665	26208086	26208087
AT2G17033	Chr2	7134085	7136085	1	1	0.295	7135889
AT2G17036	Chr2	7135744	7137744	1	1	0.295	7135889
AT3G26561	Chr3	9684447	9686447	-1	1	0.295	9685240
AT5G46930	Chr5	18706199	18708199	-1	1	0.295	18706652
AT5G47680	Chr5	18964775	18966775	-1	1	0.295	18964897
AT5G62240	Chr5	24581993	24583993	-1	1	0.295	24582024
AT4G39950	Chr4	18225144	18227144	1	2	0.2945	18226155	18226423
AT2G10920	Chr2	4235927	4237927	-1	1	0.294	4237207
AT4G03330	Chr4	1447244	1449244	1	2	0.293	1447995	1448166
AT4G13580	Chr4	7682757	7684757	1	1	0.293	7682907
AT5G22690	Chr5	7474227	7476227	1	2	0.292	7475019	7475020
AT1G62310	Chr1	22655853	22657853	-1	3	0.292	22656206	22656207	22657125
AT1G70070	Chr1	25961606	25963606	-1	1	0.292	25963017
AT2G10970	Chr2	4262708	4264708	-1	1	0.292	4263432
AT4G38770	Chr4	17794185	17796185	-1	1	0.292	17794295
AT5G11800	Chr5	3764157	3766157	-1	1	0.292	3764167
AT5G41500	Chr5	16323269	16325269	1	1	0.292	16323549
AT3G17920	Chr3	6123319	6125319	1	2	0.291	6125088	6125094
AT1G07100	Chr1	2170976	2172976	1	1	0.29	2171642
AT1G50970	Chr1	18601313	18603313	1	1	0.29	18601737
AT3G26030	Chr3	9452235	9454235	1	2	0.29	9452513	9452521
AT2G34630	Chr2	14220146	14222146	1	1	0.289	14220564
AT4G32605	Chr4	15430800	15432800	-1	1	0.289	15431887
AT4G39980	Chr4	18238412	18240412	1	1	0.288	18240207
AT1G43700	Chr1	16227782	16229782	1	1	0.287	16227878
AT2G11810	Chr2	4656589	4658589	1	1	0.287	4657792
AT3G49060	Chr3	17903375	17905375	-1	1	0.287	17905247
AT4G30940	Chr4	14765220	14767220	1	1	0.287	14766532
AT5G14320	Chr5	4565986	4567986	-1	1	0.287	4567733
AT2G34440	Chr2	14166301	14168301	1	1	0.286	14166439
AT3G26780	Chr3	9782800	9784800	1	1	0.285	9784500
AT3G26790	Chr3	9784168	9786168	-1	1	0.285	9784500
AT1G01305	Chr1	119964	121964	1	1	0.284	121609
AT1G01310	Chr1	121097	123097	1	1	0.284	121609
AT3G10430	Chr3	3237487	3239487	-1	2	0.284	3237959	3237960
AT5G46160	Chr5	18375199	18377199	-1	2	0.283	18375270	18375271
AT3G16030	Chr3	5427280	5429280	1	1	0.283	5427644
AT3G16050	Chr3	5426428	5428428	-1	1	0.283	5427644
AT4G35860	Chr4	16688502	16690502	-1	1	0.283	16688894
AT5G17630	Chr5	5752570	5754570	1	1	0.283	5752672
AT5G59385	Chr5	23540125	23542125	1	1	0.283	23542005
AT1G69340	Chr1	25645452	25647452	1	1	0.282	25646600
AT1G69360	Chr1	25645915	25647915	-1	1	0.282	25646600
AT2G07560	Chr2	3114226	3116226	-1	1	0.282	3115815
AT5G35069	Chr5	13102375	13104375	1	1	0.282	13102579
AT5G64750	Chr5	25475737	25477737	1	1	0.282	25475990
AT1G04410	Chr1	1184152	1186152	-1	2	0.281	1184376	1184425
AT1G53030	Chr1	19433637	19435637	-1	1	0.281	19434145
AT1G55475	Chr1	20385468	20387468	1	1	0.281	20387441
AT1G55490	Chr1	20385721	20387721	-1	1	0.281	20387441
AT1G66060	Chr1	24183558	24185558	-1	1	0.281	24183864
AT4G17010	Chr4	9325933	9327933	1	1	0.281	9326675
AT2G05220	Chr2	1878885	1880885	-1	2	0.2805	1878931	1880383
AT1G17810	Chr1	6101168	6103168	1	1	0.28	6101956
AT2G44010	Chr2	17837307	17839307	1	1	0.28	17838278
AT3G09300	Chr3	2860052	2862052	1	2	0.28	2861323	2861600
AT4G34500	Chr4	16190887	16192887	-1	1	0.28	16191322
AT4G37483	Chr4	17323106	17325106	-1	1	0.28	17323693
AT4G37490	Chr4	17323399	17325399	-1	1	0.28	17323693
AT5G39600	Chr5	15573593	15575593	-1	1	0.28	15574862
AT1G11890	Chr1	3993600	3995600	1	1	0.279	3993770
AT1G31490	Chr1	11151245	11153245	-1	1	0.279	11152403
AT1G35520	Chr1	12916813	12918813	-1	1	0.279	12918512
AT2G22125	Chr2	9112939	9114939	1	1	0.279	9113700
AT3G24580	Chr3	8906602	8908602	1	1	0.279	8908272
AT3G24600	Chr3	8906515	8908515	-1	1	0.279	8908272
AT3G26390	Chr3	9593622	9595622	-1	1	0.279	9594792
AT1G51890	Chr1	18967350	18969350	-1	1	0.278	18967499
AT3G45050	Chr3	16221909	16223909	1	1	0.278	16221917
AT5G18362	Chr5	6021245	6023245	-1	1	0.278	6022870
AT3G47950	Chr3	17420383	17422383	1	1	0.277	17420910
AT5G09920	Chr5	3063618	3065618	1	1	0.277	3064766
AT5G26610	Chr5	9261860	9263860	1	1	0.277	9263041
AT5G50310	Chr5	20094706	20096706	1	1	0.277	20095697
AT1G49920	Chr1	18182916	18184916	-1	1	0.276	18183836
AT1G55350	Chr1	20324315	20326315	-1	1	0.276	20325973
AT1G55720	Chr1	20497896	20499896	-1	1	0.276	20498756
AT4G09630	Chr4	5909159	5911159	1	1	0.276	5910239
AT4G29120	Chr4	14062510	14064510	1	1	0.276	14064006
AT5G07580	Chr5	2367349	2369349	1	1	0.276	2368166
AT5G07590	Chr5	2366243	2368243	-1	1	0.276	2368166
AT5G07870	Chr5	2481915	2483915	1	1	0.276	2482118
AT5G07890	Chr5	2481878	2483878	-1	1	0.276	2482118
AT2G26240	Chr2	10833097	10835097	-1	5	0.2758	10834394	10834455	10834456	10834470	10834788
AT1G78500	Chr1	29098206	29100206	1	1	0.275	29098529
AT3G15605	Chr3	5277185	5279185	1	1	0.275	5277741
AT3G15620	Chr3	5277520	5279520	-1	1	0.275	5277741
AT3G43400	Chr3	15127559	15129559	1	1	0.275	15129133
AT3G43402	Chr3	15127256	15129256	-1	1	0.275	15129133
AT3G48660	Chr3	17749145	17751145	1	1	0.275	17750816
AT5G62260	Chr5	24593227	24595227	1	1	0.275	24595016
AT1G67920	Chr1	25054552	25056552	1	1	0.274	25056354
AT2G30190	Chr2	12532211	12534211	1	2	0.274	12532918	12533110
AT3G13220	Chr3	4235611	4237611	-1	1	0.274	4236840
AT4G29870	Chr4	14316990	14318990	1	1	0.274	14318071
AT4G31180	Chr4	14867436	14869436	1	1	0.274	14868211
AT4G31200	Chr4	14867482	14869482	-1	1	0.274	14868211
AT4G34040	Chr4	16007291	16009291	-1	2	0.274	16007589	16007647
AT5G25010	Chr5	8529201	8531201	1	1	0.274	8530142
AT2G45840	Chr2	18488523	18490523	1	1	0.273	18488943
AT4G15520	Chr4	8629692	8631692	1	1	0.273	8631631
AT5G03670	Chr5	932971	934971	1	1	0.273	934421
AT5G42320	Chr5	16621531	16623531	-1	1	0.273	16622787
AT1G79180	Chr1	29350608	29352608	1	1	0.272	29352446
AT2G29000	Chr2	12133183	12135183	1	1	0.272	12134550
AT3G02580	Chr3	549629	551629	1	1	0.272	551127
AT3G13062	Chr3	4177073	4179073	1	1	0.272	4177193
AT3G16940	Chr3	5768852	5770852	1	1	0.272	5769707
AT1G32320	Chr1	11522012	11524012	1	1	0.271	11523475
AT2G22155	Chr2	9122588	9124588	1	1	0.271	9123737
AT2G22170	Chr2	9123263	9125263	-1	1	0.271	9123737
AT3G17340	Chr3	5900956	5902956	-1	2	0.271	5901273	5901275
AT3G60150	Chr3	21921158	21923158	1	1	0.271	21922037
AT4G05220	Chr4	2608954	2610954	-1	1	0.271	2609131
AT4G31670	Chr4	15041068	15043068	-1	1	0.271	15042651
AT5G37478	Chr5	14628389	14630389	1	1	0.271	14629414
AT5G53140	Chr5	21165008	21167008	1	1	0.271	21166888
AT4G37830	Chr4	17486792	17488792	-1	3	0.270667	17487950	17487968	17487970
AT3G13210	Chr3	4237489	4239489	1	1	0.27	4237663
AT3G24330	Chr3	8784528	8786528	1	1	0.27	8785766
AT3G52190	Chr3	19070954	19072954	-1	1	0.27	19071266
AT5G48870	Chr5	19444260	19446260	1	1	0.27	19444536
AT1G30370	Chr1	10617086	10619086	-1	1	0.269	10618020
AT2G28160	Chr2	11673438	11675438	1	1	0.269	11674371
AT4G11830	Chr4	6913821	6915821	-1	1	0.269	6915273
AT4G30480	Chr4	14609430	14611430	1	1	0.269	14610745
AT5G08640	Chr5	2772464	2774464	1	1	0.269	2773780
AT5G21110	Chr5	7109482	7111482	1	1	0.269	7110395
AT1G02580	Chr1	549586	551586	1	1	0.268	550659
AT1G02590	Chr1	550522	552522	-1	1	0.268	550659
AT1G43950	Chr1	16411542	16413542	-1	1	0.268	16412917
AT1G80260	Chr1	29742058	29744058	1	1	0.268	29743142
AT1G80280	Chr1	29742917	29744917	-1	1	0.268	29743142
AT2G14560	Chr2	5995309	5997309	1	1	0.268	5996672
AT2G27330	Chr2	11360316	11362316	-1	1	0.268	11361795
AT2G46080	Chr2	18562834	18564834	-1	1	0.268	18564148
AT3G29570	Chr3	11259297	11261297	-1	1	0.268	11259709
AT1G55190	Chr1	20263168	20265168	1	1	0.267	20265081
AT1G73760	Chr1	27306334	27308334	-1	1	0.267	27307956
AT1G78710	Chr1	29167344	29169344	1	1	0.267	29169131
AT1G78730	Chr1	29168477	29170477	-1	1	0.267	29169131
AT2G20240	Chr2	8438143	8440143	-1	1	0.267	8439886
AT2G44110	Chr2	17863226	17865226	-1	1	0.267	17864636
AT3G09060	Chr3	2763871	2765871	-1	1	0.267	2765294
AT3G25960	Chr3	9432635	9434635	1	1	0.267	9433598
AT3G43150	Chr3	14942951	14944951	1	1	0.267	14944109
AT4G16235	Chr4	8955204	8957204	1	1	0.267	8956362
AT5G53080	Chr5	21135747	21137747	1	1	0.267	21137075
AT5G61400	Chr5	24265086	24267086	1	2	0.2655	24266238	24266742
AT1G05820	Chr1	1746840	1748840	1	1	0.265	1748654
AT2G27630	Chr2	11452660	11454660	-1	1	0.265	11453972
AT3G11120	Chr3	3478501	3480501	1	1	0.265	3480469
AT3G20480	Chr3	7124769	7126769	-1	1	0.265	7125376
AT4G27290	Chr4	13383598	13385598	1	1	0.265	13384257
AT5G39970	Chr5	15721554	15723554	1	1	0.265	15721732
AT3G59150	Chr3	21579635	21581635	1	2	0.264	21580765	21580917
AT4G23570	Chr4	12021881	12023881	1	1	0.264	12023596
AT4G31060	Chr4	14825609	14827609	1	1	0.264	14827110
AT5G38180	Chr5	14969410	14971410	1	1	0.264	14970250
AT1G05136	Chr1	1473923	1475923	1	1	0.263	1475311
AT1G27710	Chr1	9567048	9569048	1	1	0.263	9567889
AT1G32510	Chr1	11622231	11624231	1	1	0.263	11622707
AT1G32530	Chr1	11621572	11623572	-1	1	0.263	11622707
AT2G04920	Chr2	1713284	1715284	1	1	0.263	1713545
AT3G28540	Chr3	10612497	10614497	1	1	0.263	10612675
AT3G58630	Chr3	21386323	21388323	-1	1	0.263	21386770
AT4G03030	Chr4	1313049	1315049	-1	1	0.263	1313410
AT5G16650	Chr5	5405716	5407716	-1	1	0.263	5407025
AT5G56310	Chr5	22394408	22396408	1	1	0.263	22395176
AT1G04710	Chr1	1319794	1321794	1	1	0.262	1321016
AT1G04720	Chr1	1319972	1321972	1	1	0.262	1321016
AT1G17970	Chr1	6157201	6159201	1	1	0.262	6158951
AT3G42728	Chr3	14586985	14588985	1	1	0.262	14588180
AT4G00500	Chr4	223562	225562	-1	1	0.262	224315
AT4G15550	Chr4	8640668	8642668	-1	1	0.262	8642632
AT5G24990	Chr5	8524020	8526020	1	1	0.262	8524551
AT5G25000	Chr5	8524280	8526280	-1	1	0.262	8524551
AT1G02710	Chr1	588090	590090	-1	1	0.261	588418
AT1G52155	Chr1	19101139	19103139	1	2	0.261	19101943	19101948
AT1G52160	Chr1	19100025	19102025	-1	2	0.261	19101943	19101948
AT1G75940	Chr1	28081558	28083558	1	1	0.261	28083484
AT2G06500	Chr2	2553094	2555094	-1	1	0.261	2553193
AT2G15590	Chr2	6549447	6551447	1	1	0.261	6550626
AT3G52260	Chr3	19100249	19102249	-1	1	0.261	19100347
AT1G05740	Chr1	1714186	1716186	1	1	0.26	1715425
AT1G05760	Chr1	1714613	1716613	-1	1	0.26	1715425
AT3G54460	Chr3	19876912	19878912	-1	1	0.26	19878658
AT5G38200	Chr5	14997957	14999957	1	1	0.26	14999279
AT1G01453	Chr1	164563	166563	-1	1	0.259	165557
AT1G30400	Chr1	10637958	10639958	1	1	0.259	10639815
AT1G47560	Chr1	17207250	17209250	1	1	0.259	17208458
AT2G16980	Chr2	7111543	7113543	1	1	0.259	7111942
AT2G45820	Chr2	18477923	18479923	-1	1	0.259	18478915
AT3G28950	Chr3	10881587	10883587	-1	1	0.259	10883337
AT3G48195	Chr3	17548761	17550761	-1	1	0.259	17549438
AT5G24670	Chr5	8371688	8373688	1	1	0.259	8372568
AT2G13980	Chr2	5670324	5672324	-1	1	0.257	5671321
AT3G28590	Chr3	10632421	10634421	1	1	0.257	10633612
AT5G18790	Chr5	6204475	6206475	-1	2	0.257	6206353	6206354
AT1G10560	Chr1	3471106	3473106	1	1	0.256	3471644
AT1G29710	Chr1	10293651	10295651	1	1	0.256	10293738
AT1G59850	Chr1	21661948	21663948	-1	1	0.256	21663063
AT2G28710	Chr2	11990862	11992862	1	1	0.256	11991781
AT5G42820	Chr5	16870670	16872670	-1	1	0.256	16872318
AT2G32320	Chr2	13369283	13371283	1	1	0.255	13370991
AT3G20330	Chr3	7064679	7066679	-1	1	0.255	7065766
AT4G03723	Chr4	1620437	1622437	-1	1	0.255	1620698
AT4G13460	Chr4	7604718	7606718	-1	1	0.255	7606314
AT5G10620	Chr5	3318563	3320563	-1	1	0.255	3320224
AT1G54520	Chr1	20039919	20041919	1	1	0.254	20041104
AT1G54530	Chr1	20040746	20042746	1	1	0.254	20041104
AT1G54540	Chr1	20039431	20041431	-1	1	0.254	20041104
AT4G14180	Chr4	7962321	7964321	1	1	0.254	7963300
AT4G14200	Chr4	7962176	7964176	-1	1	0.254	7963300
AT5G14380	Chr5	4584163	4586163	-1	1	0.254	4585878
AT5G14390	Chr5	4585678	4587678	-1	1	0.254	4585878
AT5G43020	Chr5	16955936	16957936	-1	1	0.254	16957465
AT5G45500	Chr5	18105652	18107652	-1	1	0.254	18107062
AT5G14980	Chr5	4800924	4802924	1	2	0.2535	4802204	4802209
AT1G56310	Chr1	20753158	20755158	1	1	0.253	20753715
AT1G56330	Chr1	20752062	20754062	-1	1	0.253	20753715
AT2G36590	Chr2	14980088	14982088	-1	1	0.253	14980961
AT3G55310	Chr3	20223723	20225723	1	1	0.253	20224316
AT5G44140	Chr5	17449010	17451010	1	2	0.253	17450105	17450116
AT1G56290	Chr1	20746300	20748300	1	1	0.252	20748149
AT2G24960	Chr2	10289340	10291340	1	1	0.252	10291189
AT2G37080	Chr2	15217538	15219538	-1	1	0.252	15218878
AT3G12350	Chr3	3923749	3925749	1	1	0.252	3925167
AT4G09730	Chr4	5957819	5959819	1	1	0.252	5959805
AT4G09731	Chr4	5957959	5959959	1	1	0.252	5959805
AT4G09740	Chr4	5958857	5960857	-1	1	0.252	5959805
AT1G09620	Chr1	3099358	3101358	-1	1	0.251	3100549
AT2G32680	Chr2	13494997	13496997	-1	1	0.251	13496205
AT3G09990	Chr3	3067412	3069412	-1	1	0.251	3067816
AT3G52110	Chr3	19040730	19042730	-1	1	0.251	19041403
AT4G12825	Chr4	7317677	7319677	1	1	0.251	7319344
AT4G12840	Chr4	7319225	7321225	-1	1	0.251	7319344
AT1G01920	Chr1	319556	321556	1	1	0.25	320441
AT1G03840	Chr1	963526	965526	-1	1	0.25	964052
AT1G24735	Chr1	8699421	8701421	1	1	0.25	8701007
AT1G48910	Chr1	17798514	17800514	1	1	0.25	17798970
AT1G65130	Chr1	23795974	23797974	-1	1	0.25	23796513
AT1G77310	Chr1	28622373	28624373	1	1	0.25	28624223
AT3G30845	Chr3	12466252	12468252	-1	1	0.25	12466765
AT4G03240	Chr4	1401080	1403080	-1	1	0.25	1401829
AT4G37200	Chr4	17211248	17213248	-1	1	0.25	17212814
AT5G20860	Chr5	7005611	7007611	-1	1	0.25	7006962
AT5G22720	Chr5	7476622	7478622	-1	1	0.25	7477907
AT5G50160	Chr5	20034117	20036117	1	1	0.25	20035800
AT5G58620	Chr5	23282699	23284699	1	1	0.25	23283055
AT1G78780	Chr1	29182123	29184123	-1	1	0.249	29182580
AT4G37030	Chr4	17159067	17161067	1	1	0.249	17160764
AT4G37050	Chr4	17159442	17161442	-1	1	0.249	17160764
AT5G56740	Chr5	22539308	22541308	-1	1	0.249	22539333
AT1G03495	Chr1	875040	877040	1	1	0.248	876496
AT1G03520	Chr1	875965	877965	-1	1	0.248	876496
AT4G39955	Chr4	18229799	18231799	1	1	0.248	18231373
AT4G39970	Chr4	18230855	18232855	-1	1	0.248	18231373
AT5G37170	Chr5	14457802	14459802	1	1	0.248	14458156
AT5G51812	Chr5	20671314	20673314	1	1	0.248	20671755
AT5G54640	Chr5	21788933	21790933	1	1	0.248	21789531
AT5G58960	Chr5	23395031	23397031	1	1	0.248	23395619
AT3G14475	Chr3	4847766	4849766	-1	2	0.247	4848118	4849655
AT3G47730	Chr3	17314395	17316395	-1	1	0.247	17316185
AT3G55600	Chr3	20339075	20341075	1	1	0.247	20340044
AT3G55610	Chr3	20338625	20340625	-1	1	0.247	20340044
AT5G44720	Chr5	17724876	17726876	1	1	0.247	17725163
AT5G60950	Chr5	24106370	24108370	-1	1	0.247	24106788
AT3G18690	Chr3	6408427	6410427	-1	2	0.2465	6409271	6409272
AT1G24290	Chr1	8556103	8558103	-1	1	0.246	8557812
AT2G27650	Chr2	11458087	11460087	-1	1	0.246	11458390
AT2G37700	Chr2	15444372	15446372	-1	1	0.246	15444516
AT3G32130	Chr3	12970557	12972557	1	1	0.246	12971565
AT3G44935	Chr3	16156316	16158316	1	1	0.246	16156729
AT3G47930	Chr3	17410004	17412004	1	1	0.246	17410662
AT1G11770	Chr1	3958065	3960065	1	1	0.245	3958421
AT1G26690	Chr1	9148536	9150536	-1	1	0.245	9148599
AT1G49100	Chr1	17868553	17870553	-1	1	0.245	17869836
AT1G71840	Chr1	26595788	26597788	1	1	0.245	26596879
AT2G32600	Chr2	13468780	13470780	-1	1	0.245	13469194
AT3G18110	Chr3	6184123	6186123	-1	1	0.245	6184370
AT4G31080	Chr4	14831339	14833339	1	1	0.245	14832815
AT5G16700	Chr5	5427507	5429507	1	1	0.245	5428664
AT2G32885	Chr2	13590652	13592652	1	1	0.244	13591745
AT2G39830	Chr2	16251184	16253184	-1	1	0.244	16251240
AT3G13674	Chr3	4462448	4464448	-1	1	0.244	4462515
AT3G14720	Chr3	4935790	4937790	1	1	0.244	4936706
AT5G40240	Chr5	15800959	15802959	-1	1	0.244	15801711
AT5G54840	Chr5	21865254	21867254	-1	1	0.244	21866397
AT3G15900	Chr3	5360493	5362493	-1	1	0.243	5361451
AT1G75780	Chr1	28016390	28018390	-1	1	0.242	28016494
AT2G26360	Chr2	10887503	10889503	-1	1	0.242	10887532
AT2G41210	Chr2	16804695	16806695	1	1	0.242	16806583
AT3G20885	Chr3	7291160	7293160	-1	1	0.242	7291175
AT4G08116	Chr4	4916412	4918412	-1	1	0.242	4917051
AT4G19920	Chr4	10534946	10536946	-1	1	0.242	10534951
AT5G39350	Chr5	15475770	15477770	1	1	0.242	15476106
AT5G52260	Chr5	20833948	20835948	1	1	0.242	20835263
AT1G53190	Chr1	19515829	19517829	1	1	0.241	19516427
AT1G53400	Chr1	19602291	19604291	1	1	0.241	19602973
AT2G25171	Chr2	10387003	10389003	1	1	0.241	10387548
AT5G14440	Chr5	4604115	4606115	-1	1	0.241	4604782
AT2G28940	Chr2	12092035	12094035	-1	3	0.240667	12093253	12093581	12093768
AT3G45060	Chr3	16219946	16221946	-1	2	0.24	16221798	16221917
AT1G02952	Chr1	666371	668371	1	1	0.24	668273
AT1G34790	Chr1	12598991	12600991	1	1	0.24	12600913
AT1G47780	Chr1	17328736	17330736	1	1	0.24	17328743
AT1G48550	Chr1	17654227	17656227	-1	1	0.24	17655996
AT2G25565	Chr2	10550704	10552704	-1	1	0.24	10551857
AT2G25570	Chr2	10551604	10553604	-1	1	0.24	10551857
AT5G22100	Chr5	7260913	7262913	1	1	0.24	7261920
AT5G27600	Chr5	9622394	9624394	1	1	0.24	9623717
AT5G65687	Chr5	25848593	25850593	-1	2	0.24	25849332	25849353
AT2G05630	Chr2	2058281	2060281	-1	2	0.2395	2059354	2059364
AT5G45470	Chr5	18095179	18097179	-1	2	0.2395	18096049	18096461
AT1G17660	Chr1	6045462	6047462	1	1	0.239	6047127
AT1G27890	Chr1	9621018	9623018	-1	1	0.239	9621804
AT1G54130	Chr1	19887858	19889858	1	1	0.239	19888219
AT2G30010	Chr2	12459718	12461718	1	1	0.239	12460633
AT3G44320	Chr3	15760960	15762960	1	2	0.2385	15761987	15762792
AT1G10510	Chr1	3449881	3451881	1	1	0.238	3451115
AT1G11592	Chr1	3874767	3876767	-1	1	0.238	3875245
AT1G65000	Chr1	23750214	23752214	1	1	0.238	23751866
AT2G17055	Chr2	7146585	7148585	-1	1	0.238	7147718
AT3G21295	Chr3	7466381	7468381	1	1	0.238	7467701
AT5G63620	Chr5	25045693	25047693	-1	1	0.238	25046092
AT1G07020	Chr1	2146229	2148229	-1	1	0.237	2147375
AT1G48912	Chr1	17799707	17801707	1	1	0.237	17801586
AT2G17510	Chr2	7332201	7334201	-1	1	0.237	7333413
AT2G38050	Chr2	15555191	15557191	-1	1	0.237	15555922
AT3G45555	Chr3	16449523	16451523	-1	1	0.237	16450843
AT3G57040	Chr3	20825669	20827669	1	1	0.237	20827398
AT3G57060	Chr3	20827035	20829035	-1	1	0.237	20827398
AT5G18620	Chr5	6134094	6136094	-1	1	0.237	6135635
AT5G39030	Chr5	15353384	15355384	1	1	0.237	15354722
AT1G30360	Chr1	10618914	10620914	1	1	0.236	10619462
AT2G07690	Chr2	3467352	3469352	-1	1	0.236	3467535
AT2G29180	Chr2	12209115	12211115	1	1	0.236	12210171
AT2G39090	Chr2	15944407	15946407	-1	1	0.236	15944858
AT5G17240	Chr5	5612786	5614786	1	1	0.236	5613302
AT1G50750	Chr1	18507902	18509902	-1	1	0.235	18509470
AT3G62980	Chr3	22952890	22954890	-1	1	0.235	22953919
AT4G18250	Chr4	9825664	9827664	-1	1	0.235	9826826
AT2G04410	Chr2	1518162	1520162	-1	1	0.234	1518606
AT3G30805	Chr3	12332748	12334748	-1	1	0.234	12332856
AT4G04350	Chr4	2097632	2099632	1	2	0.234	2097977	2098165
AT4G04370	Chr4	2096542	2098542	-1	2	0.234	2097977	2098165
AT1G19710	Chr1	6784540	6786540	1	1	0.233	6785292
AT1G19720	Chr1	6785228	6787228	-1	1	0.233	6785292
AT1G48370	Chr1	17583430	17585430	1	1	0.233	17584188
AT1G48390	Chr1	17583542	17585542	-1	1	0.233	17584188
AT1G78000	Chr1	28899233	28901233	1	1	0.233	28900860
AT2G16630	Chr2	6942718	6944718	1	1	0.233	6943385
AT2G24810	Chr2	10244068	10246068	1	1	0.233	10245628
AT2G24830	Chr2	10244172	10246172	-1	1	0.233	10245628
AT3G30725	Chr3	12204966	12206966	1	1	0.233	12205642
AT3G48060	Chr3	17463501	17465501	-1	1	0.233	17463962
AT5G21130	Chr5	7117300	7119300	1	1	0.233	7117834
AT5G27800	Chr5	9718861	9720861	1	1	0.233	9720266
AT5G54620	Chr5	21777341	21779341	-1	1	0.233	21778465
AT1G09970	Chr1	3243001	3245001	1	1	0.232	3244656
AT2G46230	Chr2	18598990	18600990	-1	1	0.232	18600418
AT5G41071	Chr5	16159277	16161277	1	1	0.232	16161114
AT5G50230	Chr5	20061622	20063622	-1	1	0.232	20062797
AT2G02770	Chr2	766686	768686	-1	2	0.232	768040	768348
AT1G06620	Chr1	2020210	2022210	1	1	0.231	2022207
AT1G20600	Chr1	7094945	7096945	1	1	0.231	7096427
AT1G65250	Chr1	23837383	23839383	1	1	0.231	23839066
AT1G67180	Chr1	24717514	24719514	1	1	0.231	24719119
AT2G05810	Chr2	2189123	2191123	-1	1	0.231	2190495
AT2G26135	Chr2	10798997	10800997	1	1	0.231	10799862
AT2G48121	Chr2	19297361	19299361	1	1	0.231	19298780
AT2G48130	Chr2	19298035	19300035	-1	1	0.231	19298780
AT3G28674	Chr3	10659513	10661513	-1	1	0.231	10660205
AT3G51570	Chr3	18849861	18851861	1	1	0.231	18851634
AT3G53490	Chr3	19550944	19552944	1	1	0.231	19552427
AT3G53510	Chr3	19552069	19554069	-1	1	0.231	19552427
AT4G00600	Chr4	253802	255802	-1	1	0.231	254830
AT4G00610	Chr4	254624	256624	-1	1	0.231	254830
AT4G29210	Chr4	14113948	14115948	1	1	0.231	14115277
AT5G40395	Chr5	15885043	15887043	-1	1	0.231	15886148
AT5G48220	Chr5	19192308	19194308	1	1	0.231	19192683
AT5G59000	Chr5	23406759	23408759	1	1	0.231	23407341
AT1G36925	Chr1	13782129	13784129	1	1	0.23	13782964
AT4G36700	Chr4	17000532	17002532	-1	1	0.23	17001227
AT1G74740	Chr1	27645148	27647148	-1	2	0.23	27645181	27646209
AT2G44650	Chr2	18035571	18037571	-1	2	0.23	18036832	18036845
AT3G60730	Chr3	22138681	22140681	1	2	0.2295	22139036	22139182
AT3G47720	Chr3	17316467	17318467	1	1	0.229	17316617
AT3G50610	Chr3	18498498	18500498	-1	1	0.229	18499726
AT4G03410	Chr4	1482744	1484744	1	2	0.229	1483026	1483028
AT4G06634	Chr4	3666246	3668246	-1	1	0.229	3666853
AT4G13040	Chr4	7400397	7402397	1	1	0.229	7402196
AT4G39290	Chr4	17982828	17984828	-1	2	0.229	17983007	17983008
AT5G36658	Chr5	14133726	14135726	-1	1	0.229	14134775
AT1G43330	Chr1	16105721	16107721	1	1	0.228	16106900
AT4G07825	Chr4	4546521	4548521	1	1	0.228	4548469
AT5G60180	Chr5	23813622	23815622	-1	1	0.228	23814423
AT5G64820	Chr5	25493821	25495821	-1	1	0.228	25494299
AT2G26900	Chr2	11139746	11141746	-1	2	0.228	11139845	11139846
AT5G49540	Chr5	19725728	19727728	-1	2	0.228	19726387	19726540
AT1G18880	Chr1	6492333	6494333	1	1	0.227	6492791
AT1G33890	Chr1	12158867	12160867	-1	1	0.227	12158918
AT3G52180	Chr3	19066630	19068630	-1	1	0.227	19067149
AT5G64610	Chr5	25407885	25409885	-1	1	0.227	25408323
AT2G07190	Chr2	2961388	2963388	1	1	0.226	2962716
AT2G07200	Chr2	2961816	2963816	1	1	0.226	2962716
AT3G45890	Chr3	16609109	16611109	1	1	0.226	16609701
AT3G45910	Chr3	16609209	16611209	-1	1	0.226	16609701
AT3G53330	Chr3	19491637	19493637	1	1	0.226	19492891
AT5G01900	Chr5	334725	336725	-1	2	0.226	335504	336170
AT5G40010	Chr5	15738919	15740919	-1	1	0.226	15740366
AT5G08370	Chr5	2655717	2657717	-1	4	0.2255	2655960	2655999	2656000	2656008
AT1G06570	Chr1	2002838	2004838	-1	1	0.225	2003879
AT3G49845	Chr3	18208345	18210345	1	1	0.225	18210261
AT3G49860	Chr3	18209169	18211169	-1	1	0.225	18210261
AT1G27390	Chr1	9434759	9436759	-1	1	0.224	9435166
AT1G66670	Chr1	24448420	24450420	-1	1	0.224	24449238
AT3G02100	Chr3	367421	369421	-1	1	0.224	368645
AT3G50940	Chr3	18655136	18657136	1	1	0.224	18656066
AT4G05450	Chr4	2686849	2688849	1	1	0.224	2687330
AT4G05470	Chr4	2687175	2689175	-1	1	0.224	2687330
AT4G26930	Chr4	13241124	13243124	1	1	0.224	13241992
AT4G30020	Chr4	14392511	14394511	1	1	0.224	14393945
AT5G10340	Chr5	3220467	3222467	1	1	0.224	3221161
AT5G27690	Chr5	9680243	9682243	1	1	0.224	9680454
AT5G27700	Chr5	9680440	9682440	-1	1	0.224	9680454
AT1G16770	Chr1	5710197	5712197	1	1	0.223	5712166
AT5G66053	Chr5	25995670	25997670	-1	1	0.223	25996407
AT5G66055	Chr5	25996196	25998196	-1	1	0.223	25996407
AT5G27380	Chr5	9541263	9543263	-1	2	0.2225	9541759	9541777
AT1G69370	Chr1	25657407	25659407	1	1	0.222	25657947
AT2G17220	Chr2	7215160	7217160	-1	1	0.222	7216159
AT2G43137	Chr2	17542885	17544885	1	1	0.222	17543714
AT2G43138	Chr2	17543044	17545044	1	1	0.222	17543714
AT2G43139	Chr2	17543205	17545205	1	1	0.222	17543714
AT2G43141	Chr2	17543365	17545365	1	1	0.222	17543714
AT4G01110	Chr4	474153	476153	-1	1	0.222	475460
AT4G26150	Chr4	12970549	12972549	1	1	0.222	12971831
AT4G16450	Chr4	9044176	9046176	1	2	0.222	9045807	9045830
AT1G14150	Chr1	4817193	4819193	1	1	0.221	4817712
AT1G14170	Chr1	4817677	4819677	-1	1	0.221	4817712
AT2G09838	Chr2	3646367	3648367	-1	1	0.221	3647121
AT3G43432	Chr3	15151652	15153652	-1	1	0.221	15153103
AT1G70570	Chr1	26185106	26187106	1	1	0.22	26186638
AT2G34380	Chr2	14153152	14155152	1	1	0.22	14154095
AT3G07730	Chr3	2469096	2471096	1	1	0.22	2470917
AT4G09340	Chr4	5756361	5758361	-1	1	0.22	5756417
AT5G33406	Chr5	12469337	12471337	-1	1	0.22	12469718
AT2G18917	Chr2	7914320	7916320	1	1	0.219	7915495
AT2G18930	Chr2	7915289	7917289	1	1	0.219	7915495
AT4G15180	Chr4	8434968	8436968	1	1	0.219	8436795
AT4G15210	Chr4	8436721	8438721	-1	1	0.219	8436795
AT4G29550	Chr4	14214179	14216179	1	1	0.219	14215337
AT5G46390	Chr5	18484248	18486248	1	1	0.219	18484674
AT5G48370	Chr5	19236115	19238115	-1	1	0.219	19237402
AT2G18990	Chr2	7952934	7954934	-1	1	0.218	7953639
AT2G41070	Chr2	16760539	16762539	1	1	0.218	16762262
AT2G44130	Chr2	17874923	17876923	1	1	0.218	17876052
AT3G14600	Chr3	4898735	4900735	1	1	0.218	4900234
AT5G13450	Chr5	4266475	4268475	-1	1	0.218	4266897
AT5G30520	Chr5	11439309	11441309	-1	2	0.218	11439356	11439539
AT1G28490	Chr1	9924024	9926024	1	1	0.217	9924158
AT1G44180	Chr1	16547911	16549911	-1	1	0.217	16548313
AT3G48420	Chr3	17652973	17654973	1	1	0.217	17654708
AT4G20220	Chr4	10654714	10656714	1	1	0.217	10655964
AT4G20230	Chr4	10654425	10656425	-1	1	0.217	10655964
AT1G79040	Chr1	29299845	29301845	1	1	0.216	29301796
AT3G13630	Chr3	4447805	4449805	1	1	0.216	4449121
AT3G28890	Chr3	10806740	10808740	-1	1	0.216	10807139
AT4G09984	Chr4	6069770	6071770	-1	1	0.216	6070106
AT4G33666	Chr4	15874873	15876873	1	1	0.216	15875663
AT4G33680	Chr4	15875032	15877032	-1	1	0.216	15875663
AT5G40610	Chr5	15983706	15985706	-1	2	0.216	15983910	15983955
AT4G11521	Chr4	6790493	6792493	1	1	0.215	6791904
AT1G18470	Chr1	6323042	6325042	-1	1	0.214	6324507
AT3G12090	Chr3	3840541	3842541	-1	2	0.214	3841011	3841633
AT3G16620	Chr3	5638727	5640727	-1	1	0.214	5639970
AT4G00060	Chr4	28863	30863	1	1	0.214	29880
AT4G04040	Chr4	1907281	1909281	1	1	0.214	1908385
AT4G24415	Chr4	12343400	12345400	1	1	0.214	12345009
AT4G24420	Chr4	12344574	12346574	1	1	0.214	12345009
AT5G34830	Chr5	12752094	12754094	1	1	0.214	12754017
AT5G39670	Chr5	15605755	15607755	1	1	0.214	15607134
AT5G49448	Chr5	19675916	19677916	1	1	0.214	19676705
AT5G49450	Chr5	19675916	19677916	1	1	0.214	19676705
AT5G50860	Chr5	20306478	20308478	-1	1	0.214	20307359
AT4G28020	Chr4	13642398	13644398	-1	2	0.2135	13643559	13643565
AT5G35540	Chr5	13475810	13477810	1	2	0.2135	13477230	13477564
AT2G18735	Chr2	7838981	7840981	1	1	0.213	7840295
AT3G61090	Chr3	22299693	22301693	-1	1	0.213	22301648
AT3G61100	Chr3	22301090	22303090	-1	1	0.213	22301648
AT4G00040	Chr4	16084	18084	1	1	0.213	16947
AT5G05580	Chr5	1639299	1641299	1	1	0.213	1641254
AT5G23290	Chr5	7776833	7778833	1	1	0.213	7778145
AT5G25960	Chr5	8954795	8956795	-1	1	0.213	8956332
AT1G04870	Chr1	1366309	1368309	-1	1	0.212	1366605
AT2G01755	Chr2	330212	332212	-1	1	0.212	330562
AT2G25820	Chr2	10684344	10686344	1	1	0.212	10685094
AT2G33280	Chr2	13746603	13748603	1	1	0.212	13748593
AT3G03760	Chr3	945316	947316	1	1	0.212	945915
AT4G11250	Chr4	6656627	6658627	1	1	0.212	6658370
AT3G07650	Chr3	2444028	2446028	1	1	0.211	2445296
AT3G49240	Chr3	17977968	17979968	1	1	0.211	17979653
AT3G60960	Chr3	22230216	22232216	1	1	0.211	22230317
AT5G50010	Chr5	19973512	19975512	1	1	0.211	19975071
AT5G50011	Chr5	19973512	19975512	1	1	0.211	19975071
AT5G50012	Chr5	19973512	19975512	1	1	0.211	19975071
AT1G32350	Chr1	11530868	11532868	-1	1	0.21	11532813
AT1G63650	Chr1	23212357	23214357	1	1	0.21	23214333
AT2G02630	Chr2	718661	720661	1	1	0.21	719842
AT2G43770	Chr2	17751933	17753933	-1	1	0.21	17753521
AT5G27570	Chr5	9608341	9610341	-1	1	0.21	9608512
AT4G19010	Chr4	10148721	10150721	-1	2	0.2095	10148981	10150041
AT1G07120	Chr1	2175779	2177779	-1	1	0.209	2175910
AT4G29735	Chr4	14270986	14272986	-1	1	0.209	14271334
AT5G25120	Chr5	8572133	8574133	1	1	0.209	8573901
AT5G48360	Chr5	19238084	19240084	1	1	0.209	19238814
AT1G19850	Chr1	6859016	6861016	1	1	0.208	6859769
AT5G16880	Chr5	5496065	5498065	1	1	0.208	5497039
AT4G06479	Chr4	2985465	2987465	1	2	0.207	2986297	2987047
AT1G47230	Chr1	17046150	17048150	1	1	0.207	17047015
AT2G07363	Chr2	3026968	3028968	-1	1	0.207	3027968
AT2G34670	Chr2	14248997	14250997	-1	1	0.207	14249600
AT3G24790	Chr3	8991801	8993801	1	1	0.207	8992307
AT4G09580	Chr4	5871396	5873396	-1	1	0.207	5872505
AT1G31040	Chr1	10959292	10961292	-1	2	0.206	10960479	10960573
AT1G05390	Chr1	1576590	1578590	-1	1	0.206	1576990
AT1G63090	Chr1	23001755	23003755	-1	1	0.206	23002002
AT4G11180	Chr4	6628952	6630952	1	1	0.206	6630314
AT5G17290	Chr5	5628747	5630747	-1	1	0.206	5629026
AT2G02498	Chr2	668540	670540	1	2	0.2055	670186	670187
AT1G55430	Chr1	20368171	20370171	-1	1	0.205	20368790
AT2G32920	Chr2	13599033	13601033	-1	1	0.205	13600698
AT3G10370	Chr3	3215997	3217997	1	1	0.205	3217831
AT3G19595	Chr3	6784919	6786919	-1	1	0.205	6786693
AT3G50665	Chr3	18546871	18548871	1	1	0.205	18547463
AT3G56740	Chr3	20732347	20734347	1	1	0.205	20732843
AT3G56760	Chr3	20732748	20734748	-1	1	0.205	20732843
AT4G01150	Chr4	491110	493110	1	1	0.205	492004
AT4G19000	Chr4	10146567	10148567	1	1	0.205	10146899
AT4G19006	Chr4	10146414	10148414	-1	1	0.205	10146899
AT5G02930	Chr5	669243	671243	1	1	0.205	670496
AT5G05490	Chr5	1602073	1604073	1	1	0.205	1603519
AT5G05500	Chr5	1603200	1605200	1	1	0.205	1603519
AT1G26330	Chr1	9040748	9042748	1	1	0.204	9041747
AT1G26350	Chr1	9041060	9043060	-1	1	0.204	9041747
AT4G04315	Chr4	2061153	2063153	1	1	0.204	2061923
AT4G35510	Chr4	16562514	16564514	-1	2	0.2035	16562650	16563223
AT1G32713	Chr1	11696244	11698244	-1	1	0.203	11696305
AT1G78600	Chr1	29131964	29133964	1	2	0.203	29133141	29133808
AT1G79030	Chr1	29291604	29293604	-1	1	0.203	29292206
AT3G48470	Chr3	17678236	17680236	1	1	0.203	17678757
AT4G07350	Chr4	4069868	4071868	-1	1	0.203	4071294
AT5G22390	Chr5	7345623	7347623	-1	1	0.203	7346800
AT5G28720	Chr5	10613013	10615013	1	1	0.203	10613287
AT1G03750	Chr1	939223	941223	1	1	0.202	940320
AT2G06255	Chr2	2434603	2436603	1	1	0.202	2436045
AT2G17200	Chr2	7209401	7211401	-1	1	0.202	7210242
AT4G24900	Chr4	12534173	12536173	1	1	0.202	12535271
AT4G24920	Chr4	12534062	12536062	-1	1	0.202	12535271
AT3G06820	Chr3	2148093	2150093	-1	1	0.201	2148564
AT4G19910	Chr4	10533601	10535601	-1	2	0.201	10533754	10534951
AT5G27850	Chr5	9749773	9751773	1	1	0.201	9750671
AT1G01900	Chr1	313035	315035	1	1	0.2	314232
AT1G45180	Chr1	16838465	16840465	1	1	0.2	16838806
AT1G63510	Chr1	23168499	23170499	-1	1	0.2	23168805
AT2G25110	Chr2	10355299	10357299	1	1	0.2	10356475
AT2G28600	Chr2	11922185	11924185	1	1	0.2	11923524
AT2G28605	Chr2	11923199	11925199	1	1	0.2	11923524
AT4G28680	Chr4	13868930	13870930	1	1	0.2	13870748
AT5G05690	Chr5	1670758	1672758	-1	1	0.2	1671519
AT5G15440	Chr5	4963776	4965776	1	1	0.2	4965153
AT5G39270	Chr5	15449927	15451927	-1	1	0.2	15451312
AT5G63660	Chr5	25067716	25069716	1	1	0.2	25068794
AT2G11623	Chr2	4569861	4571861	-1	2	0.199	4571140	4571157
AT3G13480	Chr3	4380604	4382604	-1	1	0.199	4380622
AT3G59926	Chr3	21834084	21836084	-1	1	0.199	21834734
AT3G01100	Chr3	32742	34742	-1	2	0.1985	33116	33724
AT2G25070	Chr2	10330458	10332458	-1	1	0.198	10330458
AT2G32950	Chr2	13622241	13624241	1	1	0.198	13622950
AT3G28850	Chr3	10761725	10763725	1	1	0.198	10762651
AT2G01260	Chr2	133239	135239	-1	3	0.197333	134855	134931	134935
AT1G20850	Chr1	7214369	7216369	1	1	0.197	7216337
AT1G48100	Chr1	17479384	17481384	1	1	0.197	17481027
AT1G51190	Chr1	18680519	18682519	1	1	0.197	18681513
AT2G25710	Chr2	10624044	10626044	1	1	0.197	10626011
AT2G34890	Chr2	14354585	14356585	-1	1	0.197	14354774
AT3G03720	Chr3	924256	926256	-1	2	0.197	925146	925147
AT5G35410	Chr5	13391183	13393183	1	1	0.197	13392324
AT5G49580	Chr5	19745144	19747144	-1	1	0.197	19747018
AT2G41705	Chr2	17020634	17022634	1	2	0.1965	17022309	17022473
AT2G41720	Chr2	17022154	17024154	-1	2	0.1965	17022309	17022473
AT1G60670	Chr1	21981112	21983112	1	1	0.196	21982498
AT1G60690	Chr1	21981380	21983380	-1	1	0.196	21982498
AT1G61780	Chr1	22435825	22437825	-1	1	0.196	22436682
AT2G12900	Chr2	5137713	5139713	1	1	0.196	5138407
AT2G25850	Chr2	10691974	10693974	-1	1	0.196	10693473
AT2G25940	Chr2	10729925	10731925	-1	2	0.196	10730132	10730133
AT5G27000	Chr5	9389151	9391151	1	1	0.196	9390976
AT4G13060	Chr4	7402947	7404947	-1	2	0.1955	7404102	7404120
AT1G09050	Chr1	2909716	2911716	1	1	0.195	2911597
AT2G05635	Chr2	2067743	2069743	1	1	0.195	2068531
AT2G43840	Chr2	17779101	17781101	1	2	0.1945	17780135	17780390
AT5G42600	Chr5	16763331	16765331	1	2	0.1945	16763908	16764509
AT5G14250	Chr5	4551077	4553077	1	1	0.194	4552977
AT5G28823	Chr5	10672105	10674105	-1	1	0.194	10672689
AT5G36870	Chr5	14283570	14285570	1	1	0.194	14284809
AT5G61412	Chr5	24266325	24268325	-1	1	0.194	24266742
AT2G34050	Chr2	14019328	14021328	-1	1	0.193	14019918
AT3G29330	Chr3	11160724	11162724	-1	1	0.193	11161307
AT5G50810	Chr5	20288649	20290649	-1	1	0.193	20289391
AT2G44640	Chr2	18037597	18039597	1	1	0.192	18039346
AT3G25500	Chr3	9182227	9184227	-1	2	0.1915	9182891	9182993
AT2G30120	Chr2	12508878	12510878	-1	1	0.191	12509398
AT3G52710	Chr3	19254340	19256340	1	1	0.191	19255900
AT3G52720	Chr3	19255010	19257010	-1	1	0.191	19255900
AT4G27030	Chr4	13285671	13287671	1	1	0.191	13285801
AT4G29390	Chr4	14173353	14175353	-1	1	0.191	14174645
AT2G30210	Chr2	12534853	12536853	-1	3	0.191	12536079	12536210	12536740
AT1G32440	Chr1	11579272	11581272	1	1	0.19	11579426
AT1G34510	Chr1	12460278	12462278	-1	1	0.19	12461928
AT3G30210	Chr3	11714454	11716454	1	1	0.19	11714814
AT4G24560	Chr4	12394226	12396226	-1	1	0.19	12394782
AT5G58787	Chr5	23331096	23333096	1	1	0.19	23332012
AT5G58800	Chr5	23330357	23332357	-1	1	0.19	23332012
AT5G61228	Chr5	24210502	24212502	1	1	0.19	24212461
AT5G61230	Chr5	24210502	24212502	1	1	0.19	24212461
AT5G61250	Chr5	24211688	24213688	-1	1	0.19	24212461
AT5G35120	Chr5	13150566	13152566	-1	2	0.1895	13151380	13152355
AT3G13275	Chr3	4276845	4278845	-1	1	0.189	4278667
AT3G55390	Chr3	20252356	20254356	1	1	0.189	20254064
AT4G00350	Chr4	154543	156543	1	1	0.189	154843
AT1G35501	Chr1	12903121	12905121	1	1	0.188	12905004
AT1G50100	Chr1	18260762	18262762	1	1	0.188	18261663
AT4G25510	Chr4	12741164	12743164	-1	1	0.188	12741855
AT5G18470	Chr5	6069439	6071439	1	1	0.188	6069575
AT5G18480	Chr5	6069357	6071357	-1	1	0.188	6069575
AT3G16250	Chr3	5488854	5490854	-1	2	0.1875	5490796	5490802
AT4G02482	Chr4	1077170	1079170	1	2	0.1875	1078939	1079104
AT1G20460	Chr1	7055703	7057703	1	1	0.187	7055793
AT1G20480	Chr1	7055543	7057543	-1	1	0.187	7055793
AT1G76790	Chr1	28386625	28388625	-1	1	0.187	28387295
AT2G02220	Chr2	580454	582454	-1	1	0.187	581623
AT2G11626	Chr2	4573441	4575441	1	2	0.187	4574605	4575362
AT2G31957	Chr2	13226139	13228139	1	1	0.187	13228009
AT3G07630	Chr3	2437461	2439461	1	1	0.187	2438785
AT1G15250	Chr1	5222945	5224945	-1	1	0.186	5223590
AT1G26233	Chr1	9002737	9004737	-1	1	0.186	9002885
AT1G50710	Chr1	18483812	18485812	-1	1	0.186	18484615
AT2G31490	Chr2	13057556	13059556	1	1	0.186	13059090
AT2G31510	Chr2	13058943	13060943	-1	1	0.186	13059090
AT3G56730	Chr3	20729269	20731269	1	1	0.186	20731079
AT5G27210	Chr5	9451363	9453363	-1	1	0.186	9451986
AT5G34882	Chr5	12962376	12964376	1	1	0.186	12964004
AT1G28815	Chr1	10002185	10004185	1	2	0.1855	10003276	10003589
AT1G28820	Chr1	10002831	10004831	1	2	0.1855	10003276	10003589
AT1G28830	Chr1	10002994	10004994	1	2	0.1855	10003276	10003589
AT1G14455	Chr1	4922266	4924266	-1	1	0.185	4923120
AT1G33811	Chr1	12126076	12128076	1	1	0.185	12126548
AT2G40720	Chr2	16620669	16622669	1	1	0.185	16622280
AT3G28007	Chr3	10336131	10338131	-1	1	0.185	10338126
AT4G03600	Chr4	1576717	1578717	-1	1	0.185	1577642
AT4G08770	Chr4	5475501	5477501	-1	1	0.185	5475834
AT5G35715	Chr5	13634688	13636688	1	1	0.185	13635431
AT1G02130	Chr1	398153	400153	-1	1	0.184	398932
AT1G06830	Chr1	2090572	2092572	1	1	0.184	2090903
AT1G22610	Chr1	7949382	7951382	1	1	0.184	7950182
AT1G47495	Chr1	17160867	17162867	-1	1	0.184	17161047
AT1G76190	Chr1	28159119	28161119	1	1	0.184	28160516
AT1G76210	Chr1	28159157	28161157	-1	1	0.184	28160516
AT2G07280	Chr2	2999989	3001989	1	1	0.184	3001097
AT2G07290	Chr2	3000671	3002671	1	1	0.184	3001097
AT2G16430	Chr2	6853487	6855487	-1	1	0.184	6853947
AT3G52570	Chr3	19222441	19224441	1	1	0.184	19223737
AT5G62610	Chr5	24712577	24714577	-1	1	0.184	24714198
AT2G17070	Chr2	7159744	7161744	-1	1	0.183	7160133
AT3G17760	Chr3	6058080	6060080	-1	1	0.183	6058957
AT3G56420	Chr3	20635763	20637763	-1	1	0.183	20636364
AT4G13100	Chr4	7419663	7421663	-1	1	0.183	7419739
AT1G65342	Chr1	23872764	23874764	1	1	0.182	23873030
AT1G69700	Chr1	25795509	25797509	1	1	0.182	25797387
AT2G30960	Chr2	12823921	12825921	-1	2	0.182	12825747	12825766
AT2G33006	Chr2	13646875	13648875	-1	1	0.182	13647389
AT2G35520	Chr2	14561211	14563211	1	1	0.182	14562429
AT3G03400	Chr3	807595	809595	-1	1	0.182	809063
AT3G03405	Chr3	808726	810726	-1	1	0.182	809063
AT3G15030	Chr3	5050142	5052142	1	1	0.182	5051971
AT3G15050	Chr3	5050907	5052907	-1	1	0.182	5051971
AT5G14640	Chr5	4667291	4669291	-1	1	0.182	4667401
AT5G60142	Chr5	23796756	23798756	-1	2	0.182	23797085	23797109
AT1G78570	Chr1	29115540	29117540	1	1	0.181	29117232
AT4G09010	Chr4	5632090	5634090	-1	1	0.181	5634019
AT5G02280	Chr5	455887	457887	1	1	0.181	456730
AT5G36080	Chr5	13936350	13938350	1	1	0.181	13938349
AT1G05060	Chr1	1443963	1445963	-1	1	0.18	1444504
AT1G05430	Chr1	1586859	1588859	-1	1	0.18	1588038
AT1G43415	Chr1	16123855	16125855	1	1	0.18	16124218
AT1G52630	Chr1	19283452	19285452	-1	1	0.18	19285381
AT1G74270	Chr1	27494424	27496424	-1	1	0.18	27494424
AT2G04030	Chr2	1278300	1280300	1	1	0.18	1278809
AT3G22700	Chr3	7981552	7983552	-1	1	0.18	7982234
AT4G04540	Chr4	2209005	2211005	1	1	0.18	2209374
AT5G28810	Chr5	10662873	10664873	1	1	0.18	10663642
AT5G40155	Chr5	15783132	15785132	1	1	0.18	15783576
AT1G20225	Chr1	6972203	6974203	-1	1	0.179	6972299
AT2G04520	Chr2	1558764	1560764	-1	1	0.179	1560460
AT3G06610	Chr3	2061192	2063192	1	1	0.179	2062454
AT3G28899	Chr3	10815347	10817347	1	1	0.179	10816476
AT3G46640	Chr3	16915214	16917214	1	1	0.179	16916606
AT3G53710	Chr3	19617941	19619941	-1	1	0.179	19618497
AT5G44540	Chr5	17621566	17623566	-1	1	0.179	17622718
AT5G44550	Chr5	17622151	17624151	-1	1	0.179	17622718
AT1G55152	Chr1	20249355	20251355	-1	2	0.1785	20250412	20250413
AT3G27590	Chr3	10151995	10153995	1	2	0.1785	10153282	10153459
AT3G27600	Chr3	10151879	10153879	-1	2	0.1785	10153282	10153459
AT4G09587	Chr4	5884072	5886072	1	2	0.178	5885947	5885965
AT5G64170	Chr5	25252021	25254021	-1	1	0.178	25253747
AT1G65830	Chr1	24078615	24080615	-1	1	0.177	24079861
AT2G17525	Chr2	7351160	7353160	1	1	0.177	7352671
AT2G32415	Chr2	13396485	13398485	-1	1	0.177	13398355
AT3G23350	Chr3	8308565	8310565	1	1	0.177	8310385
AT5G40930	Chr5	16125152	16127152	1	1	0.177	16125366
AT5G40940	Chr5	16123817	16125817	-1	1	0.177	16125366
AT5G35290	Chr5	13274606	13276606	-1	2	0.1765	13274663	13275044
AT2G38646	Chr2	15794811	15796811	1	1	0.176	15796053
AT3G17900	Chr3	6114717	6116717	1	1	0.176	6116384
AT3G46300	Chr3	16748657	16750657	-1	1	0.176	16750104
AT4G12110	Chr4	7053352	7055352	1	1	0.176	7054557
AT4G12115	Chr4	7053433	7055433	1	1	0.176	7054557
AT5G17920	Chr5	5879693	5881693	1	2	0.176	5880863	5880995
AT5G28900	Chr5	10765176	10767176	1	1	0.176	10766015
AT5G52570	Chr5	20945408	20947408	-1	1	0.176	20946633
AT1G45145	Chr1	16809492	16811492	-1	1	0.175	16810534
AT2G04750	Chr2	1644083	1646083	-1	1	0.175	1644464
AT2G10975	Chr2	4267832	4269832	1	1	0.175	4268465
AT2G20400	Chr2	8514164	8516164	1	1	0.175	8516048
AT1G26960	Chr1	9282131	9284131	1	1	0.174	9282316
AT2G16230	Chr2	6770919	6772919	-1	1	0.174	6772688
AT3G48131	Chr3	17495781	17497781	-1	1	0.174	17496316
AT4G09550	Chr4	5862113	5864113	1	1	0.174	5863803
AT5G11690	Chr5	3725106	3727106	1	1	0.174	3726849
AT5G28262	Chr5	10091742	10093742	1	2	0.174	10093396	10093400
AT1G31885	Chr1	11319406	11321406	1	1	0.173	11320237
AT5G28610	Chr5	10458796	10460796	1	1	0.173	10459227
AT5G28620	Chr5	10457879	10459879	-1	1	0.173	10459227
AT5G35610	Chr5	13570224	13572224	-1	1	0.173	13571651
AT5G42230	Chr5	16591731	16593731	1	1	0.173	16593446
AT5G42232	Chr5	16592975	16594975	1	1	0.173	16593446
AT5G54770	Chr5	21839394	21841394	1	1	0.173	21841113
AT1G27690	Chr1	9562269	9564269	1	1	0.172	9564269
AT1G27695	Chr1	9563843	9565843	1	1	0.172	9564269
AT1G53460	Chr1	19628239	19630239	-1	1	0.172	19629597
AT2G26300	Chr2	10869090	10871090	1	1	0.172	10870637
AT3G54990	Chr3	20088686	20090686	-1	1	0.172	20089216
AT4G10613	Chr4	6371679	6373679	1	1	0.172	6373173
AT4G11800	Chr4	6892426	6894426	-1	1	0.172	6892465
AT1G48130	Chr1	17491162	17493162	1	1	0.171	17492362
AT1G48145	Chr1	17491942	17493942	-1	1	0.171	17492362
AT1G64540	Chr1	23570604	23572604	1	1	0.171	23572045
AT2G04066	Chr2	1341959	1343959	-1	1	0.171	1343440
AT2G04070	Chr2	1342863	1344863	-1	1	0.171	1343440
AT3G24170	Chr3	8680172	8682172	-1	1	0.171	8680744
AT3G47830	Chr3	17370727	17372727	1	1	0.171	17372497
AT3G47836	Chr3	17370641	17372641	-1	1	0.171	17372497
AT2G40815	Chr2	16663330	16665330	-1	1	0.17	16664844
AT3G17440	Chr3	5948956	5950956	-1	1	0.17	5949746
AT3G59330	Chr3	21629398	21631398	-1	1	0.17	21629428
AT4G05630	Chr4	2904599	2906599	-1	1	0.17	2905867
AT4G20760	Chr4	10857678	10859678	1	1	0.17	10857678
AT5G19500	Chr5	6522517	6524517	1	1	0.17	6522750
AT2G40730	Chr2	16618654	16620654	-1	2	0.1695	16619915	16620084
AT2G13440	Chr2	5422967	5424967	-1	1	0.169	5423066
AT4G03550	Chr4	1554649	1556649	1	1	0.169	1556197
AT4G11655	Chr4	6843195	6845195	1	1	0.169	6844973
AT4G15415	Chr4	8584845	8586845	1	1	0.169	8586339
AT1G43720	Chr1	16237609	16239609	1	2	0.1685	16237729	16238042
AT2G01750	Chr2	332131	334131	1	1	0.168	332400
AT2G13610	Chr2	5497821	5499821	-1	1	0.168	5499013
AT2G25270	Chr2	10431351	10433351	1	1	0.168	10431785
AT2G46050	Chr2	18557748	18559748	1	1	0.168	18559227
AT1G18382	Chr1	6293270	6295270	-1	1	0.167	6293488
AT1G25500	Chr1	8893028	8895028	-1	1	0.167	8893715
AT2G29150	Chr2	12201785	12203785	-1	1	0.167	12202064
AT2G38550	Chr2	15769371	15771371	1	1	0.167	15770800
AT2G38570	Chr2	15769646	15771646	-1	1	0.167	15770800
AT3G17580	Chr3	5997187	5999187	1	1	0.167	5998683
AT3G21180	Chr3	7405999	7407999	1	1	0.167	7407132
AT3G57350	Chr3	20931957	20933957	-1	1	0.167	20933707
AT5G12400	Chr5	3984563	3986563	1	1	0.167	3984963
AT5G24120	Chr5	8081774	8083774	-1	1	0.167	8082979
AT5G37730	Chr5	14729197	14731197	-1	1	0.167	14730790
AT5G52600	Chr5	20953713	20955713	-1	1	0.167	20954947
AT2G04115	Chr2	1376492	1378492	1	1	0.166	1377717
AT3G56640	Chr3	20699731	20701731	1	1	0.166	20701411
AT3G56660	Chr3	20699604	20701604	-1	1	0.166	20701411
AT4G31660	Chr4	15042891	15044891	1	1	0.166	15043954
AT4G08035	Chr4	4766638	4768638	1	1	0.165	4767758
AT2G16930	Chr2	7072955	7074955	1	2	0.1645	7074413	7074415
AT1G13570	Chr1	4617130	4619130	-1	1	0.164	4617517
AT1G27565	Chr1	9499016	9501016	1	1	0.164	9500309
AT3G08960	Chr3	2727307	2729307	-1	1	0.164	2728490
AT3G30387	Chr3	11849086	11851086	1	1	0.164	11850090
AT4G37530	Chr4	17339762	17341762	1	1	0.164	17341666
AT4G37540	Chr4	17340995	17342995	-1	1	0.164	17341666
AT5G33370	Chr5	12396516	12398516	-1	1	0.164	12398364
AT5G51350	Chr5	20478480	20480480	-1	1	0.164	20478723
AT5G45570	Chr5	18150753	18152753	1	2	0.1635	18152190	18152445
AT1G29025	Chr1	10028108	10030108	-1	1	0.163	10029749
AT1G45240	Chr1	16895432	16897432	1	1	0.163	16897110
AT1G45242	Chr1	16896981	16898981	1	1	0.163	16897110
AT2G05540	Chr2	2018234	2020234	1	1	0.163	2018989
AT3G07195	Chr3	2289638	2291638	1	1	0.163	2291607
AT3G07210	Chr3	2289931	2291931	-1	1	0.163	2291607
AT3G45577	Chr3	16467585	16469585	1	1	0.163	16467704
AT3G45580	Chr3	16466029	16468029	-1	1	0.163	16467704
AT4G35490	Chr4	16560736	16562736	1	1	0.163	16562650
AT1G42470	Chr1	15691475	15693475	1	2	0.1625	15691917	15692125
AT1G62880	Chr1	22908390	22910390	1	1	0.162	22909169
AT1G62886	Chr1	22907564	22909564	1	1	0.162	22909169
AT3G04690	Chr3	1273667	1275667	-1	1	0.162	1273848
AT5G35590	Chr5	13515876	13517876	-1	1	0.162	13517554
AT3G02740	Chr3	594036	596036	1	1	0.161	594624
AT4G14301	Chr4	8010583	8012583	-1	1	0.161	8012166
AT4G14305	Chr4	8011912	8013912	-1	1	0.161	8012166
AT5G58120	Chr5	23107618	23109618	1	1	0.161	23108330
AT5G10490	Chr5	3263667	3265667	-1	2	0.1605	3264135	3264345
AT1G16000	Chr1	5469943	5471943	1	1	0.16	5470536
AT2G31432	Chr2	13043069	13045069	1	1	0.16	13043851
AT2G31450	Chr2	13043353	13045353	-1	1	0.16	13043851
AT3G21660	Chr3	7596182	7598182	-1	1	0.16	7596587
AT3G47600	Chr3	17263605	17265605	-1	1	0.16	17264816
AT4G19905	Chr4	10531907	10533907	-1	1	0.16	10533754
AT1G62380	Chr1	22706447	22708447	1	1	0.159	22706982
AT4G02870	Chr4	1250493	1252493	-1	1	0.159	1251554
AT4G08760	Chr4	5462123	5464123	-1	2	0.159	5463673	5463845
AT1G16260	Chr1	5532164	5534164	-1	1	0.158	5534164
AT2G31290	Chr2	12990232	12992232	1	1	0.158	12991576
AT4G12350	Chr4	7122397	7124397	1	1	0.158	7123546
AT4G12360	Chr4	7121774	7123774	-1	1	0.158	7123546
AT4G32300	Chr4	15309118	15311118	1	1	0.158	15310657
AT5G66815	Chr5	26256383	26258383	1	1	0.158	26257361
AT2G34100	Chr2	14036180	14038180	-1	1	0.157	14036864
AT4G28706	Chr4	13882701	13884701	1	1	0.157	13883250
AT5G40330	Chr5	15850559	15852559	1	1	0.157	15851875
AT5G40340	Chr5	15850560	15852560	-1	1	0.157	15851875
AT5G52070	Chr5	20777642	20779642	1	1	0.157	20778376
AT5G62680	Chr5	24744839	24746839	-1	1	0.157	24746120
AT1G08790	Chr1	2801472	2803472	1	1	0.156	2802680
AT1G73177	Chr1	27084029	27086029	-1	1	0.156	27085570
AT3G09960	Chr3	3060351	3062351	1	1	0.156	3062069
AT1G48020	Chr1	17423590	17425590	-1	2	0.155	17423847	17424492
AT3G45638	Chr3	16491250	16493250	-1	1	0.155	16492841
AT3G60990	Chr3	22259855	22261855	-1	2	0.155	22260498	22260808
AT5G01445	Chr5	167257	169257	-1	1	0.155	167745
AT5G53780	Chr5	21442763	21444763	-1	2	0.155	21443909	21443910
AT5G61070	Chr5	24150621	24152621	-1	1	0.155	24150958
AT3G18390	Chr3	6299079	6301079	1	1	0.154	6299154
AT3G18400	Chr3	6297855	6299855	-1	1	0.154	6299154
AT4G16400	Chr4	9025974	9027974	1	1	0.154	9026588
AT5G58050	Chr5	23078858	23080858	-1	2	0.154	23079322	23079715
AT1G71300	Chr1	26449858	26451858	1	1	0.152	26450098
AT5G37980	Chr5	14876637	14878637	1	1	0.152	14878375
AT5G61210	Chr5	24207141	24209141	1	1	0.152	24207456
AT4G35420	Chr4	16536036	16538036	-1	2	0.1515	16538018	16538028
AT1G34400	Chr1	12412188	12414188	-1	1	0.151	12414153
AT1G51500	Chr1	18793037	18795037	-1	1	0.151	18794051
AT2G37940	Chr2	15515715	15517715	1	3	0.151	15516155	15516840	15516941
AT2G39900	Chr2	16293858	16295858	1	1	0.151	16295709
AT2G39920	Chr2	16294438	16296438	-1	1	0.151	16295709
AT2G39940	Chr2	16303914	16305914	-1	1	0.151	16304301
AT2G24970	Chr2	10287424	10289424	-1	1	0.15	10288230
AT4G12470	Chr4	7190713	7192713	-1	1	0.15	7191738
AT1G04200	Chr1	1112098	1114098	1	2	0.1495	1113745	1113768
AT2G04700	Chr2	1634910	1636910	1	1	0.149	1635131
AT5G23665	Chr5	7909947	7911947	1	1	0.149	7911855
AT5G23680	Chr5	7911832	7913832	-1	1	0.149	7911855
AT1G17590	Chr1	6017786	6019786	-1	1	0.148	6018638
AT3G62040	Chr3	22662585	22664585	-1	1	0.148	22664580
AT5G22315	Chr5	7317466	7319466	1	1	0.148	7318808
AT5G22330	Chr5	7318303	7320303	-1	1	0.148	7318808
AT5G04860	Chr5	1387074	1389074	-1	1	0.147	1388994
AT5G27720	Chr5	9692732	9694732	1	1	0.147	9693823
AT1G47128	Chr1	17018115	17020115	-1	1	0.146	17019489
AT1G54790	Chr1	20112861	20114861	-1	1	0.146	20114743
AT2G45100	Chr2	18211996	18213996	-1	1	0.146	18213565
AT5G56330	Chr5	22406236	22408236	1	1	0.146	22406751
AT1G06720	Chr1	2051377	2053377	-1	1	0.145	2051686
AT2G11620	Chr2	4571768	4573768	1	1	0.145	4571875
AT3G06410	Chr3	1944311	1946311	-1	1	0.145	1945156
AT3G11590	Chr3	3653798	3655798	1	1	0.145	3655638
AT3G13880	Chr3	4563656	4565656	1	1	0.145	4565051
AT3G13890	Chr3	4563910	4565910	-1	1	0.145	4565051
AT3G13898	Chr3	4573666	4575666	1	1	0.145	4574434
AT5G44700	Chr5	17710226	17712226	-1	1	0.145	17710237
AT5G10278	Chr5	3198154	3200154	1	1	0.144	3198660
AT2G15960	Chr2	6693690	6695690	1	1	0.143	6694710
AT2G36580	Chr2	14982168	14984168	1	1	0.143	14982766
AT3G15400	Chr3	5189337	5191337	1	1	0.143	5190487
AT3G49000	Chr3	17884424	17886424	1	1	0.143	17885941
AT3G49630	Chr3	18120294	18122294	1	1	0.143	18121342
AT3G49645	Chr3	18121043	18123043	-1	1	0.143	18121342
AT5G01010	Chr5	-657	1343	-1	1	0.143	744
AT2G03290	Chr2	994146	996146	1	1	0.142	995336
AT2G03300	Chr2	995112	997112	-1	1	0.142	995336
AT2G38010	Chr2	15545986	15547986	1	1	0.142	15546836
AT3G43590	Chr3	15304912	15306912	1	3	0.141667	15305722	15306281	15306696
AT1G61660	Chr1	22378095	22380095	-1	2	0.141	22378406	22378407
AT1G67990	Chr1	25071262	25073262	1	1	0.141	25072653
AT2G46170	Chr2	18583981	18585981	1	1	0.141	18585592
AT3G21990	Chr3	7722849	7724849	1	1	0.141	7724482
AT3G22050	Chr3	7724069	7726069	1	1	0.141	7724482
AT3G50590	Chr3	18500199	18502199	1	1	0.141	18500867
AT4G09880	Chr4	6032781	6034781	1	1	0.141	6034362
AT1G04580	Chr1	1245810	1247810	-1	1	0.14	1246562
AT3G03480	Chr3	827087	829087	-1	1	0.14	828765
AT3G15910	Chr3	5367405	5369405	1	1	0.14	5368803
AT3G43148	Chr3	14941657	14943657	1	1	0.14	14941957
AT3G54360	Chr3	19843844	19845844	-1	1	0.14	19844886
AT3G57600	Chr3	21040110	21042110	1	1	0.14	21040386
AT3G57610	Chr3	21038530	21040530	-1	1	0.14	21040386
AT5G45580	Chr5	18154266	18156266	-1	1	0.14	18155676
AT2G43030	Chr2	17516621	17518621	1	1	0.139	17518490
AT3G49070	Chr3	17908958	17910958	-1	1	0.139	17909354
AT4G12850	Chr4	7326063	7328063	1	1	0.139	7326379
AT1G29990	Chr1	10413175	10415175	1	1	0.138	10414450
AT2G20140	Chr2	8407547	8409547	1	1	0.137	8409506
AT2G20142	Chr2	8409105	8411105	1	1	0.137	8409506
AT5G02510	Chr5	547008	549008	1	1	0.136	548469
AT5G02530	Chr5	548235	550235	-1	1	0.136	548469
AT5G04110	Chr5	1086161	1088161	-1	1	0.136	1087799
AT5G13640	Chr5	4347765	4349765	1	1	0.136	4349346
AT5G11660	Chr5	3713100	3715100	1	2	0.1355	3713465	3713788
AT3G49080	Chr3	17910640	17912640	-1	1	0.135	17911598
AT3G49744	Chr3	18168242	18170242	-1	1	0.135	18168921
AT3G49750	Chr3	18168436	18170436	-1	1	0.135	18168921
AT4G04223	Chr4	2002341	2004341	1	1	0.135	2003104
AT5G17900	Chr5	5867274	5869274	1	1	0.135	5869214
AT1G63100	Chr1	23010068	23012068	-1	1	0.134	23011190
AT4G18870	Chr4	10086666	10088666	1	1	0.134	10087801
AT2G37950	Chr2	15516546	15518546	-1	2	0.1335	15516840	15516941
AT3G01610	Chr3	235465	237465	1	1	0.133	235514
AT5G22470	Chr5	7380212	7382212	1	1	0.133	7381955
AT3G44680	Chr3	15988742	15990742	-1	1	0.131	15989905
AT5G46040	Chr5	18335263	18337263	-1	1	0.131	18337038
AT1G04800	Chr1	1341528	1343528	-1	1	0.13	1342832
AT2G01530	Chr2	240298	242298	1	1	0.13	241282
AT2G01540	Chr2	239900	241900	-1	1	0.13	241282
AT2G38620	Chr2	15788127	15790127	1	1	0.13	15788981
AT3G25810	Chr3	9366988	9368988	1	1	0.13	9368350
AT4G34860	Chr4	16312851	16314851	-1	1	0.13	16313095
AT5G08730	Chr5	2810685	2812685	-1	1	0.13	2811377
AT5G45890	Chr5	18289344	18291344	1	1	0.13	18291200
AT2G03350	Chr2	1011176	1013176	-1	1	0.129	1012614
AT2G02480	Chr2	664101	666101	1	3	0.128667	664545	664567	665901
AT5G57040	Chr5	22670278	22672278	-1	4	0.1285	22670890	22671386	22671551	22671570
AT2G40630	Chr2	16591992	16593992	1	1	0.128	16592873
AT2G40650	Chr2	16592167	16594167	-1	1	0.128	16592873
AT5G23900	Chr5	7989899	7991899	-1	1	0.128	7990520
AT5G61480	Chr5	24304032	24306032	-1	1	0.128	24304663
AT5G65445	Chr5	25736009	25738009	-1	1	0.128	25736500
AT1G31640	Chr1	11188360	11190360	-1	1	0.127	11188724
AT1G24620	Chr1	8661418	8663418	-1	1	0.125	8663056
AT5G18030	Chr5	5909170	5911170	1	1	0.124	5910209
AT5G18037	Chr5	5909319	5911319	-1	1	0.124	5910209
AT1G52430	Chr1	19208453	19210453	-1	1	0.123	19209821
AT3G42880	Chr3	14754885	14756885	1	1	0.123	14756714
AT1G10400	Chr1	3396945	3398945	-1	1	0.122	3398650
AT4G26320	Chr4	13031008	13033008	-1	1	0.122	13032581
AT3G02220	Chr3	411143	413143	-1	3	0.121333	411285	411490	411577
AT3G26940	Chr3	9866915	9868915	-1	1	0.121	9868552
AT3G51090	Chr3	18695527	18697527	-1	1	0.121	18696660
AT4G39990	Chr4	18240268	18242268	1	3	0.121	18240536	18240537	18241068
AT3G43572	Chr3	15270776	15272776	-1	1	0.119	15271058
AT5G35210	Chr5	13231458	13233458	-1	1	0.118	13231923
AT5G60830	Chr5	24054851	24056851	1	1	0.118	24056851
AT1G74240	Chr1	27488393	27490393	1	1	0.117	27489559
AT1G74260	Chr1	27489087	27491087	-1	1	0.117	27489559
AT5G24352	Chr5	8235588	8237588	1	1	0.117	8237315
AT5G24355	Chr5	8236327	8238327	-1	2	0.117	8237315	8237809
AT1G74720	Chr1	27646032	27648032	1	1	0.115	27646209
AT5G45680	Chr5	18206751	18208751	1	1	0.115	18208186
AT5G45690	Chr5	18207413	18209413	-1	1	0.115	18208186
AT1G03150	Chr1	758677	760677	1	1	0.114	759078
AT3G46680	Chr3	16923344	16925344	-1	1	0.114	16924586
AT1G66330	Chr1	24314059	24316059	-1	1	0.113	24315581
AT2G43480	Chr2	17674087	17676087	1	1	0.113	17675075
AT3G46860	Chr3	16988671	16990671	1	1	0.113	16989786
AT3G54960	Chr3	20078276	20080276	-1	1	0.113	20079399
AT4G09420	Chr4	5787277	5789277	-1	1	0.113	5788522
AT1G20220	Chr1	6969326	6971326	-1	1	0.111	6969552
AT5G55630	Chr5	22122915	22124915	1	2	0.109	22124406	22124530
AT1G07980	Chr1	2464113	2466113	-1	1	0.108	2465864
AT2G22830	Chr2	9414570	9416570	-1	2	0.108	9414570	9416538
AT4G19003	Chr4	10144669	10146669	-1	2	0.108	10145877	10146277
AT4G35519	Chr4	16567324	16569324	-1	1	0.106	16568452
AT3G49480	Chr3	18060337	18062337	-1	3	0.105667	18061625	18061931	18061992
AT3G23890	Chr3	8583866	8585866	1	1	0.105	8585453
AT5G41150	Chr5	16189951	16191951	-1	1	0.105	16190951
AT1G13010	Chr1	4417010	4419010	1	1	0.104	4418713
AT5G25590	Chr5	8798097	8800097	-1	3	0.102667	8798872	8798873	8799403
AT4G31590	Chr4	15015326	15017326	-1	2	0.102	15015344	15016361
AT5G67110	Chr5	26362163	26364163	-1	1	0.101	26364001
AT2G23370	Chr2	9644534	9646534	-1	2	0.0955	9644880	9646310
AT1G43820	Chr1	16326351	16328351	-1	3	0.093	16326368	16327189	16327951
AT1G23310	Chr1	8215576	8217576	-1	4	0.090975	8215949	8215997	8216033	8216118
AT4G28700	Chr4	13873399	13875399	1	2	0.08965	13874411	13874841
AT1G55450	Chr1	20375131	20377131	-1	1	0.0892	20376773
AT3G10300	Chr3	3184933	3186933	1	3	0.089	3185295	3185471	3185564
AT2G07599	Chr2	3292992	3294992	-1	1	0.087	3292993
AT5G15690	Chr5	5061199	5063199	-1	2	0.085	5062326	5063116
AT5G25300	Chr5	8684215	8686215	1	1	0.0845	8685027
AT3G30778	Chr3	12303227	12305227	-1	3	0.0806667	12303510	12304283	12305066
AT5G49760	Chr5	19844392	19846392	1	1	0.08	19846247
AT4G31580	Chr4	15016161	15018161	1	4	0.07975	15016361	15017898	15017939	15017940
AT5G23070	Chr5	7672219	7674219	1	2	0.0795	7672475	7673315
AT1G52170	Chr1	19105936	19107936	1	1	0.0769	19107891
AT5G27960	Chr5	9864041	9866041	-1	3	0.0766667	9865272	9865502	9865756
AT1G34030	Chr1	12216916	12218916	-1	4	0.07475	12217076	12217795	12218595	12218791
AT1G78930	Chr1	29238967	29240967	-1	3	0.072	29240115	29240124	29240136
AT3G33528	Chr3	13890095	13892095	-1	3	0.0706667	13890584	13890596	13890700
AT3G21950	Chr3	7709394	7711394	1	3	0.07	7710285	7710338	7711184
AT3G27328	Chr3	10043598	10045598	1	2	0.07	10043735	10043850
AT2G25344	Chr2	10465115	10467115	1	2	0.0665	10465951	10466376
AT1G57613	Chr1	21001445	21003445	1	2	0.066	21002592	21002996
AT5G19010	Chr5	6282889	6284889	-1	2	0.062	6283771	6284693
AT2G16620	Chr2	6935059	6937059	-1	2	0.0615	6935154	6935267
AT2G13500	Chr2	5458566	5460566	1	2	0.0595	5459043	5460051
AT4G12830	Chr4	7321373	7323373	1	2	0.057	7321642	7321658
AT2G15910	Chr2	6679072	6681072	-1	2	0.0565	6679332	6679708
AT1G10730	Chr1	3551916	3553916	1	2	0.0545	3553288	3553356
AT5G34870	Chr5	12954268	12956268	1	2	0.0545	12954596	12955251
AT1G80745	Chr1	29909372	29911372	1	2	0.0535	29911044	29911129
AT1G80760	Chr1	29909475	29911475	-1	2	0.0535	29911044	29911129
AT4G37090	Chr4	17183025	17185025	1	2	0.0525	17183729	17184480
AT1G50610	Chr1	18445936	18447936	1	2	0.0515	18446517	18446633
AT5G04310	Chr5	1178945	1180945	-1	3	0.048	1179136	1179174	1179846
AT5G06170	Chr5	1841700	1843700	1	2	0.0465	1842520	1842664
AT5G26640	Chr5	9232781	9234781	-1	2	0.0455	9233562	9234014
AT4G30580	Chr4	14640692	14642692	-1	2	0.0455	14641434	14641491
AT1G09590	Chr1	3096360	3098360	1	2	0.0455	3097839	3097898
AT1G53450	Chr1	19624755	19626755	-1	2	0.0445	19625151	19626164
AT1G24310	Chr1	8571993	8573993	1	2	0.044	8572273	8573804
AT2G16870	Chr2	7036417	7038417	-1	2	0.0435	7037951	7038002
AT3G46470	Chr3	16827931	16829931	-1	2	0.043	16828678	16828980
AT1G01050	Chr1	29184	31184	-1	3	0.0413333	29695	30164	30893
AT4G17260	Chr4	9423356	9425356	1	2	0.041	9423815	9423830
AT1G29330	Chr1	10162008	10164008	-1	2	0.04	10162589	10163548
AT3G23010	Chr3	8134882	8136882	1	2	0.0395	8135691	8136258
AT3G04820	Chr3	1321710	1323710	-1	2	0.039	1322723	1323330
AT5G65200	Chr5	25627887	25629887	-1	3	0.0383333	25628354	25629211	25629508
AT1G36730	Chr1	13691107	13693107	-1	2	0.038	13691211	13691290
AT1G36732	Chr1	13691107	13693107	-1	2	0.038	13691211	13691290
AT4G26230	Chr4	13002429	13004429	1	2	0.038	13002896	13003608
AT3G42628	Chr3	14524231	14526231	-1	2	0.037	14524403	14525521
AT1G33800	Chr1	12118891	12120891	1	2	0.036	12120339	12120655
AT1G32380	Chr1	11549374	11551374	1	2	0.0345	11551322	11551327
AT1G32385	Chr1	11550125	11552125	1	2	0.0345	11551322	11551327
AT5G37473	Chr5	14613155	14615155	-1	2	0.0335	14614184	14614298
AT2G16600	Chr2	6933240	6935240	1	2	0.033	6933978	6935154
AT3G23860	Chr3	8567497	8569497	-1	2	0.033	8567780	8568292
AT2G20330	Chr2	8483255	8485255	-1	2	0.0325	8483776	8483967
AT3G01150	Chr3	54577	56577	1	4	0.032	55125	55146	55484	55924
AT5G28950	Chr5	10820407	10822407	1	3	0.0303333	10821291	10821312	10822141
AT5G28463	Chr5	10234157	10236157	1	2	0.0295	10234597	10234938
AT1G44920	Chr1	16718775	16720775	-1	2	0.029	16720152	16720225
AT3G49051	Chr3	17900768	17902768	-1	2	0.029	17901723	17901847
AT3G49055	Chr3	17901643	17903643	-1	2	0.029	17901723	17901847
AT3G02200	Chr3	410231	412231	1	4	0.0285	410863	411285	411490	411577
AT3G30383	Chr3	11841661	11843661	1	3	0.027	11843046	11843635	11843642
AT5G46330	Chr5	18460442	18462442	1	2	0.0265	18461251	18462404
AT2G07705	Chr2	3327140	3329140	1	2	0.0262	3328132	3328293
AT2G07794	Chr2	3327600	3329600	-1	2	0.0262	3328132	3328293
AT2G07681	Chr2	3238539	3240539	1	2	0.0259	3239673	3239714
AT4G33520	Chr4	15831427	15833427	1	2	0.0245	15832852	15833196
AT1G14540	Chr1	4948488	4950488	-1	2	0.0235	4948509	4948714
AT1G29830	Chr1	10349663	10351663	1	2	0.023	10350328	10350498
AT1G32000	Chr1	11373875	11375875	-1	2	0.0225	11373948	11374253
AT3G23950	Chr3	8603428	8605428	-1	2	0.0225	8603983	8604850
AT2G07830	Chr2	3420348	3422348	-1	1	0.0222	3422258
AT5G35580	Chr5	13516681	13518681	1	2	0.02	13517554	13518523
AT5G42560	Chr5	16722153	16724153	1	2	0.02	16722847	16723028
AT3G54040	Chr3	19729620	19731620	-1	2	0.0195	19730070	19730794
AT5G28442	Chr5	10219496	10221496	-1	2	0.0175	10220259	10220640
AT5G36000	Chr5	13892977	13894977	1	2	0.0175	13894793	13894810
AT5G36001	Chr5	13894521	13896521	1	2	0.0175	13894793	13894810
AT5G17320	Chr5	5645258	5647258	-1	2	0.0173	5646087	5646113
AT5G45573	Chr5	18148932	18150932	-1	2	0.0155	18149114	18149692
AT2G26760	Chr2	11070107	11072107	1	2	0.015	11071266	11071645
AT3G61360	Chr3	22392326	22394326	-1	2	0.015	22393459	22394049
AT2G16640	Chr2	6940793	6942793	-1	2	0.015	6941846	6941947
AT2G07714	Chr2	3351863	3353863	-1	1	0.0143	3352651
AT4G01328	Chr4	544288	546288	-1	2	0.014	544288	544805
AT2G04280	Chr2	1468393	1470393	-1	2	0.0115	1469143	1469972
AT1G63790	Chr1	23274623	23276623	-1	2	0.01	23274869	23275315
AT1G63800	Chr1	23274754	23276754	-1	2	0.01	23274869	23275315
AT1G47660	Chr1	17266220	17268220	-1	2	0.0095	17267672	17267918
AT5G29054	Chr5	10939666	10941666	-1	2	0.0055	10939938	10940981
AT1G56220	Chr1	20711477	20713477	1	2	0.0035	20713056	20713169
AT5G21900	Chr5	7170821	7172821	1	2	0.0035	7171890	7171903
AT2G08986	Chr2	3570752	3572752	1	2	0.0028	3571197	3571246
AT3G45190	Chr3	16282832	16284832	-1	2	0.0025	16283553	16283664
AT3G41762	Chr3	14003063	14005063	-1	9	0.00105778	14003781	14003917	14004005	14004241	14004419	14004771	14004779	14004931	14004957
AT4G19610	Chr4	10423249	10425249	1	2	-0.0005	10424645	10424832
AT4G19630	Chr4	10423246	10425246	-1	2	-0.0005	10424645	10424832
AT2G15420	Chr2	6470507	6472507	-1	2	-0.0005	6470648	6471160
AT5G39865	Chr5	15685258	15687258	-1	2	-0.0005	15685942	15686229
AT2G20597	Chr2	8584539	8586539	1	2	-0.001	8586068	8586494
AT5G17570	Chr5	5736463	5738463	1	2	-0.001	5737306	5738310
AT5G17590	Chr5	5737039	5739039	-1	2	-0.001	5737306	5738310
AT4G08395	Chr4	5206754	5208754	1	2	-0.0025	5207643	5207747
AT2G25000	Chr2	10300652	10302652	1	2	-0.004	10301534	10302418
AT2G25011	Chr2	10301519	10303519	-1	2	-0.004	10301534	10302418
AT4G27100	Chr4	13311594	13313594	1	2	-0.0055	13311976	13312162
AT1G30380	Chr1	10623164	10625164	1	2	-0.006	10624803	10624913
AT2G34780	Chr2	14312317	14314317	1	2	-0.006	14314021	14314231
AT5G60980	Chr5	24127781	24129781	1	2	-0.006	24128611	24128667
AT4G34320	Chr4	16129021	16131021	1	2	-0.0065	16130420	16130437
AT4G34340	Chr4	16129712	16131712	-1	2	-0.0065	16130420	16130437
AT2G18280	Chr2	7665013	7667013	1	2	-0.007	7665125	7665283
AT2G07792	Chr2	3278931	3280931	1	1	-0.00739	3279441
AT1G20210	Chr1	6971034	6973034	1	2	-0.0075	6971845	6972299
AT1G05385	Chr1	1575489	1577489	-1	2	-0.008	1575506	1576990
AT5G59840	Chr5	23688025	23690025	-1	2	-0.0085	23688560	23689431
AT1G16250	Chr1	5534105	5536105	1	2	-0.009	5534164	5535429
AT3G14130	Chr3	4672829	4674829	-1	2	-0.009	4672992	4673508
AT3G13870	Chr3	4552576	4554576	-1	2	-0.0095	4553654	4553745
AT1G09260	Chr1	2982658	2984658	1	2	-0.01	2984578	2984584
AT1G05240	Chr1	1517503	1519503	1	2	-0.011	1517639	1517708
AT1G34300	Chr1	12355746	12357746	1	2	-0.0115	12356804	12357643
AT1G34310	Chr1	12356255	12358255	-1	2	-0.0115	12356804	12357643
AT3G30320	Chr3	11803104	11805104	1	2	-0.0115	11803937	11804492
AT4G04632	Chr4	2284858	2286858	-1	2	-0.0115	2285025	2285911
AT2G24060	Chr2	9911187	9913187	1	2	-0.0125	9911592	9912956
AT2G07798	Chr2	3307298	3309298	1	2	-0.0131	3308000	3309233
AT1G79560	Chr1	29495382	29497382	1	2	-0.015	29496004	29496331
AT5G27967	Chr5	9876220	9878220	1	2	-0.015	9877103	9877758
AT5G22590	Chr5	7434986	7436986	1	2	-0.016	7435794	7436110
AT1G11800	Chr1	3963722	3965722	-1	2	-0.0165	3964746	3965430
AT1G24450	Chr1	8607148	8609148	1	2	-0.017	8609105	8609136
AT2G15170	Chr2	6354688	6356688	1	3	-0.017	6355653	6355721	6355793
AT2G15185	Chr2	6355329	6357329	-1	3	-0.017	6355653	6355721	6355793
AT2G19530	Chr2	8176471	8178471	1	2	-0.0175	8177378	8177536
AT2G19550	Chr2	8177289	8179289	-1	2	-0.0175	8177378	8177536
AT3G41979	Chr3	14009238	14011238	1	54	-0.0175185	14009289	14009352	14009652	14009658	14009668	14009675	14009680	14010313	14010322	14010326	14010347	14010359	14010385	14010466	14010472	14010653	14010670	14010686	14010693	14010722	14010750	14010757	14010758	14010759	14010760	14010761	14010762	14010773	14010777	14010780	14010799	14010814	14010816	14010819	14010823	14010942	14010964	14010977	14010988	14010998	14011006	14011008	14011014
AT5G47740	Chr5	18990414	18992414	1	2	-0.0185	18991293	18991403
AT3G43083	Chr3	14872327	14874327	-1	2	-0.0185	14872767	14873315
AT2G07835	Chr2	3446001	3448001	-1	1	-0.0192	3447898
AT1G60505	Chr1	21926506	21928506	-1	2	-0.0195	21926572	21926577
AT5G26770	Chr5	9290623	9292623	-1	2	-0.02	9292412	9292496
AT2G07708	Chr2	3334689	3336689	1	1	-0.0201	3335339
AT3G43120	Chr3	14894002	14896002	1	2	-0.0205	14894327	14895922
AT5G60200	Chr5	23825122	23827122	1	2	-0.0225	23826570	23826836
AT1G63950	Chr1	23338608	23340608	1	2	-0.023	23339739	23340049
AT3G20730	Chr3	7224542	7226542	1	2	-0.0235	7226038	7226180
AT2G33793	Chr2	13939159	13941159	1	2	-0.025	13940490	13940801
AT3G04810	Chr3	1323776	1325776	1	2	-0.025	1325130	1325358
AT1G45474	Chr1	16917177	16919177	1	2	-0.026	16917926	16918427
AT1G45616	Chr1	16917920	16919920	-1	2	-0.026	16917926	16918427
AT2G06908	Chr2	2790517	2792517	1	2	-0.0265	2790686	2791720
AT5G64541	Chr5	25383180	25385180	1	2	-0.0265	25383985	25384120
AT5G35550	Chr5	13480671	13482671	1	2	-0.0265	13481199	13481666
AT3G29390	Chr3	11200318	11202318	1	3	-0.027	11200465	11200567	11200615
AT5G65450	Chr5	25741916	25743916	1	2	-0.0285	25743394	25743684
AT1G47700	Chr1	17281658	17283658	1	2	-0.029	17281921	17283108
AT3G41768	Chr3	14008806	14010806	1	54	-0.0293852	14008829	14008834	14008946	14008950	14008952	14008961	14008978	14008979	14008983	14009008	14009012	14009024	14009038	14009062	14009079	14009080	14009087	14009093	14009102	14009114	14009124	14009129	14009136	14009289	14009352	14009652	14009658	14009668	14009675	14009680	14010313	14010322	14010326	14010347	14010359	14010385	14010466	14010472	14010653	14010670	14010686	14010693	14010722
AT3G56750	Chr3	20730279	20732279	-1	2	-0.03	20731079	20731300
AT3G50050	Chr3	18272014	18274014	-1	2	-0.03	18272455	18273621
AT1G01046	Chr1	28720	30720	1	2	-0.0315	29695	30164
AT5G16860	Chr5	5490986	5492986	1	2	-0.032	5491424	5491447
AT2G07981	Chr2	3562009	3564009	1	2	-0.03435	3563241	3563361
AT1G02690	Chr1	587603	589603	1	5	-0.0354	587788	587790	587996	588004	588418
AT3G07568	Chr3	2413733	2415733	-1	2	-0.0355	2414357	2414993
AT2G04530	Chr2	1564941	1566941	1	2	-0.036	1566858	1566924
AT2G04540	Chr2	1565687	1567687	-1	2	-0.036	1566858	1566924
AT2G01010	Chr2	5514	7514	1	45	-0.0362511	5565	5566	5573	5574	5585	5586	5598	5601	5607	5614	5615	5616	5617	5621	5622	5630	5631	5645	5646	5655	5659	5661	5670	5692	5717	5721	5732	5740	5746	5757	5771	5788	5795	5801	5810	5817	5832	5837	5844	5871	5881	5893	5902
AT5G26700	Chr5	9194234	9196234	-1	2	-0.037	9194486	9195608
AT4G03945	Chr4	1842982	1844982	1	2	-0.038	1843304	1844712
AT1G03545	Chr1	887961	889961	1	2	-0.0385	888950	889566
AT1G03560	Chr1	888240	890240	-1	2	-0.0385	888950	889566
AT3G20790	Chr3	7246702	7248702	1	2	-0.0395	7247235	7247711
AT5G08570	Chr5	2747306	2749306	1	2	-0.0405	2747580	2748224
AT5G52580	Chr5	20955596	20957596	1	2	-0.0415	20955718	20955788
AT5G52090	Chr5	20778050	20780050	-1	2	-0.042	20778376	20779929
AT5G24660	Chr5	8361763	8363763	-1	1	-0.0424	8362345
AT5G12460	Chr5	4007657	4009657	1	2	-0.0435	4007805	4007914
AT5G57190	Chr5	22757823	22759823	-1	2	-0.0455	22758459	22758491
AT2G28355	Chr2	11787871	11789871	1	2	-0.047	11788504	11788884
AT1G75335	Chr1	27836265	27838265	1	2	-0.0485	27836685	27836832
AT2G07695	Chr2	3294022	3296022	1	1	-0.05	3295132
AT2G07785	Chr2	3295100	3297100	1	1	-0.05	3295132
AT5G37040	Chr5	14385256	14387256	1	2	-0.052	14387128	14387170
AT5G37060	Chr5	14386069	14388069	-1	2	-0.052	14387128	14387170
AT2G01008	Chr2	2810	4810	1	18	-0.0537667	2875	2891	2911	2912	3030	3038	3375	3389	3435	3437	3449	3460	3475	3478	3493	3499	3517	3663
AT3G03570	Chr3	861245	863245	1	3	-0.0583333	861574	861602	861843
AT3G55720	Chr3	20397720	20399720	1	2	-0.059	20398809	20399048
AT5G22830	Chr5	7560093	7562093	1	2	-0.0605	7561131	7561693
AT5G22850	Chr5	7560537	7562537	-1	2	-0.0605	7561131	7561693
AT5G35160	Chr5	13182916	13184916	1	2	-0.062	13183456	13184613
AT4G38540	Chr4	17724726	17726726	1	2	-0.064	17725672	17726057
AT2G38760	Chr2	15836566	15838566	1	2	-0.065	15837674	15837679
AT1G22750	Chr1	8004421	8006421	1	2	-0.066	8004851	8005364
AT2G42340	Chr2	17255047	17257047	-1	3	-0.07	17255887	17256211	17256518
AT4G10140	Chr4	6142085	6144085	1	3	-0.0703333	6143728	6143787	6143839
AT3G15604	Chr3	5271593	5273593	-1	1	-0.0704	5272678
AT2G47340	Chr2	19048629	19050629	1	1	-0.0714	19048860
AT4G37925	Chr4	17529848	17531848	-1	2	-0.072	17530137	17530339
AT3G09085	Chr3	2782229	2784229	1	3	-0.072	2782463	2783156	2784181
AT4G27990	Chr4	13632938	13634938	-1	1	-0.0723	13633622
AT4G21705	Chr4	11257361	11259361	-1	3	-0.0733333	11257481	11258246	11258907
AT1G15220	Chr1	5214304	5216304	-1	2	-0.0785	5215623	5216005
AT3G41761	Chr3	14005400	14007400	1	32	-0.0806625	14006187	14006417	14006431	14006442	14006444	14006452	14006463	14006469	14006473	14006492	14006501	14006518	14006548	14006551	14006566	14006581	14006596	14006598	14006603	14006643	14006651	14006655	14006668	14006753	14006768	14006771	14006786	14006792	14006842	14006848	14006934	14007069
AT3G07970	Chr3	2542901	2544901	1	3	-0.0833333	2543948	2544597	2544845
AT3G12190	Chr3	3877380	3879380	1	3	-0.084	3877960	3878022	3879083
AT1G67320	Chr1	24784024	24786024	-1	1	-0.086	24784538
AT5G24650	Chr5	8359549	8361549	1	2	-0.086	8360476	8360895
AT5G24655	Chr5	8359179	8361179	-1	2	-0.086	8360476	8360895
AT3G18870	Chr3	6486364	6488364	-1	2	-0.087	6486390	6486558
AT2G43280	Chr2	17610622	17612622	1	1	-0.0882	17612283
AT1G08390	Chr1	2632647	2634647	1	2	-0.0885	2633336	2633402
AT4G33160	Chr4	15700902	15702902	1	3	-0.0896667	15701308	15701752	15702364
AT4G07932	Chr4	4634582	4636582	1	3	-0.09	4635283	4635526	4636571
AT3G23175	Chr3	8226015	8228015	-1	3	-0.0903333	8226969	8227224	8227650
AT5G44350	Chr5	17547238	17549238	1	1	-0.0928	17548867
AT1G44900	Chr1	16712551	16714551	1	1	-0.0938	16714509
AT3G11250	Chr3	3519965	3521965	1	1	-0.0946	3521261
AT5G54720	Chr5	21821499	21823499	-1	1	-0.0948	21823428
AT4G23450	Chr4	11958117	11960117	-1	1	-0.0968	11958337
AT5G28821	Chr5	10669294	10671294	1	3	-0.0973333	10670188	10670425	10671186
AT1G76770	Chr1	28380823	28382823	1	1	-0.1	28381860
AT5G57320	Chr5	22805804	22807804	1	1	-0.101	22807467
AT3G12110	Chr3	3850194	3852194	1	4	-0.102	3851147	3851157	3851166	3851491
AT1G71420	Chr1	26487092	26489092	-1	1	-0.104	26487237
AT5G53144	Chr5	21166243	21168243	1	3	-0.104333	21166888	21167375	21167380
AT4G10760	Chr4	6424555	6426555	-1	1	-0.106	6426349
AT3G03790	Chr3	968633	970633	1	1	-0.108	969999
AT1G12938	Chr1	4389809	4391809	1	3	-0.109333	4390275	4390977	4390978
AT3G07880	Chr3	2515280	2517280	1	1	-0.111	2517048
AT3G26910	Chr3	9845495	9847495	-1	1	-0.111	9845786
AT3G44400	Chr3	15807972	15809972	-1	1	-0.112	15808110
AT5G11510	Chr5	3647660	3649660	1	1	-0.113	3649224
AT5G14240	Chr5	4544243	4546243	-1	1	-0.113	4545956
AT5G63180	Chr5	24920549	24922549	-1	1	-0.113	24921249
AT1G17285	Chr1	5890966	5892966	1	1	-0.114	5892452
AT1G34260	Chr1	12342751	12344751	1	1	-0.114	12342916
AT1G34270	Chr1	12340993	12342993	-1	1	-0.114	12342916
AT2G15470	Chr2	6503107	6505107	1	1	-0.114	6503374
AT5G23120	Chr5	7709507	7711507	1	1	-0.114	7709866
AT2G18938	Chr2	7918907	7920907	1	1	-0.115	7919341
AT2G18940	Chr2	7917947	7919947	-1	1	-0.115	7919341
AT2G40790	Chr2	16651762	16653762	-1	1	-0.115	16652459
AT3G04800	Chr3	1314964	1316964	-1	1	-0.115	1315955
AT2G32905	Chr2	13597779	13599779	1	1	-0.116	13598865
AT1G06470	Chr1	1966737	1968737	1	1	-0.117	1968547
AT1G18660	Chr1	6394934	6396934	1	1	-0.117	6395409
AT1G18670	Chr1	6393952	6395952	-1	1	-0.117	6395409
AT1G63250	Chr1	23073853	23075853	-1	1	-0.117	23075382
AT3G20160	Chr3	7016614	7018614	1	1	-0.117	7017404
AT1G32270	Chr1	11510552	11512552	1	1	-0.118	11510770
AT1G67780	Chr1	24995181	24997181	1	1	-0.118	24995360
AT1G67785	Chr1	24993720	24995720	-1	1	-0.118	24995360
AT1G67790	Chr1	24995198	24997198	-1	1	-0.118	24995360
AT3G10985	Chr3	3440232	3442232	1	1	-0.118	3441549
AT3G10990	Chr3	3441288	3443288	-1	1	-0.118	3441549
AT4G38180	Chr4	17605728	17607728	-1	2	-0.118	17606949	17607558
AT5G62370	Chr5	24621572	24623572	-1	1	-0.118	24622879
AT4G07526	Chr4	4257875	4259875	-1	1	-0.119	4258295
AT5G13580	Chr5	4323407	4325407	1	1	-0.119	4324823
AT5G03810	Chr5	994247	996247	-1	1	-0.12	994743
AT2G44340	Chr2	17935265	17937265	1	1	-0.121	17936576
AT1G31812	Chr1	11277381	11279381	-1	1	-0.122	11278205
AT3G02555	Chr3	538454	540454	-1	1	-0.122	539986
AT2G24740	Chr2	10197011	10199011	-1	1	-0.123	10197102
AT5G15700	Chr5	5062674	5064674	-1	1	-0.123	5063116
AT1G03080	Chr1	729672	731672	-1	1	-0.125	730440
AT1G21950	Chr1	7679635	7681635	-1	1	-0.125	7681621
AT1G50080	Chr1	18254778	18256778	-1	1	-0.125	18255018
AT1G56350	Chr1	20765484	20767484	1	1	-0.125	20765634
AT2G01060	Chr2	71241	73241	-1	1	-0.125	71863
AT2G12977	Chr2	5179348	5181348	1	3	-0.125	5179371	5179393	5180854
AT2G21480	Chr2	8899080	8901080	-1	1	-0.125	8899719
AT3G28450	Chr3	10585438	10587438	1	1	-0.125	10586224
AT3G28460	Chr3	10586102	10588102	-1	1	-0.125	10586224
AT4G29960	Chr4	14369047	14371047	-1	1	-0.125	14369606
AT2G05170	Chr2	1860008	1862008	1	3	-0.125667	1860123	1860256	1860923
AT5G43740	Chr5	17259903	17261903	1	1	-0.126	17261313
AT3G28260	Chr3	10459721	10461721	1	1	-0.127	10459771
AT5G06340	Chr5	1907992	1909992	1	1	-0.128	1908505
AT5G53588	Chr5	21385195	21387195	1	1	-0.128	21385836
AT5G53590	Chr5	21385195	21387195	1	1	-0.128	21385836
AT5G62400	Chr5	24634272	24636272	-1	2	-0.13	24635767	24635771
AT2G21590	Chr2	8940769	8942769	1	1	-0.132	8942762
AT2G21610	Chr2	8941489	8943489	-1	1	-0.132	8942762
AT4G30825	Chr4	14720869	14722869	1	1	-0.132	14721594
AT1G02550	Chr1	537595	539595	1	1	-0.133	539547
AT2G38860	Chr2	15865219	15867219	-1	1	-0.133	15865287
AT4G24570	Chr4	12404667	12406667	1	1	-0.133	12405674
AT3G07690	Chr3	2459160	2461160	1	1	-0.134	2459799
AT5G67250	Chr5	26408296	26410296	-1	1	-0.134	26409598
AT1G08760	Chr1	2797445	2799445	1	1	-0.135	2798075
AT1G08780	Chr1	2796603	2798603	-1	1	-0.135	2798075
AT1G06930	Chr1	2122912	2124912	1	1	-0.136	2123938
AT3G16970	Chr3	5774229	5776229	-1	1	-0.136	5775432
AT3G53750	Chr3	19635627	19637627	1	1	-0.136	19637008
AT4G04750	Chr4	2365744	2367744	1	1	-0.136	2366527
AT5G60050	Chr5	23764168	23766168	-1	1	-0.136	23764634
AT1G48010	Chr1	17420150	17422150	-1	4	-0.1365	17420870	17420915	17420954	17421039
AT3G52900	Chr3	19331878	19333878	1	1	-0.137	19332382
AT3G52910	Chr3	19331872	19333872	-1	1	-0.137	19332382
AT3G56200	Chr3	20567664	20569664	1	1	-0.137	20569332
AT5G04550	Chr5	1278899	1280899	-1	1	-0.137	1278995
AT5G51970	Chr5	20725962	20727962	1	1	-0.137	20727065
AT2G01020	Chr2	5946	7946	1	1	-0.138	5977
AT3G54760	Chr3	19984070	19986070	-1	1	-0.138	19984917
AT5G27740	Chr5	9702193	9704193	1	1	-0.138	9702624
AT5G34887	Chr5	12970165	12972165	1	1	-0.138	12972017
AT5G35753	Chr5	13672312	13674312	-1	2	-0.1385	13673301	13673785
AT5G05020	Chr5	1456231	1458231	-1	2	-0.139	1457298	1457352
AT1G02770	Chr1	603176	605176	-1	2	-0.14	604061	604209
AT2G43290	Chr2	17608652	17610652	-1	1	-0.14	17610430
AT5G11520	Chr5	3645872	3647872	-1	1	-0.14	3646503
AT2G10606	Chr2	4076786	4078786	-1	1	-0.141	4077657
AT2G23600	Chr2	9728169	9730169	-1	1	-0.141	9730101
AT3G01320	Chr3	113796	115796	1	1	-0.141	114182
AT4G00780	Chr4	336102	338102	1	1	-0.141	337720
AT5G13170	Chr5	4142056	4144056	-1	1	-0.142	4142572
AT1G05850	Chr1	1757362	1759362	-1	1	-0.143	1757967
AT1G33930	Chr1	12179632	12181632	1	1	-0.143	12181560
AT1G33940	Chr1	12181161	12183161	-1	1	-0.143	12181560
AT1G63120	Chr1	23019476	23021476	-1	1	-0.143	23019736
AT1G75490	Chr1	27903946	27905946	1	1	-0.143	27905936
AT3G19190	Chr3	6627339	6629339	1	1	-0.143	6628680
AT3G22530	Chr3	7934505	7936505	-1	1	-0.143	7936070
AT3G52740	Chr3	19262694	19264694	-1	1	-0.143	19263756
AT3G52742	Chr3	19263678	19265678	-1	1	-0.143	19263756
AT4G21980	Chr4	11383584	11385584	1	1	-0.143	11384387
AT4G22000	Chr4	11384188	11386188	-1	1	-0.143	11384387
AT1G43730	Chr1	16248225	16250225	-1	2	-0.143	16248958	16249567
AT4G19260	Chr4	10273447	10275447	1	2	-0.1434	10275282	10275288
AT5G49015	Chr5	19499805	19501805	1	2	-0.1435	19500317	19501678
AT3G09840	Chr3	3019713	3021713	1	1	-0.144	3021277
AT3G18770	Chr3	6438777	6440777	-1	1	-0.145	6439595
AT5G24140	Chr5	8088571	8090571	-1	1	-0.145	8089657
AT5G45770	Chr5	18239335	18241335	1	1	-0.145	18240437
AT5G45780	Chr5	18239226	18241226	-1	1	-0.145	18240437
AT1G15490	Chr1	5294910	5296910	-1	1	-0.146	5296423
AT4G04640	Chr4	2295746	2297746	-1	1	-0.146	2296064
AT4G08730	Chr4	5454813	5456813	-1	1	-0.146	5455471
AT4G29370	Chr4	14167110	14169110	1	1	-0.146	14168534
AT5G15410	Chr5	4950725	4952725	-1	1	-0.146	4950969
AT5G54990	Chr5	21908969	21910969	1	1	-0.146	21910683
AT1G80450	Chr1	29803397	29805397	-1	1	-0.147	29804145
AT2G35040	Chr2	14401550	14403550	-1	1	-0.147	14402022
AT2G35660	Chr2	14628920	14630920	1	1	-0.147	14630347
AT4G25890	Chr4	12873189	12875189	-1	1	-0.147	12873526
AT1G51590	Chr1	18823403	18825403	-1	1	-0.148	18824207
AT2G05642	Chr2	2073376	2075376	-1	1	-0.148	2075036
AT5G35926	Chr5	13817463	13819463	1	1	-0.148	13818357
AT5G35930	Chr5	13816749	13818749	-1	1	-0.148	13818357
AT3G23610	Chr3	8433444	8435444	1	1	-0.149	8435142
AT3G48860	Chr3	17840526	17842526	1	1	-0.149	17842262
AT3G50808	Chr3	18604850	18606850	-1	3	-0.149	18605418	18605487	18606427
AT5G59890	Chr5	23706626	23708626	1	1	-0.149	23707573
AT3G45390	Chr3	16385560	16387560	-1	3	-0.149333	16386558	16386708	16386709
AT2G38920	Chr2	15880023	15882023	-1	1	-0.15	15880320
AT3G07310	Chr3	2325006	2327006	-1	1	-0.15	2325792
AT3G17250	Chr3	5873028	5875028	-1	1	-0.15	5873227
AT4G00830	Chr4	355031	357031	1	1	-0.15	355341
AT5G55530	Chr5	22085795	22087795	1	1	-0.15	22086716
AT5G54730	Chr5	21822841	21824841	-1	3	-0.150267	21823428	21823668	21823814
AT1G28570	Chr1	9945586	9947586	-1	1	-0.151	9945991
AT3G01760	Chr3	275626	277626	1	1	-0.151	276405
AT3G21730	Chr3	7631390	7633390	-1	1	-0.151	7632783
AT3G26600	Chr3	9704736	9706736	1	1	-0.151	9705968
AT4G30970	Chr4	14775680	14777680	-1	2	-0.151	14775918	14775920
AT1G61840	Chr1	22471255	22473255	1	1	-0.152	22473210
AT3G14000	Chr3	4618035	4620035	-1	1	-0.152	4618293
AT5G25060	Chr5	8539458	8541458	-1	1	-0.152	8540695
AT1G49050	Chr1	17857695	17859695	1	2	-0.1525	17859071	17859149
AT5G49010	Chr5	19498320	19500320	1	1	-0.153	19500317
AT5G27390	Chr5	9547624	9549624	-1	2	-0.1535	9548163	9548481
AT3G29190	Chr3	11063237	11065237	-1	1	-0.154	11064128
AT3G45210	Chr3	16297361	16299361	-1	1	-0.154	16298456
AT3G62300	Chr3	22746424	22748424	1	1	-0.154	22746728
AT4G28540	Chr4	13820980	13822980	1	1	-0.154	13822601
AT4G32265	Chr4	15283276	15285276	1	1	-0.154	15284695
AT5G25880	Chr5	8921370	8923370	1	1	-0.154	8923274
AT1G02980	Chr1	681332	683332	1	1	-0.155	682563
AT2G03930	Chr2	1195330	1197330	-1	1	-0.155	1196639
AT3G53920	Chr3	19676857	19678857	-1	1	-0.155	19678593
AT1G16858	Chr1	5741437	5743437	1	1	-0.156	5741951
AT1G16860	Chr1	5741437	5743437	1	1	-0.156	5741951
AT1G33120	Chr1	11875127	11877127	1	1	-0.156	11876913
AT2G26267	Chr2	10852222	10854222	1	1	-0.156	10853634
AT3G12260	Chr3	3897333	3899333	-1	1	-0.156	3898753
AT3G53305	Chr3	19482969	19484969	1	3	-0.156333	19483490	19483544	19483697
AT3G53310	Chr3	19482365	19484365	-1	3	-0.156333	19483490	19483544	19483697
AT1G21370	Chr1	7446358	7448358	1	1	-0.157	7447515
AT1G76690	Chr1	28346817	28348817	1	1	-0.157	28347873
AT1G48580	Chr1	17661928	17663928	-1	1	-0.158	17661949
AT4G24480	Chr4	12372094	12374094	1	1	-0.158	12373769
AT4G24510	Chr4	12379664	12381664	1	1	-0.158	12381311
AT5G35090	Chr5	13124832	13126832	1	1	-0.158	13126378
AT1G47670	Chr1	17268939	17270939	-1	1	-0.159	17269302
AT2G23970	Chr2	9880649	9882649	1	1	-0.159	9882557
AT3G66652	Chr3	2086698	2088698	1	1	-0.159	2087956
AT3G15180	Chr3	5102054	5104054	1	1	-0.16	5102375
AT3G15200	Chr3	5101536	5103536	-1	1	-0.16	5102375
AT5G03990	Chr5	1055423	1057423	1	1	-0.16	1057273
AT5G04010	Chr5	1055979	1057979	-1	1	-0.16	1057273
AT5G41570	Chr5	16343618	16345618	1	1	-0.16	16344966
AT2G21230	Chr2	8794395	8796395	-1	1	-0.161	8794757
AT5G03080	Chr5	706733	708733	1	1	-0.161	707656
AT5G10500	Chr5	3273551	3275551	1	1	-0.161	3274634
AT5G23770	Chr5	7940821	7942821	-1	1	-0.161	7941802
AT5G26170	Chr5	9038058	9040058	-1	1	-0.161	9038375
AT2G15230	Chr2	6381946	6383946	1	2	-0.162	6382850	6383106
AT1G46264	Chr1	16962398	16964398	1	1	-0.162	16964248
AT2G23960	Chr2	9877134	9879134	1	1	-0.162	9878666
AT4G39403	Chr4	18026720	18028720	-1	1	-0.162	18027872
AT4G39404	Chr4	18027360	18029360	-1	1	-0.162	18027872
AT5G42567	Chr5	16720959	16722959	-1	1	-0.162	16722847
AT5G49070	Chr5	19516187	19518187	-1	1	-0.162	19516630
AT1G34540	Chr1	12485066	12487066	1	2	-0.1625	12485804	12485834
AT1G67148	Chr1	24707308	24709308	1	1	-0.164	24708654
AT1G67160	Chr1	24708223	24710223	-1	1	-0.164	24708654
AT3G43250	Chr3	15012362	15014362	1	1	-0.164	15014122
AT3G54240	Chr3	19799905	19801905	1	1	-0.164	19800989
AT3G54260	Chr3	19800768	19802768	-1	1	-0.164	19800989
AT4G12580	Chr4	7236095	7238095	-1	1	-0.164	7236801
AT5G26280	Chr5	9102220	9104220	1	1	-0.164	9103907
AT5G54400	Chr5	21683770	21685770	1	1	-0.164	21684882
AT5G54410	Chr5	21683886	21685886	-1	1	-0.164	21684882
AT5G65820	Chr5	25918686	25920686	-1	1	-0.164	25919655
AT1G50360	Chr1	18358688	18360688	1	2	-0.1645	18358946	18359482
AT1G27660	Chr1	9549708	9551708	1	1	-0.165	9550678
AT1G27670	Chr1	9549275	9551275	-1	1	-0.165	9550678
AT5G51390	Chr5	20488868	20490868	-1	1	-0.165	20489744
AT5G51400	Chr5	20489514	20491514	-1	1	-0.165	20489744
AT1G45170	Chr1	16830556	16832556	-1	1	-0.166	16831161
AT1G51120	Chr1	18640123	18642123	1	1	-0.166	18641003
AT2G04675	Chr2	1621797	1623797	-1	1	-0.166	1622336
AT5G56720	Chr5	22535228	22537228	1	2	-0.1665	22535907	22536048
AT1G26110	Chr1	8951228	8953228	-1	1	-0.167	8951641
AT1G34320	Chr1	12374077	12376077	1	2	-0.167	12375764	12375913
AT1G53160	Chr1	19483178	19485178	1	1	-0.167	19484289
AT1G55880	Chr1	20568865	20570865	-1	1	-0.167	20569425
AT1G67510	Chr1	24875542	24877542	-1	1	-0.167	24875750
AT2G17350	Chr2	7273041	7275041	-1	1	-0.167	7274870
AT2G21190	Chr2	8785737	8787737	1	1	-0.167	8786947
AT2G21195	Chr2	8786740	8788740	1	1	-0.167	8786947
AT2G21210	Chr2	8786041	8788041	-1	1	-0.167	8786947
AT3G02040	Chr3	346732	348732	-1	1	-0.167	347441
AT3G56690	Chr3	20705932	20707932	-1	1	-0.167	20706959
AT4G01840	Chr4	784362	786362	1	1	-0.167	785560
AT4G28370	Chr4	13751703	13753703	1	1	-0.167	13752352
AT5G11100	Chr5	3500635	3502635	1	1	-0.167	3501816
AT5G20480	Chr5	6860288	6862288	1	1	-0.167	6861587
AT5G28288	Chr5	10125417	10127417	-1	1	-0.167	10126087
AT1G02320	Chr1	462317	464317	1	1	-0.168	462580
AT1G02335	Chr1	462236	464236	-1	1	-0.168	462580
AT5G19160	Chr5	6372859	6374859	1	1	-0.168	6373939
AT3G28980	Chr3	10898536	10900536	-1	1	-0.169	10898731
AT3G54060	Chr3	19734423	19736423	-1	1	-0.169	19735031
AT5G17980	Chr5	5896985	5898985	1	1	-0.169	5898955
AT5G18000	Chr5	5898041	5900041	-1	1	-0.169	5898955
AT5G35230	Chr5	13247255	13249255	-1	1	-0.169	13247742
AT5G59930	Chr5	23719198	23721198	1	1	-0.169	23719449
AT5G62490	Chr5	24673199	24675199	1	2	-0.1695	24673325	24673365
AT1G79970	Chr1	29645384	29647384	1	1	-0.17	29646452
AT2G05786	Chr2	2173501	2175501	-1	1	-0.17	2174462
AT2G16120	Chr2	6735318	6737318	-1	1	-0.17	6735389
AT4G22690	Chr4	11654706	11656706	1	1	-0.17	11654911
AT4G35410	Chr4	16538112	16540112	1	1	-0.17	16538752
AT4G35440	Chr4	16538093	16540093	-1	1	-0.17	16538752
AT4G35430	Chr4	16538096	16540096	-1	1	-0.17	16538752
AT5G57930	Chr5	23043088	23045088	1	1	-0.17	23044199
AT5G59400	Chr5	23545813	23547813	1	1	-0.17	23546241
AT5G64401	Chr5	25329899	25331899	-1	1	-0.17	25331148
AT5G64410	Chr5	25330264	25332264	-1	1	-0.17	25331148
AT5G13700	Chr5	4368273	4370273	-1	2	-0.1705	4369175	4370009
AT5G17540	Chr5	5721667	5723667	-1	2	-0.171	5723289	5723294
AT1G16570	Chr1	5643146	5645146	-1	1	-0.171	5643469
AT1G18080	Chr1	6194004	6196004	1	1	-0.171	6195833
AT1G18100	Chr1	6195071	6197071	-1	1	-0.171	6195833
AT2G29200	Chr2	12212211	12214211	-1	1	-0.171	12214134
AT3G46220	Chr3	16719132	16721132	1	1	-0.171	16720462
AT3G46240	Chr3	16718798	16720798	-1	1	-0.171	16720462
AT5G62540	Chr5	24687294	24689294	1	1	-0.171	24688744
AT1G42480	Chr1	15695018	15697018	1	1	-0.172	15696439
AT3G07115	Chr3	2250696	2252696	-1	1	-0.172	2251332
AT3G29300	Chr3	11152687	11154687	1	1	-0.172	11153273
AT5G13110	Chr5	4124813	4126813	1	1	-0.172	4126481
AT1G50390	Chr1	18366295	18368295	-1	1	-0.173	18366684
AT2G15430	Chr2	6484009	6486009	1	1	-0.173	6485706
AT2G25790	Chr2	10672865	10674865	1	1	-0.173	10674007
AT2G25800	Chr2	10672441	10674441	-1	1	-0.173	10674007
AT4G02000	Chr4	865316	867316	1	1	-0.173	867017
AT1G60230	Chr1	21845513	21847513	-1	1	-0.174	21846378
AT3G17950	Chr3	6128656	6130656	1	1	-0.174	6128990
AT3G47960	Chr3	17418326	17420326	-1	1	-0.174	17419273
AT3G54570	Chr3	19912926	19914926	-1	1	-0.174	19913541
AT4G01985	Chr4	853681	855681	-1	1	-0.174	854207
AT1G35242	Chr1	12765611	12767611	1	1	-0.175	12766212
AT1G35250	Chr1	12765154	12767154	-1	1	-0.175	12766212
AT2G22670	Chr2	9332041	9334041	1	2	-0.175	9332212	9333472
AT3G26740	Chr3	9761682	9763682	1	1	-0.175	9763224
AT4G33500	Chr4	15815916	15817916	-1	1	-0.175	15816779
AT5G29000	Chr5	10847037	10849037	-1	1	-0.175	10848212
AT2G36350	Chr2	14880697	14882697	1	3	-0.175333	14882209	14882270	14882563
AT2G23410	Chr2	9657816	9659816	-1	1	-0.176	9659570
AT2G26350	Chr2	10883421	10885421	-1	1	-0.176	10884935
AT3G06720	Chr3	2123329	2125329	1	1	-0.176	2124639
AT3G23325	Chr3	8300422	8302422	1	1	-0.176	8302033
AT3G47180	Chr3	17096816	17098816	-1	1	-0.176	17098571
AT3G47190	Chr3	17098395	17100395	-1	1	-0.176	17098571
AT4G22130	Chr4	11448835	11450835	1	1	-0.176	11449252
AT4G30380	Chr4	14571365	14573365	1	1	-0.176	14572220
AT4G30390	Chr4	14570380	14572380	-1	1	-0.176	14572220
AT4G31985	Chr4	15177341	15179341	1	1	-0.176	15178704
AT4G32670	Chr4	15463756	15465756	-1	1	-0.176	15465248
AT5G03170	Chr5	733863	735863	-1	1	-0.176	734548
AT5G25425	Chr5	8743601	8745601	1	2	-0.176	8744635	8745051
AT3G56910	Chr3	20781602	20783602	-1	1	-0.177	20782729
AT1G77270	Chr1	28597317	28599317	1	1	-0.178	28597860
AT2G16850	Chr2	7033779	7035779	1	1	-0.178	7034612
AT3G05290	Chr3	1503712	1505712	-1	1	-0.178	1504713
AT3G50810	Chr3	18606100	18608100	-1	1	-0.178	18606427
AT4G39270	Chr4	17979471	17981471	1	1	-0.178	17980110
AT2G20230	Chr2	8440259	8442259	1	1	-0.179	8441733
AT2G45245	Chr2	18276609	18278609	-1	1	-0.179	18277254
AT5G65230	Chr5	25651381	25653381	1	1	-0.179	25652867
AT5G65240	Chr5	25652867	25654867	-1	1	-0.179	25652867
AT2G36355	Chr2	14882265	14884265	1	2	-0.1795	14882270	14882563
AT3G24730	Chr3	8965305	8967305	-1	3	-0.179667	8965529	8967158	8967191
AT2G16510	Chr2	6889683	6891683	-1	1	-0.18	6890731
AT2G30340	Chr2	12578605	12580605	-1	1	-0.18	12579456
AT3G27120	Chr3	9930350	9932350	-1	1	-0.18	9931570
AT3G54300	Chr3	19823764	19825764	-1	1	-0.18	19825061
AT2G20815	Chr2	8670177	8672177	1	3	-0.180667	8671231	8671363	8671812
AT1G05590	Chr1	1664695	1666695	1	1	-0.181	1666397
AT1G05610	Chr1	1664683	1666683	-1	1	-0.181	1666397
AT1G53285	Chr1	19543195	19545195	-1	1	-0.181	19544762
AT3G05685	Chr3	1670546	1672546	-1	1	-0.181	1670549
AT5G10350	Chr5	3218727	3220727	-1	1	-0.181	3218945
AT3G20050	Chr3	6972848	6974848	-1	2	-0.1815	6973097	6973123
AT1G63245	Chr1	23071313	23073313	-1	1	-0.182	23072748
AT2G45290	Chr2	18295304	18297304	1	1	-0.182	18295680
AT2G46590	Chr2	18752173	18754173	1	1	-0.182	18753941
AT2G46600	Chr2	18753484	18755484	1	1	-0.182	18753941
AT2G46620	Chr2	18753691	18755691	-1	1	-0.182	18753941
AT3G05675	Chr3	1654985	1656985	-1	1	-0.182	1655212
AT3G23940	Chr3	8605125	8607125	1	1	-0.182	8606998
AT3G23955	Chr3	8605786	8607786	-1	1	-0.182	8606998
AT5G16240	Chr5	5254603	5256603	1	1	-0.182	5255254
AT5G37000	Chr5	14365873	14367873	1	1	-0.182	14366427
AT1G12110	Chr1	4089928	4091928	1	1	-0.183	4091011
AT2G03620	Chr2	1091583	1093583	-1	1	-0.183	1093541
AT2G18650	Chr2	7800754	7802754	-1	1	-0.183	7802115
AT5G46660	Chr5	18592956	18594956	1	1	-0.183	18594676
AT5G46670	Chr5	18592798	18594798	1	1	-0.183	18594676
AT3G46390	Chr3	16803358	16805358	-1	3	-0.183333	16804928	16804951	16805178
AT1G06780	Chr1	2080053	2082053	1	1	-0.184	2081740
AT1G06800	Chr1	2080334	2082334	-1	1	-0.184	2081740
AT1G41820	Chr1	15337937	15339937	-1	1	-0.184	15338359
AT1G52750	Chr1	19322758	19324758	-1	1	-0.184	19323067
AT4G10640	Chr4	6384530	6386530	1	1	-0.184	6385868
AT5G13760	Chr5	4395162	4397162	1	1	-0.184	4396888
AT5G13780	Chr5	4395489	4397489	-1	1	-0.184	4396888
AT5G28800	Chr5	10659898	10661898	1	1	-0.184	10660757
AT5G40230	Chr5	15798462	15800462	-1	1	-0.184	15799724
AT1G59980	Chr1	21719090	21721090	1	1	-0.185	21720356
AT1G69260	Chr1	25616483	25618483	1	1	-0.185	25617473
AT1G74840	Chr1	27681144	27683144	-1	1	-0.185	27681841
AT2G26740	Chr2	11057651	11059651	-1	1	-0.185	11057942
AT2G41500	Chr2	16930249	16932249	-1	1	-0.185	16932026
AT3G05080	Chr3	1420509	1422509	1	2	-0.185	1422266	1422267
AT3G28500	Chr3	10598808	10600808	1	1	-0.185	10600167
AT4G31840	Chr4	15109306	15111306	1	1	-0.185	15109637
AT5G24010	Chr5	8043304	8045304	1	1	-0.185	8044903
AT5G24020	Chr5	8044719	8046719	1	1	-0.185	8044903
AT5G24030	Chr5	8043006	8045006	-1	1	-0.185	8044903
AT5G32017	Chr5	11589684	11591684	1	2	-0.185	11590059	11591619
AT1G05894	Chr1	1779133	1781133	1	1	-0.186	1780515
AT3G02650	Chr3	570942	572942	1	1	-0.186	572695
AT3G02670	Chr3	572606	574606	-1	1	-0.186	572695
AT3G13061	Chr3	4170713	4172713	-1	1	-0.186	4172503
AT5G03530	Chr5	866331	868331	-1	1	-0.186	867997
AT2G22345	Chr2	9191659	9193659	1	1	-0.187	9192449
AT3G02310	Chr3	463167	465167	-1	1	-0.187	464534
AT4G15890	Chr4	8786893	8788893	1	1	-0.187	8788686
AT1G28990	Chr1	10014594	10016594	1	1	-0.188	10016463
AT1G29900	Chr1	10376268	10378268	1	1	-0.188	10376584
AT1G42710	Chr1	15832083	15834083	-1	1	-0.188	15832357
AT1G53345	Chr1	19579282	19581282	1	1	-0.188	19581138
AT1G54420	Chr1	19986251	19988251	1	1	-0.188	19987376
AT1G62240	Chr1	22617155	22619155	1	1	-0.188	22618139
AT1G62260	Chr1	22617520	22619520	-1	1	-0.188	22618139
AT2G02580	Chr2	701422	703422	1	1	-0.188	701800
AT2G23830	Chr2	9824025	9826025	1	1	-0.188	9824492
AT2G30470	Chr2	12627461	12629461	-1	1	-0.188	12628454
AT2G47990	Chr2	19249847	19251847	-1	2	-0.188	19250539	19251611
AT3G19140	Chr3	6591381	6593381	-1	1	-0.188	6593198
AT3G19150	Chr3	6592823	6594823	-1	1	-0.188	6593198
AT4G17050	Chr4	9340529	9342529	1	1	-0.188	9341820
AT4G17070	Chr4	9341328	9343328	-1	1	-0.188	9341820
AT5G12235	Chr5	3920987	3922987	1	1	-0.188	3922221
AT5G12236	Chr5	3921218	3923218	1	1	-0.188	3922221
AT5G12250	Chr5	3922043	3924043	-1	1	-0.188	3922221
AT5G35870	Chr5	13773363	13775363	1	1	-0.188	13774559
AT5G65430	Chr5	25727062	25729062	-1	1	-0.188	25727491
AT1G14550	Chr1	4956761	4958761	1	2	-0.1885	4958259	4958663
AT4G03298	Chr4	1427031	1429031	1	2	-0.1885	1428433	1428575
AT5G58870	Chr5	23354312	23356312	-1	2	-0.1885	23354327	23354333
AT2G15130	Chr2	6332459	6334459	1	1	-0.189	6334077
AT3G53100	Chr3	19400703	19402703	-1	2	-0.1895	19401403	19401413
AT1G42120	Chr1	15485900	15487900	-1	2	-0.19	15486271	15487852
AT2G20260	Chr2	8450331	8452331	1	1	-0.19	8451943
AT2G20280	Chr2	8450475	8452475	-1	1	-0.19	8451943
AT2G26660	Chr2	11007590	11009590	1	1	-0.19	11009551
AT2G26680	Chr2	11008438	11010438	-1	1	-0.19	11009551
AT4G15100	Chr4	8402113	8404113	1	1	-0.19	8403456
AT1G08120	Chr1	2529151	2531151	1	1	-0.191	2529591
AT1G65210	Chr1	23827310	23829310	1	1	-0.191	23828345
AT2G01680	Chr2	308649	310649	1	1	-0.191	309933
AT2G26280	Chr2	10853537	10855537	-1	2	-0.191	10853634	10855073
AT3G28930	Chr3	10865095	10867095	-1	1	-0.191	10866023
AT4G08800	Chr4	5493774	5495774	1	1	-0.191	5495055
AT1G12740	Chr1	4321439	4323439	1	1	-0.192	4321807
AT2G43255	Chr2	17597302	17599302	-1	1	-0.192	17598229
AT3G05755	Chr3	1704548	1706548	-1	1	-0.192	1705519
AT3G06350	Chr3	1921381	1923381	-1	1	-0.192	1922952
AT3G16117	Chr3	5449186	5451186	1	1	-0.192	5449421
AT3G47890	Chr3	17387310	17389310	-1	1	-0.192	17388937
AT3G51860	Chr3	18961942	18963942	1	1	-0.192	18963819
AT4G02650	Chr4	1139189	1141189	1	1	-0.192	1139371
AT4G02660	Chr4	1138203	1140203	-1	1	-0.192	1139371
AT4G20840	Chr4	10886456	10888456	1	1	-0.192	10887751
AT5G23540	Chr5	7868449	7870449	1	1	-0.192	7869493
AT2G24513	Chr2	10088372	10090372	1	3	-0.192667	10088568	10088571	10089657
AT2G38820	Chr2	15857566	15859566	1	1	-0.193	15859044
AT3G27800	Chr3	10230271	10232271	-1	1	-0.193	10231849
AT3G43930	Chr3	15541807	15543807	-1	1	-0.193	15542618
AT3G52748	Chr3	19267909	19269909	1	1	-0.193	19269220
AT4G25930	Chr4	12885103	12887103	1	1	-0.193	12885225
AT4G25940	Chr4	12883351	12885351	-1	1	-0.193	12885225
AT1G40390	Chr1	15188267	15190267	-1	1	-0.194	15188284
AT2G01918	Chr2	421153	423153	-1	1	-0.194	422270
AT4G21310	Chr4	11063434	11065434	-1	1	-0.194	11065128
AT5G03280	Chr5	776101	778101	1	1	-0.194	777382
AT5G03285	Chr5	776462	778462	1	1	-0.194	777382
AT5G07850	Chr5	2476998	2478998	1	1	-0.194	2477335
AT5G08130	Chr5	2571073	2573073	-1	1	-0.194	2571801
AT5G28420	Chr5	10218385	10220385	1	1	-0.194	10220259
AT3G05600	Chr3	1619935	1621935	-1	2	-0.1945	1621088	1621143
AT5G38400	Chr5	15115548	15117548	1	2	-0.1945	15116806	15116895
AT1G24200	Chr1	8515681	8517681	-1	1	-0.195	8517583
AT1G50020	Chr1	18221163	18223163	-1	2	-0.195	18221884	18222121
AT2G38430	Chr2	15726783	15728783	-1	1	-0.195	15728199
AT3G07140	Chr3	2262825	2264825	1	1	-0.195	2264283
AT5G18240	Chr5	5966529	5968529	-1	1	-0.195	5967908
AT5G27790	Chr5	9713984	9715984	-1	1	-0.195	9715016
AT1G48560	Chr1	17660998	17662998	1	2	-0.196	17661851	17661949
AT2G32470	Chr2	13426242	13428242	1	1	-0.196	13426430
AT3G20555	Chr3	7151573	7153573	-1	1	-0.196	7151640
AT3G21130	Chr3	7383084	7385084	1	1	-0.196	7383826
AT3G52020	Chr3	19020056	19022056	1	1	-0.196	19020224
AT3G62540	Chr3	22812848	22814848	-1	1	-0.196	22814201
AT5G01990	Chr5	361020	363020	-1	1	-0.196	362635
AT5G50490	Chr5	20173628	20175628	-1	1	-0.196	20174990
AT3G30840	Chr3	12430309	12432309	-1	3	-0.196767	12431955	12431970	12432199
AT1G35614	Chr1	12984439	12986439	1	1	-0.197	12984573
AT1G71697	Chr1	26544701	26546701	1	1	-0.197	26546459
AT1G71700	Chr1	26544696	26546696	1	1	-0.197	26546459
AT2G37390	Chr2	15331995	15333995	1	1	-0.197	15332662
AT2G37410	Chr2	15332004	15334004	-1	1	-0.197	15332662
AT3G03776	Chr3	952618	954618	-1	1	-0.197	953269
AT3G50920	Chr3	18639778	18641778	-1	1	-0.197	18641211
AT5G26890	Chr5	9345984	9347984	1	1	-0.197	9346432
AT5G37560	Chr5	14668431	14670431	1	1	-0.197	14669898
AT5G37590	Chr5	14669820	14671820	-1	1	-0.197	14669898
AT2G17442	Chr2	7301327	7303327	-1	1	-0.198	7302657
AT2G39270	Chr2	16035119	16037119	1	1	-0.198	16035586
AT4G31390	Chr4	14944931	14946931	1	1	-0.198	14946347
AT4G31398	Chr4	14944407	14946407	-1	1	-0.198	14946347
[truncated: 900 more rows]
[truncated: 11 more columns]

## Sheet: ROOT-CHG-Upstream
# Gene	Chromatin	Start	End	Strand	DmC number	Average differential methylation level	DmC positions
AT5G46030	Chr5	18333983	18335983	1	1	0.51	18334135
AT1G32375	Chr1	11542134	11544134	1	1	0.468	11543548
AT2G05915	Chr2	2239172	2241172	1	1	0.457	2239177
AT1G77765	Chr1	28809231	28811231	1	1	0.456	28810856
AT3G56680	Chr3	20703536	20705536	1	1	0.451	20705141
AT4G15215	Chr4	8442402	8444402	1	1	0.425	8443106
AT1G30850	Chr1	10881954	10883954	1	1	0.42	10882330
AT2G06845	Chr2	2726664	2728664	1	1	0.398	2726831
AT3G28500	Chr3	10596174	10598174	1	1	0.397	10597642
AT2G45650	Chr2	18419313	18421313	1	1	0.395	18420626
AT3G44530	Chr3	15875517	15877517	1	1	0.395	15875734
AT4G02900	Chr4	1262990	1264990	1	1	0.394	1264174
AT5G22100	Chr5	7256944	7258944	1	1	0.393	7258048
AT4G09150	Chr4	5677353	5679353	1	1	0.391	5677786
AT1G31110	Chr1	10992869	10994869	1	1	0.39	10993400
AT5G27130	Chr5	9426441	9428441	1	1	0.384	9428005
AT1G34046	Chr1	12235591	12237591	1	1	0.383	12236575
AT2G39795	Chr2	16228362	16230362	1	1	0.372	16229552
AT4G09464	Chr4	5819107	5821107	1	1	0.371	5819859
AT1G61540	Chr1	22328202	22330202	1	1	0.366	22328518
AT2G11522	Chr2	4537822	4539822	1	1	0.358	4539499
AT4G06536	Chr4	3275158	3277158	1	1	0.353	3276952
AT1G07610	Chr1	2332544	2334544	1	1	0.349	2333420
AT1G36745	Chr1	13703999	13705999	1	1	0.347	13705407
AT4G09550	Chr4	5859030	5861030	1	1	0.346	5860311
AT5G03150	Chr5	726769	728769	1	1	0.345	727996
AT1G34410	Chr1	12423861	12425861	1	2	0.3435	12424603	12424952
AT3G46130	Chr3	16678287	16680287	1	2	0.3405	16678346	16678356
AT1G35460	Chr1	12873511	12875511	1	1	0.339	12874108
AT3G42940	Chr3	14802909	14804909	1	1	0.339	14803874
AT3G55672	Chr3	20375492	20377492	1	1	0.337	20377006
AT2G15050	Chr2	6285601	6287601	1	1	0.336	6286129
AT5G54420	Chr5	21685443	21687443	1	1	0.336	21686478
AT4G04920	Chr4	2437217	2439217	1	1	0.326	2438786
AT4G11790	Chr4	6889242	6891242	1	1	0.324	6890864
AT1G61850	Chr1	22475203	22477203	1	1	0.323	22476121
AT4G04040	Chr4	1901584	1903584	1	1	0.323	1902531
AT5G18636	Chr5	6149455	6151455	1	1	0.322	6149660
AT1G37113	Chr1	13926829	13928829	1	1	0.321	13928143
AT3G42160	Chr3	14115217	14117217	1	1	0.321	14116547
AT3G32047	Chr3	12900795	12902795	1	1	0.318	12901708
AT3G44180	Chr3	15671389	15673389	1	1	0.317	15671686
AT4G04260	Chr4	2016919	2018919	1	1	0.316	2017493
AT2G15730	Chr2	6594337	6596337	1	1	0.314	6595234
AT2G10020	Chr2	3736541	3738541	1	1	0.31	3738210
AT5G46660	Chr5	18588758	18590758	1	1	0.31	18590142
AT5G46670	Chr5	18589563	18591563	1	1	0.31	18590142
AT3G21560	Chr3	7567466	7569466	1	2	0.309	7568138	7568164
AT3G27331	Chr3	10045347	10047347	1	1	0.309	10046213
AT1G09370	Chr1	3011723	3013723	1	1	0.308	3012338
AT4G04110	Chr4	1935119	1937119	1	1	0.308	1935299
AT2G11778	Chr2	4636001	4638001	1	1	0.307	4637394
AT2G38195	Chr2	15636064	15638064	1	1	0.306	15637493
AT3G17410	Chr3	5935309	5937309	1	1	0.306	5936718
AT3G28870	Chr3	10801113	10803113	1	3	0.304333	10801499	10802279	10802705
AT1G55475	Chr1	20381639	20383639	1	1	0.304	20382653
AT5G35540	Chr5	13472954	13474954	1	1	0.304	13473016
AT4G04320	Chr4	2075950	2077950	1	1	0.303	2076312
AT4G09870	Chr4	6016476	6018476	1	1	0.303	6018186
AT1G32810	Chr1	11743978	11745978	1	1	0.302	11744957
AT2G37050	Chr2	15205097	15207097	1	1	0.302	15205745
AT3G48660	Chr3	17746664	17748664	1	1	0.302	17747836
AT3G48670	Chr3	17747816	17749816	1	1	0.302	17747836
AT3G59190	Chr3	21587427	21589427	1	1	0.3	21587897
AT4G09320	Chr4	5755171	5757171	1	1	0.3	5756584
AT5G27606	Chr5	9625248	9627248	1	1	0.3	9626845
AT1G21930	Chr1	7669250	7671250	1	1	0.299	7670669
AT1G43765	Chr1	16276968	16278968	1	1	0.299	16277018
AT2G37650	Chr2	15426444	15428444	1	1	0.299	15427227
AT4G10090	Chr4	6120679	6122679	1	1	0.299	6122350
AT4G05520	Chr4	2728556	2730556	1	1	0.295	2730187
AT4G08028	Chr4	4747916	4749916	1	1	0.295	4748613
AT4G16310	Chr4	8979960	8981960	1	1	0.295	8980296
AT2G02380	Chr2	623371	625371	1	1	0.294	623869
AT2G21470	Chr2	8894896	8896896	1	3	0.291667	8895218	8895250	8895260
AT3G44590	Chr3	15924532	15926532	1	1	0.291	15924775
AT4G10845	Chr4	6466822	6468822	1	1	0.291	6467552
AT2G12977	Chr2	5177184	5179184	1	1	0.286	5178567
AT1G13010	Chr1	4414938	4416938	1	1	0.284	4416553
AT4G08560	Chr4	5327976	5329976	1	1	0.284	5329880
AT3G26570	Chr3	9686746	9688746	1	1	0.283	9686965
AT4G03950	Chr4	1841956	1843956	1	1	0.283	1842694
AT5G13130	Chr5	4127505	4129505	1	1	0.283	4128285
AT5G35730	Chr5	13643457	13645457	1	1	0.283	13644857
AT1G04420	Chr1	1186683	1188683	1	1	0.282	1187184
AT2G19510	Chr2	8165971	8167971	1	1	0.282	8167878
AT5G24680	Chr5	8372070	8374070	1	1	0.282	8373319
AT5G26650	Chr5	9228725	9230725	1	1	0.282	9230261
AT3G07110	Chr3	2249040	2251040	1	1	0.28	2250493
AT4G03960	Chr4	1849961	1851961	1	1	0.28	1850620
AT5G49470	Chr5	19684680	19686680	1	1	0.279	19685298
AT4G20820	Chr4	10875060	10877060	1	2	0.2785	10875483	10875686
AT1G43670	Chr1	16207580	16209580	1	1	0.278	16209030
AT1G69250	Chr1	25606581	25608581	1	1	0.277	25607133
AT1G26558	Chr1	9100368	9102368	1	1	0.276	9101288
AT4G12230	Chr4	7079595	7081595	1	1	0.276	7081314
AT2G41920	Chr2	17117987	17119987	1	1	0.275	17119827
AT4G00660	Chr4	271942	273942	1	1	0.275	273569
AT2G16850	Chr2	7029924	7031924	1	1	0.274	7030052
AT1G64355	Chr1	23487574	23489574	1	1	0.273	23488583
AT5G53600	Chr5	21387495	21389495	1	1	0.273	21389196
AT2G15340	Chr2	6429981	6431981	1	1	0.271	6430489
AT2G20750	Chr2	8647295	8649295	1	1	0.271	8647626
AT5G52930	Chr5	21080405	21082405	1	1	0.271	21081271
AT5G60980	Chr5	24122870	24124870	1	1	0.271	24124293
AT1G32580	Chr1	11646173	11648173	1	1	0.27	11646808
AT4G09590	Chr4	5885070	5887070	1	2	0.269	5885915	5885920
AT4G34450	Chr4	16174949	16176949	1	1	0.268	16176148
AT2G34120	Chr2	14041985	14043985	1	1	0.267	14042068
AT5G12100	Chr5	3872308	3874308	1	1	0.267	3872372
AT5G17280	Chr5	5628102	5630102	1	2	0.267	5628384	5628973
AT5G26146	Chr5	9026617	9028617	1	1	0.267	9026891
AT5G26147	Chr5	9026830	9028830	1	1	0.267	9026891
AT1G47330	Chr1	17084730	17086730	1	1	0.264	17085971
AT3G25230	Chr3	9123333	9125333	1	1	0.264	9123895
AT4G07825	Chr4	4543025	4545025	1	1	0.264	4543849
AT4G31196	Chr4	14867019	14869019	1	1	0.264	14868780
AT2G17787	Chr2	7454231	7456231	1	1	0.262	7455091
AT1G37000	Chr1	13827742	13829742	1	1	0.26	13829721
AT1G52940	Chr1	19391726	19393726	1	1	0.26	19393711
AT1G24310	Chr1	8567648	8569648	1	1	0.259	8569269
AT1G36030	Chr1	13262745	13264745	1	1	0.258	13262778
AT5G23130	Chr5	7708065	7710065	1	1	0.258	7709775
AT5G25140	Chr5	8577680	8579680	1	1	0.257	8579072
AT1G45243	Chr1	16881418	16883418	1	1	0.255	16881587
AT4G37710	Chr4	17417536	17419536	1	1	0.255	17417738
AT1G66890	Chr1	24540690	24542690	1	1	0.254	24542191
AT2G04034	Chr2	1287047	1289047	1	1	0.254	1287321
AT3G44130	Chr3	15652444	15654444	1	1	0.254	15653552
AT4G13493	Chr4	7625797	7627797	1	1	0.254	7627772
AT4G13494	Chr4	7626681	7628681	1	1	0.254	7627772
AT2G02740	Chr2	760550	762550	1	3	0.253333	761432	761442	761452
AT2G10260	Chr2	3877233	3879233	1	1	0.252	3878585
AT3G23390	Chr3	8326748	8328748	1	1	0.252	8327872
AT5G26730	Chr5	9186366	9188366	1	1	0.248	9186762
AT5G56610	Chr5	22503171	22505171	1	1	0.248	22503880
AT1G44890	Chr1	16701635	16703635	1	2	0.2465	16701877	16701881
AT1G33090	Chr1	11855536	11857536	1	1	0.246	11856437
AT1G55650	Chr1	20466483	20468483	1	1	0.246	20467546
AT5G43920	Chr5	17359056	17361056	1	1	0.245	17359178
AT2G10965	Chr2	4253562	4255562	1	1	0.243	4253942
AT3G49660	Chr3	18131618	18133618	1	1	0.243	18132343
AT4G08920	Chr4	5579696	5581696	1	1	0.243	5580993
AT4G04970	Chr4	2476584	2478584	1	1	0.242	2477438
AT5G07572	Chr5	2361456	2363456	1	1	0.241	2361471
AT2G03932	Chr2	1203626	1205626	1	1	0.24	1203717
AT3G21100	Chr3	7370811	7372811	1	1	0.237	7371957
AT1G35400	Chr1	12851138	12853138	1	1	0.236	12851799
AT2G11810	Chr2	4651119	4653119	1	1	0.236	4652464
AT1G43770	Chr1	16287878	16289878	1	1	0.234	16288444
AT2G02550	Chr2	683045	685045	1	1	0.233	684927
AT5G06030	Chr5	1782079	1784079	1	1	0.232	1782345
AT3G26780	Chr3	9778975	9780975	1	1	0.231	9780641
AT2G06990	Chr2	2867012	2869012	1	1	0.23	2867931
AT4G10330	Chr4	6217099	6219099	1	1	0.23	6217873
AT3G52020	Chr3	19016289	19018289	1	1	0.229	19018127
AT3G11860	Chr3	3733208	3735208	1	1	0.228	3734046
AT1G70480	Chr1	26132638	26134638	1	1	0.227	26134130
AT2G04865	Chr2	1695617	1697617	1	1	0.227	1695990
AT2G26730	Chr2	11053088	11055088	1	1	0.227	11054030
AT3G47130	Chr3	17077680	17079680	1	1	0.227	17079340
AT4G00130	Chr4	46216	48216	1	1	0.227	47609
AT4G23080	Chr4	11816589	11818589	1	1	0.227	11817502
AT1G58330	Chr1	21277952	21279952	1	1	0.226	21279481
AT3G61540	Chr3	22460757	22462757	1	2	0.2255	22461243	22461875
AT3G49880	Chr3	18214282	18216282	1	1	0.224	18215220
AT4G10150	Chr4	6143563	6145563	1	1	0.224	6143893
AT5G28800	Chr5	10657155	10659155	1	1	0.224	10658915
AT5G28810	Chr5	10658720	10660720	1	1	0.224	10658915
AT2G18620	Chr2	7792182	7794182	1	2	0.224	7792540	7793276
AT4G04760	Chr4	2365286	2367286	1	3	0.224	2366590	2366619	2366655
AT4G31780	Chr4	15078645	15080645	1	1	0.221	15080130
AT1G75000	Chr1	27728826	27730826	1	2	0.2195	27729312	27729336
AT5G11200	Chr5	3530541	3532541	1	1	0.219	3532010
AT3G44115	Chr3	15645572	15647572	1	1	0.217	15646502
AT5G28830	Chr5	10691035	10693035	1	2	0.2165	10691343	10691673
AT1G57620	Chr1	21001452	21003452	1	1	0.214	21002836
AT2G23142	Chr2	9541545	9543545	1	1	0.214	9543277
AT5G41660	Chr5	16372332	16374332	1	1	0.214	16374329
AT2G26211	Chr2	10825180	10827180	1	1	0.212	10826432
AT5G38210	Chr5	14998209	15000209	1	1	0.212	14999138
AT1G49400	Chr1	17985405	17987405	1	1	0.21	17986291
AT1G22930	Chr1	8066837	8068837	1	2	0.2075	8067739	8068066
AT4G11570	Chr4	6806119	6808119	1	1	0.207	6806318
AT1G49030	Chr1	17839073	17841073	1	1	0.206	17840293
AT5G27200	Chr5	9450447	9452447	1	1	0.205	9451993
AT5G62000	Chr5	24490091	24492091	1	1	0.204	24490961
AT2G28520	Chr2	11875256	11877256	1	1	0.202	11875909
AT1G20630	Chr1	7105153	7107153	1	2	0.2	7106667	7106681
AT1G48100	Chr1	17474308	17476308	1	1	0.2	17475757
AT3G28050	Chr3	10370951	10372951	1	1	0.2	10371347
AT5G38190	Chr5	14971354	14973354	1	1	0.197	14973279
AT5G43518	Chr5	17173417	17175417	1	1	0.197	17173469
AT5G64800	Chr5	25485932	25487932	1	1	0.196	25487452
AT4G09460	Chr4	5813004	5815004	1	1	0.195	5814261
AT4G09800	Chr4	5989786	5991786	1	1	0.195	5990949
AT2G46900	Chr2	18883093	18885093	1	1	0.194	18883174
AT2G14750	Chr2	6085871	6087871	1	1	0.193	6086853
AT3G33530	Chr3	13892643	13894643	1	1	0.193	13892662
AT5G11380	Chr5	3590795	3592795	1	1	0.193	3591606
AT4G15417	Chr4	8584895	8586895	1	1	0.192	8585310
AT5G38470	Chr5	15141908	15143908	1	1	0.192	15143424
AT2G06255	Chr2	2430332	2432332	1	1	0.19	2430951
AT1G48820	Chr1	17759374	17761374	1	1	0.188	17759659
AT3G27880	Chr3	10266291	10268291	1	2	0.188	10267660	10267754
AT1G53140	Chr1	19472831	19474831	1	1	0.187	19473561
AT3G54670	Chr3	19950459	19952459	1	1	0.186	19951268
AT5G39800	Chr5	15655232	15657232	1	1	0.185	15656530
AT2G01530	Chr2	237486	239486	1	1	0.184	237755
AT3G56570	Chr3	20672064	20674064	1	1	0.184	20673697
AT5G46830	Chr5	18653477	18655477	1	1	0.183	18654881
AT5G50805	Chr5	20288237	20290237	1	1	0.183	20289919
AT5G42540	Chr5	16710293	16712293	1	1	0.182	16711494
AT1G45015	Chr1	16756041	16758041	1	1	0.175	16756195
AT3G02480	Chr3	511203	513203	1	1	0.174	512048
AT1G07790	Chr1	2403830	2405830	1	3	0.173667	2404561	2404646	2404848
AT1G30650	Chr1	10764495	10766495	1	1	0.173	10765171
AT2G46800	Chr2	18850960	18852960	1	1	0.173	18852426
AT3G54920	Chr3	20060035	20062035	1	1	0.17	20060568
AT4G08390	Chr4	5198942	5200942	1	1	0.17	5199182
AT1G48912	Chr1	17797561	17799561	1	1	0.167	17798929
AT1G61990	Chr1	22530143	22532143	1	1	0.167	22530767
AT3G01320	Chr3	104814	106814	1	1	0.167	106180
AT3G15490	Chr3	5213262	5215262	1	1	0.167	5215086
AT4G02280	Chr4	982458	984458	1	1	0.167	983604
AT5G40360	Chr5	15864077	15866077	1	1	0.167	15865025
AT4G00780	Chr4	332490	334490	1	1	0.158	333655
AT4G10470	Chr4	6286569	6288569	1	1	0.158	6288148
AT1G72360	Chr1	26810993	26812993	1	1	0.157	26812211
AT1G22780	Chr1	8017389	8019389	1	1	0.156	8018287
AT1G33920	Chr1	12170492	12172492	1	2	0.153	12171872	12171891
AT4G02880	Chr4	1253355	1255355	1	1	0.152	1254063
AT3G55870	Chr3	20444818	20446818	1	1	0.151	20445200
AT4G07965	Chr4	4705822	4707822	1	1	0.149	4707793
AT2G29890	Chr2	12395555	12397555	1	1	0.146	12396681
AT2G38220	Chr2	15641692	15643692	1	1	0.145	15643519
AT5G24670	Chr5	8366430	8368430	1	1	0.144	8366608
AT1G30260	Chr1	10548892	10550892	1	1	0.143	10549726
AT4G20740	Chr4	10851059	10853059	1	1	0.143	10851218
AT1G35660	Chr1	13021441	13023441	1	3	0.141333	13021604	13022701	13023157
AT1G59885	Chr1	21675747	21677747	1	1	0.137	21677670
AT1G59890	Chr1	21677268	21679268	1	1	0.137	21677670
AT1G47786	Chr1	17328692	17330692	1	1	0.136	17329882
AT1G47800	Chr1	17329635	17331635	1	1	0.136	17329882
AT3G55665	Chr3	20368237	20370237	1	1	0.13	20369336
AT4G28085	Chr4	13669138	13671138	1	1	0.127	13669515
AT5G49880	Chr5	19902947	19904947	1	1	0.125	19903716
AT2G11405	Chr2	4459408	4461408	1	2	0.117	4461215	4461369
AT5G12210	Chr5	3908036	3910036	1	1	0.117	3908749
AT3G51620	Chr3	18861062	18863062	1	1	0.115	18862516
AT1G57630	Chr1	21004369	21006369	1	1	0.113	21005624
AT1G57650	Chr1	21004824	21006824	1	1	0.113	21005624
AT3G25190	Chr3	9109593	9111593	1	1	0.113	9110207
AT5G59305	Chr5	23507333	23509333	1	1	0.113	23509075
AT5G12380	Chr5	3970246	3972246	1	1	0.108	3970402
AT1G72920	Chr1	27008103	27010103	1	1	0.102	27008784
AT2G40520	Chr2	16551374	16553374	1	3	0.097	16551514	16551551	16552784
AT5G14790	Chr5	4731226	4733226	1	1	0.0797	4731975
AT3G23240	Chr3	8247673	8249673	1	2	0.062	8248472	8249175
AT5G28885	Chr5	10730835	10732835	1	2	0.052	10731959	10732429
AT4G04180	Chr4	1983004	1985004	1	2	0.0485	1983007	1983966
AT1G50070	Chr1	18253787	18255787	1	2	0.048	18255234	18255537
AT5G02160	Chr5	409934	411934	1	1	0.0462	410604
AT3G32330	Chr3	13117172	13119172	1	2	0.0455	13118023	13119106
AT4G04020	Chr4	1894509	1896509	1	2	0.0395	1894804	1895237
AT1G53590	Chr1	19670011	19672011	1	2	0.018	19670299	19670420
AT4G04830	Chr4	2385774	2387774	1	2	0.017	2385787	2386789
AT2G08986	Chr2	3560351	3562351	1	1	0.0153	3561571
AT3G13277	Chr3	4277733	4279733	1	2	0.015	4277803	4278656
AT5G45570	Chr5	18145480	18147480	1	2	0.0135	18146658	18147168
AT5G12090	Chr5	3870648	3872648	1	2	0.0025	3870804	3872372
AT3G42780	Chr3	14668221	14670221	1	2	0.0005	14668501	14669778
AT5G17020	Chr5	5537337	5539337	1	2	-0.0035	5537825	5538259
AT2G13540	Chr2	5460454	5462454	1	2	-0.0055	5460514	5460570
AT2G07667	Chr2	3308613	3310613	1	1	-0.0086	3309224
AT4G10465	Chr4	6284107	6286107	1	2	-0.01	6284240	6285487
AT2G07787	Chr2	3421120	3423120	1	1	-0.0133	3422483
AT2G07741	Chr2	3446506	3448506	1	1	-0.015	3448092
AT2G07766	Chr2	3447709	3449709	1	1	-0.015	3448092
AT2G07806	Chr2	3428939	3430939	1	1	-0.016	3430860
AT2G07795	Chr2	3437413	3439413	1	1	-0.0162	3438640
AT2G07722	Chr2	3382934	3384934	1	5	-0.01768	3384730	3384741	3384752	3384764	3384769
AT3G41761	Chr3	14003239	14005239	1	4	-0.01876	14003569	14003771	14003879	14004410
AT2G07748	Chr2	3225036	3227036	1	2	-0.02425	3225784	3225795
AT2G07678	Chr2	3225270	3227270	1	2	-0.02425	3225784	3225795
AT2G18530	Chr2	7753551	7755551	1	2	-0.026	7754954	7755003
AT2G07775	Chr2	3427510	3429510	1	1	-0.026	3428816
AT2G01021	Chr2	4572	6572	1	17	-0.0281412	5334	5399	5524	5599	5602	5632	5722	5725	5741	5747	5758	5764	5769	5776	5916	5932	5936
AT3G41768	Chr3	14004999	14006999	1	14	-0.0325071	14005268	14005279	14005283	14005286	14005311	14005360	14006188	14006424	14006426	14006453	14006464	14006502	14006567	14006629
AT2G07695	Chr2	3291147	3293147	1	1	-0.0331	3291840
AT2G07759	Chr2	3438569	3440569	1	2	-0.0333	3438640	3439734
AT2G06904	Chr2	2778796	2780796	1	2	-0.0345	2778825	2778969
AT2G02390	Chr2	625432	627432	1	2	-0.0395	626600	626889
AT2G01020	Chr2	3783	5783	1	16	-0.0402062	3941	3951	5334	5399	5524	5599	5602	5632	5722	5725	5741	5747	5758	5764	5769	5776
AT4G15630	Chr4	8679529	8681529	1	2	-0.041	8680557	8680790
AT3G41979	Chr3	14007075	14009075	1	90	-0.0431844	14007108	14007230	14007429	14007486	14007502	14007561	14007568	14007571	14007574	14007654	14007658	14007696	14007700	14007711	14007713	14007725	14007738	14007741	14007744	14007746	14007788	14007866	14007868	14007872	14007874	14007899	14007901	14007936	14007938	14008002	14008004	14008008	14008035	14008040	14008042	14008047	14008049	14008052	14008073	14008075	14008107	14008110	14008130
AT2G01010	Chr2	1706	3706	1	8	-0.0485625	1896	2886	2930	3046	3376	3380	3382	3589
AT2G07761	Chr2	3438963	3440963	1	1	-0.0504	3439734
AT2G07762	Chr2	3439199	3441199	1	1	-0.0504	3439734
AT2G07763	Chr2	3439629	3441629	1	1	-0.0504	3439734
AT4G38310	Chr4	17647477	17649477	1	1	-0.0541	17648119
AT4G38320	Chr4	17647570	17649570	1	1	-0.0541	17648119
AT4G06490	Chr4	3031468	3033468	1	2	-0.055	3031838	3032071
AT5G41300	Chr5	16232201	16234201	1	1	-0.0923	16232945
AT1G36925	Chr1	13779151	13781151	1	3	-0.0923333	13779359	13779748	13779754
AT3G02230	Chr3	414467	416467	1	2	-0.0993	416080	416145
AT2G07981	Chr2	3557279	3559279	1	1	-0.101	3558485
AT3G01600	Chr3	227421	229421	1	1	-0.101	227680
AT3G52980	Chr3	19361617	19363617	1	1	-0.102	19362035
AT5G34881	Chr5	12961976	12963976	1	1	-0.103	12962787
AT2G28920	Chr2	12083318	12085318	1	1	-0.104	12083714
AT5G48385	Chr5	19246199	19248199	1	1	-0.11	19247203
AT1G03340	Chr1	817696	819696	1	1	-0.116	818308
AT4G04540	Chr4	2204447	2206447	1	1	-0.119	2204748
AT2G10975	Chr2	4265008	4267008	1	1	-0.12	4266111
AT3G06460	Chr3	1979707	1981707	1	1	-0.12	1980454
AT3G20930	Chr3	7303323	7305323	1	1	-0.12	7304805
AT5G66630	Chr5	26169348	26171348	1	1	-0.121	26169600
AT3G56730	Chr3	20726181	20728181	1	1	-0.123	20726235
AT1G72770	Chr1	26959231	26961231	1	1	-0.125	26960984
AT3G01345	Chr3	127358	129358	1	1	-0.125	127375
AT1G75490	Chr1	27900742	27902742	1	1	-0.127	27901103
AT5G18520	Chr5	6083131	6085131	1	1	-0.128	6083485
AT4G08510	Chr4	5287885	5289885	1	1	-0.13	5288960
AT1G73180	Chr1	27085373	27087373	1	1	-0.133	27086634
AT3G56450	Chr3	20644176	20646176	1	1	-0.138	20645384
AT1G34560	Chr1	12496747	12498747	1	1	-0.139	12496884
AT3G61690	Chr3	22515151	22517151	1	1	-0.143	22516162
AT4G13530	Chr4	7646007	7648007	1	1	-0.143	7646031
AT3G10390	Chr3	3223865	3225865	1	1	-0.144	3223960
AT5G45450	Chr5	18088355	18090355	1	1	-0.147	18090350
AT1G37020	Chr1	13837212	13839212	1	1	-0.148	13838130
AT1G77440	Chr1	28660134	28662134	1	1	-0.148	28660480
AT4G02250	Chr4	971477	973477	1	1	-0.148	972971
AT4G02260	Chr4	972741	974741	1	1	-0.148	972971
AT5G44030	Chr5	17401062	17403062	1	1	-0.15	17401703
AT4G34060	Chr4	16016457	16018457	1	1	-0.152	16016917
AT5G21990	Chr5	7201398	7203398	1	1	-0.152	7202909
AT5G52100	Chr5	20780752	20782752	1	1	-0.156	20781178
AT2G36724	Chr2	15037516	15039516	1	1	-0.158	15038440
AT4G03280	Chr4	1417750	1419750	1	1	-0.158	1418186
AT1G62980	Chr1	22941600	22943600	1	1	-0.16	22942969
AT5G32017	Chr5	11587613	11589613	1	1	-0.161	11588596
AT2G02590	Chr2	700569	702569	1	1	-0.164	701671
AT2G04900	Chr2	1706498	1708498	1	1	-0.167	1708463
AT4G16190	Chr4	8933218	8935218	1	1	-0.167	8934555
AT4G29760	Chr4	14282439	14284439	1	1	-0.167	14282926
AT4G35450	Chr4	16541637	16543637	1	1	-0.167	16542776
AT2G05210	Chr2	1875246	1877246	1	1	-0.168	1876032
AT5G34581	Chr5	12710844	12712844	1	1	-0.168	12711834
AT2G20920	Chr2	8704896	8706896	1	1	-0.17	8706397
AT1G49240	Chr1	17918180	17920180	1	1	-0.172	17918772
AT2G26610	Chr2	10983403	10985403	1	1	-0.172	10984426
AT2G21890	Chr2	9027306	9029306	1	1	-0.174	9028218
AT5G10340	Chr5	3216544	3218544	1	2	-0.175	3216920	3217141
AT1G63170	Chr1	23036094	23038094	1	1	-0.176	23037408
AT4G04423	Chr4	2148078	2150078	1	1	-0.176	2148182
AT1G64880	Chr1	23705337	23707337	1	1	-0.178	23706361
AT1G76880	Chr1	28429987	28431987	1	1	-0.179	28431800
AT2G20605	Chr2	8585545	8587545	1	1	-0.179	8586412
AT3G32100	Chr3	12937202	12939202	1	1	-0.179	12938272
AT3G61610	Chr3	22486473	22488473	1	1	-0.179	22486496
AT3G22940	Chr3	8088329	8090329	1	1	-0.181	8089149
AT2G13800	Chr2	5575022	5577022	1	1	-0.182	5575308
AT2G15535	Chr2	6523284	6525284	1	1	-0.182	6523846
AT5G57950	Chr5	23045219	23047219	1	1	-0.182	23046141
AT5G54830	Chr5	21861811	21863811	1	1	-0.183	21862797
AT2G07750	Chr2	3519515	3521515	1	1	-0.186	3519543
AT5G08360	Chr5	2654551	2656551	1	1	-0.187	2655472
AT3G47980	Chr3	17430756	17432756	1	2	-0.1875	17430959	17431560
AT2G07290	Chr2	2998197	3000197	1	1	-0.188	2999951
AT5G46220	Chr5	18402868	18404868	1	1	-0.19	18404207
AT1G43720	Chr1	16234611	16236611	1	1	-0.191	16236425
AT1G43722	Chr1	16235934	16237934	1	1	-0.191	16236425
AT1G31910	Chr1	11322700	11324700	1	1	-0.192	11323462
AT3G45955	Chr3	16624352	16626352	1	1	-0.194	16625632
AT3G45960	Chr3	16625472	16627472	1	1	-0.194	16625632
AT5G24370	Chr5	8241443	8243443	1	1	-0.197	8242486
AT2G27460	Chr2	11405934	11407934	1	1	-0.198	11407323
AT1G51450	Chr1	18769552	18771552	1	1	-0.199	18770814
AT4G05553	Chr4	2743593	2745593	1	2	-0.199	2745183	2745260
AT1G78770	Chr1	29177702	29179702	1	1	-0.2	29179070
AT5G18750	Chr5	6193001	6195001	1	1	-0.2	6194200
AT1G35490	Chr1	12895397	12897397	1	1	-0.202	12895526
AT4G22330	Chr4	11516317	11518317	1	1	-0.202	11517476
AT5G62700	Chr5	24764081	24766081	1	1	-0.203	24764768
AT5G09655	Chr5	2958823	2960823	1	1	-0.205	2960444
AT5G49910	Chr5	19924190	19926190	1	1	-0.205	19924504
AT1G68390	Chr1	25221123	25223123	1	1	-0.208	25221442
AT2G27520	Chr2	11427364	11429364	1	1	-0.208	11427478
AT5G38386	Chr5	15101004	15103004	1	1	-0.208	15101550
AT2G30580	Chr2	12673013	12675013	1	1	-0.209	12674053
AT5G04600	Chr5	1299350	1301350	1	2	-0.209	1300673	1300772
AT3G02370	Chr3	483398	485398	1	1	-0.211	484082
AT5G27967	Chr5	9874074	9876074	1	1	-0.211	9875493
AT3G43870	Chr3	15509867	15511867	1	2	-0.211	15511625	15511694
AT2G34840	Chr2	14338878	14340878	1	1	-0.212	14340215
AT1G42960	Chr1	15881010	15883010	1	1	-0.213	15882163
AT5G42670	Chr5	16809949	16811949	1	1	-0.213	16810869
AT1G36922	Chr1	13777283	13779283	1	1	-0.214	13778853
AT3G56470	Chr3	20648436	20650436	1	1	-0.217	20649986
AT1G45100	Chr1	16785222	16787222	1	1	-0.218	16785826
AT3G43150	Chr3	14940229	14942229	1	1	-0.222	14941990
AT4G08930	Chr4	5584314	5586314	1	1	-0.223	5585453
AT3G57550	Chr3	21018456	21020456	1	1	-0.224	21019876
AT1G80470	Chr1	29813235	29815235	1	1	-0.226	29814067
AT5G37760	Chr5	14740332	14742332	1	1	-0.226	14741947
AT5G45620	Chr5	18173901	18175901	1	1	-0.226	18175084
AT4G04315	Chr4	2057894	2059894	1	2	-0.2275	2058486	2058975
AT5G28720	Chr5	10610192	10612192	1	1	-0.23	10611030
AT1G66250	Chr1	24280582	24282582	1	1	-0.232	24280787
AT2G34430	Chr2	14161387	14163387	1	1	-0.233	14161801
AT2G27060	Chr2	11216122	11218122	1	1	-0.236	11216496
AT1G23790	Chr1	8356917	8358917	1	1	-0.237	8358174
AT2G29880	Chr2	12393940	12395940	1	1	-0.237	12395096
AT1G06480	Chr1	1969078	1971078	1	1	-0.238	1969413
AT2G22410	Chr2	9202827	9204827	1	1	-0.24	9202837
AT5G07100	Chr5	2168976	2170976	1	1	-0.24	2170562
AT5G66052	Chr5	25995135	25997135	1	1	-0.24	25996541
AT1G32928	Chr1	11793335	11795335	1	1	-0.241	11794870
AT1G33910	Chr1	12165491	12167491	1	1	-0.241	12167464
AT2G30740	Chr2	12742185	12744185	1	1	-0.242	12743547
AT1G33140	Chr1	11879715	11881715	1	1	-0.244	11880945
AT1G43140	Chr1	15986245	15988245	1	1	-0.245	15987226
AT3G50590	Chr3	18490001	18492001	1	1	-0.245	18490786
AT3G29033	Chr3	10929915	10931915	1	1	-0.246	10930000
AT4G20800	Chr4	10864505	10866505	1	1	-0.246	10865051
AT2G29850	Chr2	12386157	12388157	1	1	-0.247	12386789
AT5G27950	Chr5	9857158	9859158	1	1	-0.247	9857616
AT5G40990	Chr5	16135993	16137993	1	1	-0.248	16136450
AT1G31090	Chr1	10983291	10985291	1	1	-0.25	10984998
AT1G72170	Chr1	26725357	26727357	1	1	-0.25	26726564
AT4G12570	Chr4	7232185	7234185	1	1	-0.25	7233614
AT2G24950	Chr2	10280414	10282414	1	1	-0.253	10280606
AT4G09462	Chr4	5816841	5818841	1	1	-0.253	5818054
AT4G09160	Chr4	5688525	5690525	1	1	-0.255	5688985
AT4G16110	Chr4	8874216	8876216	1	1	-0.255	8875565
AT3G43840	Chr3	15481855	15483855	1	1	-0.257	15482088
AT1G55175	Chr1	20254934	20256934	1	1	-0.258	20256013
AT1G16670	Chr1	5667294	5669294	1	1	-0.259	5667975
AT2G05540	Chr2	2015174	2017174	1	1	-0.26	2015652
AT2G20020	Chr2	8354914	8356914	1	1	-0.26	8356265
AT1G42525	Chr1	15720536	15722536	1	1	-0.261	15720553
AT4G12800	Chr4	7307097	7309097	1	1	-0.262	7308216
AT3G27328	Chr3	10041446	10043446	1	1	-0.263	10041729
AT4G04500	Chr4	2183550	2185550	1	1	-0.264	2183868
AT4G34588	Chr4	16225006	16227006	1	1	-0.264	16226184
AT4G34590	Chr4	16225006	16227006	1	1	-0.264	16226184
AT3G44950	Chr3	16165686	16167686	1	1	-0.267	16166894
AT4G39952	Chr4	18223245	18225245	1	2	-0.2675	18223287	18224560
AT1G33770	Chr1	12096888	12098888	1	1	-0.269	12098176
AT4G06598	Chr4	3567326	3569326	1	1	-0.269	3568049
AT4G24805	Chr4	12499858	12501858	1	1	-0.269	12500355
AT4G03811	Chr4	1727325	1729325	1	1	-0.27	1727847
AT4G08320	Chr4	5143319	5145319	1	1	-0.27	5145156
AT2G28990	Chr2	12120565	12122565	1	1	-0.273	12121519
AT4G24240	Chr4	12286749	12288749	1	1	-0.273	12287930
AT5G43280	Chr5	17057017	17059017	1	1	-0.273	17057653
AT3G28880	Chr3	10803198	10805198	1	1	-0.274	10804166
AT5G38195	Chr5	14984079	14986079	1	1	-0.275	14984227
AT2G05580	Chr2	2037537	2039537	1	1	-0.276	2037983
AT3G28450	Chr3	10581323	10583323	1	1	-0.278	10582755
AT1G36920	Chr1	13776219	13778219	1	1	-0.279	13776944
AT2G19430	Chr2	8127924	8129924	1	1	-0.279	8128500
AT3G26618	Chr3	9719491	9721491	1	1	-0.279	9720078
AT5G28520	Chr5	10344816	10346816	1	1	-0.279	10345125
AT4G18465	Chr4	9936335	9938335	1	1	-0.28	9937083
AT2G07340	Chr2	3014166	3016166	1	2	-0.2805	3014254	3014286
AT5G64440	Chr5	25345224	25347224	1	1	-0.281	25346634
AT2G04270	Chr2	1463032	1465032	1	1	-0.282	1464594
AT2G37195	Chr2	15254477	15256477	1	4	-0.28325	15255856	15256117	15256135	15256143
AT2G26760	Chr2	11066009	11068009	1	1	-0.285	11067333
AT1G15830	Chr1	5421259	5423259	1	2	-0.2855	5421631	5421636
AT2G44850	Chr2	18115489	18117489	1	3	-0.287333	18116619	18116843	18117013
AT2G11626	Chr2	4570449	4572449	1	3	-0.287667	4571790	4571942	4572257
AT3G29230	Chr3	11092290	11094290	1	1	-0.289	11092835
AT4G17600	Chr4	9543695	9545695	1	1	-0.289	9544288
AT2G06510	Chr2	2557335	2559335	1	1	-0.29	2557813
AT5G26720	Chr5	9189970	9191970	1	2	-0.29	9190437	9190578
AT5G27730	Chr5	9693378	9695378	1	1	-0.292	9693629
AT1G22760	Chr1	8004803	8006803	1	1	-0.296	8005363
AT5G33355	Chr5	12393298	12395298	1	1	-0.297	12394269
AT1G13720	Chr1	4684124	4686124	1	1	-0.298	4684797
AT1G13730	Chr1	4684313	4686313	1	1	-0.298	4684797
AT3G13900	Chr3	4573314	4575314	1	1	-0.302	4574002
AT3G48530	Chr3	17706204	17708204	1	1	-0.302	17707316
AT2G07170	Chr2	2945839	2947839	1	1	-0.305	2947516
AT2G24940	Chr2	10276693	10278693	1	1	-0.306	10276978
AT2G24945	Chr2	10276712	10278712	1	1	-0.306	10276978
AT3G43160	Chr3	14962704	14964704	1	2	-0.3075	14963031	14963464
AT1G72660	Chr1	26923013	26925013	1	1	-0.31	26924123
AT1G78050	Chr1	28911945	28913945	1	2	-0.31	28912967	28912974
AT3G12050	Chr3	3827497	3829497	1	1	-0.31	3828326
AT5G35940	Chr5	13840582	13842582	1	1	-0.31	13840999
AT5G25310	Chr5	8683957	8685957	1	1	-0.311	8684680
AT3G29140	Chr3	11010323	11012323	1	1	-0.314	11011666
AT5G27740	Chr5	9696808	9698808	1	1	-0.314	9697970
AT5G52080	Chr5	20777861	20779861	1	1	-0.314	20778634
AT3G20600	Chr3	7168224	7170224	1	1	-0.315	7169044
AT4G05612	Chr4	2875168	2877168	1	1	-0.315	2876390
AT1G74088	Chr1	27428605	27430605	1	1	-0.317	27429775
AT1G34160	Chr1	12289664	12291664	1	2	-0.3175	12290949	12290961
AT2G29050	Chr2	12144308	12146308	1	1	-0.318	12145465
AT4G04402	Chr4	2126499	2128499	1	3	-0.319333	2127132	2128198	2128281
AT4G08868	Chr4	5543000	5545000	1	1	-0.32	5543938
AT4G39860	Chr4	18196955	18198955	1	1	-0.321	18198560
AT1G24390	Chr1	8588045	8590045	1	2	-0.322	8589191	8589828
AT4G04840	Chr4	2389522	2391522	1	1	-0.322	2389679
AT4G05440	Chr4	2681023	2683023	1	2	-0.324	2682237	2682251
AT3G23790	Chr3	8526736	8528736	1	1	-0.329	8528462
AT4G14930	Chr4	8310544	8312544	1	2	-0.33	8310663	8311500
AT5G02650	Chr5	581613	583613	1	1	-0.331	582252
AT2G46192	Chr2	18588089	18590089	1	1	-0.332	18589150
AT4G08910	Chr4	5568206	5570206	1	1	-0.333	5568234
AT5G01542	Chr5	196314	198314	1	2	-0.334	196519	196538
AT5G37960	Chr5	14863073	14865073	1	1	-0.335	14863303
AT2G23890	Chr2	9848116	9850116	1	1	-0.337	9848248
AT5G42960	Chr5	16936323	16938323	1	1	-0.339	16937281
AT3G27690	Chr3	10184159	10186159	1	1	-0.34	10185217
AT2G07505	Chr2	3070803	3072803	1	1	-0.341	3070951
AT1G49510	Chr1	18028439	18030439	1	1	-0.342	18029373
AT1G42430	Chr1	15645483	15647483	1	1	-0.344	15645886
AT1G45474	Chr1	16913677	16915677	1	1	-0.344	16915356
AT5G35430	Chr5	13412804	13414804	1	1	-0.348	13413113
AT3G25640	Chr3	9264925	9266925	1	1	-0.351	9264962
AT2G15080	Chr2	6300538	6302538	1	1	-0.354	6301067
AT1G43415	Chr1	16121424	16123424	1	1	-0.357	16123406
AT5G28262	Chr5	10088520	10090520	1	1	-0.358	10088689
AT2G06983	Chr2	2861025	2863025	1	1	-0.361	2861255
AT1G09490	Chr1	3050957	3052957	1	1	-0.363	3052407
AT5G39730	Chr5	15622310	15624310	1	1	-0.363	15623379
AT2G16380	Chr2	6818712	6820712	1	1	-0.366	6819979
AT1G34390	Chr1	12404046	12406046	1	1	-0.37	12405400
AT5G50175	Chr5	20041464	20043464	1	1	-0.371	20042871
AT4G04750	Chr4	2358917	2360917	1	1	-0.372	2359201
AT2G41390	Chr2	16883958	16885958	1	1	-0.383	16885435
AT5G37020	Chr5	14373383	14375383	1	1	-0.384	14373835
AT3G47580	Chr3	17256915	17258915	1	1	-0.387	17258079
AT4G06479	Chr4	2982198	2984198	1	2	-0.39	2983901	2984104
AT3G55940	Chr3	20461512	20463512	1	2	-0.392	20462176	20462181
AT2G04390	Chr2	1511457	1513457	1	1	-0.397	1512283
AT5G34830	Chr5	12749240	12751240	1	2	-0.3995	12749474	12750326
AT1G36980	Chr1	13816933	13818933	1	1	-0.407	13817015
AT2G07200	Chr2	2959648	2961648	1	1	-0.409	2960128
AT4G11380	Chr4	6724123	6726123	1	1	-0.411	6725594
AT2G33620	Chr2	13870716	13872716	1	1	-0.421	13872107
AT3G43180	Chr3	14970435	14972435	1	1	-0.423	14970725
AT5G26780	Chr5	9301089	9303089	1	1	-0.457	9301360
AT5G37400	Chr5	14576536	14578536	1	1	-0.467	14577553
AT3G21480	Chr3	7539327	7541327	1	1	-0.474	7540312
AT4G02920	Chr4	1269855	1271855	1	1	-0.5	1270083
[truncated: 47 more columns]

## Sheet: ROOT-CHG-Gene body
# Gene	Chromatin	Start	End	Strand	DmC number	Average differential methylation level	DmC positions
AT5G28780	Chr5	10649182	10650448	-1	1	0.54	10650205
AT3G56670	Chr3	20704433	20705398	-1	1	0.451	20705141
AT3G50320	Chr3	18373766	18374752	-1	1	0.45	18374675
AT1G44085	Chr1	16501381	16501779	-1	1	0.44	16501626
AT3G53910	Chr3	19677844	19678434	-1	1	0.433	19677956
AT3G24542	Chr3	8892637	8894052	1	1	0.417	8893165
AT2G04037	Chr2	1297518	1297991	-1	1	0.412	1297737
AT4G03935	Chr4	1833469	1839111	-1	1	0.408	1835140
AT4G03930	Chr4	1834815	1836777	1	1	0.408	1835140
AT1G35240	Chr1	12761670	12764738	-1	1	0.398	12761969
AT2G01422	Chr2	183931	184725	1	1	0.391	184020
AT2G02650	Chr2	728464	729599	1	1	0.383	728988
AT2G19360	Chr2	8093683	8098220	1	1	0.378	8093767
AT1G33910	Chr1	12167491	12168845	1	1	0.375	12167969
AT3G31910	Chr3	12753228	12755742	-1	1	0.374	12754596
AT1G50060	Chr1	18253975	18255367	1	1	0.366	18255234
AT1G61520	Chr1	22327419	22329088	1	1	0.366	22328518
AT5G35917	Chr5	13800868	13802873	1	1	0.366	13802391
AT5G05590	Chr5	1639239	1641120	-1	2	0.36	1640435	1640863
AT2G04190	Chr2	1417979	1420831	-1	1	0.357	1419723
AT4G34730	Chr4	16274460	16278753	-1	1	0.355	16277856
AT5G35920	Chr5	13808181	13808648	1	1	0.351	13808607
AT2G10560	Chr2	4046939	4047970	-1	1	0.343	4047339
AT5G40860	Chr5	16089281	16090918	1	1	0.337	16090844
AT5G54410	Chr5	21685886	21686545	-1	1	0.336	21686478
AT2G16090	Chr2	6728656	6731873	-1	1	0.335	6730671
AT4G19530	Chr4	10379242	10398731	1	1	0.335	10393971
AT5G05650	Chr5	1659299	1659676	-1	1	0.332	1659668
AT3G20030	Chr3	6968574	6969782	1	1	0.329	6969291
AT4G03950	Chr4	1843956	1845549	1	1	0.328	1844578
AT2G39160	Chr2	15967073	15967756	-1	1	0.325	15967188
AT2G26910	Chr2	11148413	11154975	1	3	0.323333	11150735	11150739	11150748
AT3G32090	Chr3	12921022	12921987	1	1	0.317	12921841
AT3G45910	Chr3	16611209	16611966	-1	1	0.314	16611320
AT4G10870	Chr4	6490228	6490869	-1	1	0.31	6490567
AT3G27329	Chr3	10045998	10046366	1	1	0.309	10046213
AT5G02480	Chr5	533713	536062	1	1	0.308	535434
AT2G38185	Chr2	15635727	15638970	1	1	0.306	15637493
AT3G17400	Chr3	5936270	5936844	1	1	0.306	5936718
AT1G58520	Chr1	21368281	21376442	1	1	0.305	21368402
AT2G06645	Chr2	2622347	2624003	-1	1	0.304	2623902
AT5G55250	Chr5	21997840	22001311	-1	1	0.304	21999221
AT5G28030	Chr5	9904032	9906077	-1	2	0.3005	9904141	9904964
AT1G21928	Chr1	7670563	7670865	-1	1	0.299	7670669
AT3G43260	Chr3	15014355	15016627	1	2	0.298	15016057	15016372
AT1G35150	Chr1	12697704	12699783	-1	1	0.297	12698324
AT3G16820	Chr3	5710500	5711658	-1	1	0.296	5711481
AT2G01830	Chr2	362248	368972	-1	1	0.292	367638
AT2G31700	Chr2	13118464	13119532	1	1	0.292	13119460
AT5G52170	Chr5	20809608	20812593	1	1	0.292	20812384
AT1G44080	Chr1	16497238	16498964	-1	1	0.289	16497900
AT5G04045	Chr5	1071467	1072022	1	1	0.288	1071706
AT5G28824	Chr5	10678917	10682014	-1	1	0.288	10681197
AT5G56070	Chr5	22298724	22299247	1	1	0.286	22298862
AT4G32200	Chr4	15255657	15261912	1	1	0.285	15256834
AT5G61140	Chr5	24171354	24184973	1	1	0.285	24182770
AT1G28350	Chr1	9850036	9855799	1	1	0.284	9852880
AT3G29638	Chr3	11365725	11367702	1	1	0.283	11366865
AT3G29639	Chr3	11370876	11371889	-1	2	0.283	11371165	11371745
AT4G03945	Chr4	1842308	1842982	1	1	0.283	1842694
AT1G04410	Chr1	1186152	1188487	-1	1	0.282	1187184
AT2G04570	Chr2	1581274	1582950	1	1	0.282	1582125
AT5G62110	Chr5	24523918	24527829	-1	3	0.281333	24525165	24525174	24527782
AT2G31960	Chr2	13226776	13238108	1	1	0.281	13234302
AT2G36370	Chr2	14886523	14891742	1	1	0.28	14888682
AT2G21550	Chr2	8925508	8928489	1	1	0.274	8927412
AT3G11180	Chr3	3501258	3504177	1	1	0.274	3502910
AT4G04110	Chr4	1937119	1938543	1	2	0.273	1937539	1938032
AT4G39850	Chr4	18187854	18196560	1	1	0.273	18191361
AT2G19300	Chr2	8083038	8083217	-1	1	0.268	8083092
AT2G34100	Chr2	14038180	14052135	-1	1	0.267	14042068
AT4G03590	Chr4	1575814	1577975	-1	1	0.265	1577649
AT1G10190	Chr1	3328436	3330383	-1	1	0.263	3329100
AT2G29920	Chr2	12407901	12408791	1	1	0.263	12408560
AT4G04750	Chr4	2360917	2365744	1	1	0.261	2363075
AT5G46520	Chr5	18515685	18526447	1	1	0.259	18519127
AT3G13370	Chr3	4331157	4331879	1	1	0.256	4331758
AT3G57810	Chr3	21121836	21123989	1	1	0.256	21122518
AT2G16970	Chr2	7100274	7105976	1	1	0.254	7100800
AT4G13495	Chr4	7625277	7628858	1	1	0.254	7627772
AT1G34170	Chr1	12293816	12297024	-1	1	0.253	12296455
AT5G60945	Chr5	24107821	24108159	1	1	0.253	24108010
AT3G23380	Chr3	8327322	8328083	1	1	0.252	8327872
AT3G60150	Chr3	21919751	21921158	1	1	0.252	21920967
AT3G05410	Chr3	1554479	1561361	1	1	0.25	1555487
AT2G16676	Chr2	6961946	6963803	-1	1	0.249	6962855
AT1G48490	Chr1	17627928	17634924	-1	1	0.247	17631184
AT2G18610	Chr2	7792242	7793208	-1	1	0.244	7792540
AT5G28720	Chr5	10612192	10613013	1	1	0.243	10612754
AT1G33950	Chr1	12185630	12191755	-1	1	0.242	12191588
AT1G60860	Chr1	22033965	22040893	-1	1	0.242	22038432
AT5G23660	Chr5	7900137	7902410	-1	1	0.241	7900429
AT1G67390	Chr1	24825389	24827825	1	1	0.24	24826944
AT3G11880	Chr3	3742056	3744456	1	1	0.24	3742115
AT5G40380	Chr5	15872639	15876015	1	1	0.237	15875400
AT5G06020	Chr5	1782058	1782513	1	1	0.232	1782345
AT3G24260	Chr3	8746514	8747638	-1	2	0.232	8746639	8746884
AT1G07780	Chr1	2402892	2405513	-1	4	0.22825	2403624	2404561	2404646	2404848
AT2G32160	Chr2	13299856	13302591	1	1	0.228	13301562
AT4G01690	Chr4	719352	721898	1	1	0.227	721649
AT3G61530	Chr3	22460940	22463292	-1	2	0.2255	22461243	22461875
AT2G26340	Chr2	10883233	10885014	1	1	0.225	10884943
AT2G11520	Chr2	4536032	4539027	1	2	0.2235	4537625	4537729
AT3G15180	Chr3	5097943	5102054	1	1	0.22	5099095
AT4G28080	Chr4	13659731	13668936	-1	1	0.22	13662868
AT5G63610	Chr5	25045002	25047462	-1	1	0.214	25045836
AT3G42770	Chr3	14666147	14669107	1	1	0.213	14668501
AT2G26210	Chr2	10824596	10826770	1	1	0.212	10826432
AT4G03740	Chr4	1635080	1637641	-1	1	0.211	1636026
AT1G10390	Chr1	3391083	3396902	-1	1	0.208	3393336
AT3G09440	Chr3	2902299	2904820	-1	1	0.208	2902644
AT5G23430	Chr5	7822865	7829575	-1	1	0.208	7826284
AT4G11560	Chr4	6803685	6807281	-1	1	0.207	6806318
AT4G18780	Chr4	10053789	10057909	-1	1	0.207	10055008
AT1G20620	Chr1	7103585	7107056	1	2	0.2	7106667	7106681
AT3G10950	Chr3	3420663	3421341	1	1	0.2	3420845
AT3G23370	Chr3	8310951	8314231	1	1	0.2	8313625
AT4G08760	Chr4	5464123	5470517	-1	1	0.2	5466883
AT1G24210	Chr1	8520063	8521670	-1	1	0.195	8520096
AT2G25730	Chr2	10624948	10641419	-1	1	0.194	10639536
AT2G46890	Chr2	18882268	18883705	-1	1	0.194	18883174
AT3G15040	Chr3	5050731	5052718	-1	1	0.194	5051982
AT3G33528	Chr3	13892095	13893687	-1	1	0.193	13892662
AT4G24680	Chr4	12449124	12456496	1	1	0.193	12452193
AT5G11370	Chr5	3590684	3592502	1	1	0.193	3591606
AT2G04750	Chr2	1646083	1649068	-1	1	0.192	1646297
AT5G40430	Chr5	15897294	15898829	-1	1	0.19	15898568
AT4G08500	Chr4	5283330	5286878	-1	1	0.188	5284552
AT1G49770	Chr1	18128178	18130384	1	1	0.185	18128649
AT5G39790	Chr5	15654211	15657032	-1	1	0.185	15656530
AT3G43920	Chr3	15536537	15543849	1	1	0.182	15540742
AT4G30080	Chr4	14413757	14416892	-1	1	0.182	14414708
AT3G26612	Chr3	9714677	9716105	1	2	0.178	9715033	9715766
AT1G10670	Chr1	3519526	3522584	1	1	0.176	3522199
AT2G32320	Chr2	13364337	13369283	1	1	0.175	13364926
AT1G42120	Chr1	15487900	15487971	-1	1	0.174	15487957
AT3G02470	Chr3	509776	512451	1	1	0.174	512048
AT3G02468	Chr3	509977	512447	1	1	0.174	512048
AT5G48660	Chr5	19374293	19376184	1	1	0.174	19375025
AT3G54910	Chr3	20059848	20061239	-1	1	0.17	20060568
AT5G36870	Chr5	14267958	14283570	1	1	0.169	14275007
AT2G29040	Chr2	12140587	12143124	-1	2	0.169	12141017	12141297
AT1G61980	Chr1	22529475	22531010	1	1	0.167	22530767
AT5G63800	Chr5	25111682	25117478	1	1	0.167	25112527
AT2G19490	Chr2	8156280	8158923	1	1	0.163	8156758
AT4G39380	Chr4	18008784	18012353	-1	1	0.163	18009083
AT2G07680	Chr2	3460931	3469035	1	1	0.162	3466571
AT4G00440	Chr4	195404	198724	1	1	0.161	197037
AT5G23130	Chr5	7710065	7712470	1	1	0.157	7710108
AT1G11060	Chr1	3668772	3674052	1	1	0.156	3671675
AT1G22770	Chr1	8013337	8019241	1	1	0.156	8018287
AT1G58250	Chr1	21227978	21242460	-1	2	0.156	21240386	21240388
AT2G07040	Chr2	2890585	2892986	1	1	0.156	2892516
AT5G40070	Chr5	15759763	15760283	1	1	0.156	15760078
AT5G17580	Chr5	5736973	5738846	1	1	0.154	5737247
AT1G09300	Chr1	2992321	2997042	1	1	0.151	2995039
AT3G42060	Chr3	14054333	14056998	-1	1	0.148	14056142
AT4G24820	Chr4	12505600	12509290	-1	1	0.148	12507503
AT2G29880	Chr2	12395940	12397154	1	1	0.146	12396681
AT3G42640	Chr3	14529871	14533772	1	1	0.146	14531578
AT5G60548	Chr5	23920925	23924286	1	1	0.146	23922628
AT5G60550	Chr5	23920925	23924286	1	1	0.146	23922628
AT1G78950	Chr1	29247302	29251543	-1	1	0.145	29248374
AT2G33800	Chr2	13939425	13941083	-1	1	0.145	13939807
AT5G59290	Chr5	23501659	23504321	-1	1	0.138	23502058
AT5G46100	Chr5	18360432	18361850	-1	1	0.134	18361350
AT5G16280	Chr5	5267800	5276278	-1	1	0.133	5273760
AT3G08850	Chr3	2686077	2694794	-1	1	0.132	2692750
AT4G30190	Chr4	14480964	14486523	-1	1	0.132	14481523
AT1G67510	Chr1	24877542	24880395	-1	1	0.131	24879667
AT5G29000	Chr5	10849037	10851913	-1	1	0.123	10850112
AT5G59810	Chr5	23679626	23683368	-1	1	0.121	23683343
AT5G12370	Chr5	3965874	3971452	-1	1	0.108	3970402
AT3G48780	Chr3	17807454	17811479	1	1	0.107	17809569
AT5G04110	Chr5	1088161	1092583	-1	1	0.107	1092056
AT1G52940	Chr1	19393726	19400898	1	1	0.104	19394462
AT1G72910	Chr1	27007789	27009319	1	1	0.102	27008784
AT1G69710	Chr1	25795759	25800381	1	1	0.0968	25796807
AT4G08430	Chr4	5227721	5231027	-1	2	0.089	5229010	5230104
AT5G17270	Chr5	5623794	5629400	1	3	0.0633333	5628097	5628384	5628973
AT2G06500	Chr2	2555094	2557600	-1	2	0.0585	2555279	2556544
AT2G13790	Chr2	5565618	5581029	1	2	0.0515	5572901	5575308
AT5G02150	Chr5	409999	411787	-1	1	0.0462	410604
AT4G18150	Chr4	9790509	9794333	1	2	0.0415	9791484	9793151
AT2G07706	Chr2	3328097	3332298	-1	1	0.0177	3328131
AT2G07681	Chr2	3233725	3238539	1	1	0.0172	3238439
AT4G02000	Chr4	864293	865316	1	2	0.0135	864482	864797
AT1G19090	Chr1	6559286	6561858	1	2	0.0135	6559929	6561664
AT2G07669	Chr2	3229397	3229726	1	1	0.00974	3229658
AT2G10940	Chr2	4242366	4243997	-1	2	0.0075	4243236	4243599
AT2G38255	Chr2	15657550	15660654	-1	2	0.007	15657792	15657959
AT3G08580	Chr3	2605042	2607387	-1	2	0.006	2605453	2606235
AT2G13510	Chr2	5459403	5460576	-1	2	-0.0055	5460514	5460570
AT2G07698	Chr2	3307670	3310323	1	1	-0.0086	3309224
AT2G07827	Chr2	3421188	3423037	1	1	-0.0133	3422483
AT2G07835	Chr2	3448001	3448481	-1	1	-0.015	3448092
AT3G30842	Chr3	12437817	12444298	-1	2	-0.015	12440026	12440798
AT2G07732	Chr2	3414360	3414966	-1	1	-0.0161	3414700
AT2G07738	Chr2	3438526	3438973	-1	1	-0.0162	3438640
AT3G41762	Chr3	14005063	14005925	-1	6	-0.02115	14005268	14005279	14005283	14005286	14005311	14005360
AT3G41761	Chr3	14005239	14005400	1	6	-0.02115	14005268	14005279	14005283	14005286	14005311	14005360
AT2G07806	Chr2	3430939	3435613	1	2	-0.02175	3432647	3435328
AT2G07981	Chr2	3559279	3562009	1	2	-0.0233	3559651	3561571
AT2G01008	Chr2	1025	2810	1	4	-0.025415	1291	1293	1322	1896
AT1G19260	Chr1	6626376	6628685	-1	2	-0.0255	6626505	6627565
AT2G15420	Chr2	6472507	6476751	-1	2	-0.0295	6473466	6476547
AT4G08630	Chr4	5386592	5391554	-1	2	-0.033	5387765	5390077
AT2G01020	Chr2	5783	5946	1	3	-0.0330333	5916	5932	5936
AT2G08986	Chr2	3562351	3570752	1	11	-0.0341182	3564050	3564772	3564950	3565375	3565839	3566264	3566912	3568864	3569929	3570286	3570462
AT2G02380	Chr2	625371	627205	1	2	-0.0395	626600	626889
AT3G41768	Chr3	14006999	14008806	1	76	-0.0433421	14007108	14007230	14007429	14007486	14007502	14007561	14007568	14007571	14007574	14007654	14007658	14007696	14007700	14007711	14007713	14007725	14007738	14007741	14007744	14007746	14007788	14007866	14007868	14007872	14007874	14007899	14007901	14007936	14007938	14008002	14008004	14008008	14008035	14008040	14008042	14008047	14008049	14008052	14008073	14008075	14008107	14008110	14008130
AT3G16240	Chr3	5489327	5490973	1	2	-0.0435	5489780	5490797
AT1G40104	Chr1	14839664	14843605	1	2	-0.0454	14842074	14842614
AT2G07795	Chr2	3439413	3440569	1	1	-0.0504	3439734
AT4G00140	Chr4	51117	53400	-1	4	-0.0515	51384	52405	52676	53011
AT2G11620	Chr2	4569436	4571768	1	2	-0.053	4569763	4570087
AT2G07280	Chr2	2997339	2999989	1	3	-0.0573333	2997748	2998173	2999951
AT3G45800	Chr3	16564359	16567126	-1	2	-0.0655	16564496	16565596
AT2G01010	Chr2	3706	5514	1	6	-0.0681167	3711	3781	3941	3951	5334	5399
AT3G41979	Chr3	14009075	14009238	1	2	-0.0737	14009088	14009103
AT5G15780	Chr5	5094178	5095854	-1	1	-0.0811	5094583
AT5G07570	Chr5	2358470	2363077	1	2	-0.082	2359862	2361471
AT1G35460	Chr1	12875511	12877697	1	1	-0.0864	12876169
AT5G40450	Chr5	15905523	15916508	-1	1	-0.0909	15909871
AT1G36922	Chr1	13779283	13779997	1	3	-0.0923333	13779359	13779748	13779754
AT3G01590	Chr3	226157	228873	1	1	-0.101	227680
AT5G59790	Chr5	23673534	23675979	1	1	-0.102	23674124
AT3G06930	Chr3	2184380	2188625	-1	1	-0.103	2187450
AT5G24670	Chr5	8368430	8371688	1	4	-0.103175	8369817	8370023	8370950	8371401
AT2G28910	Chr2	12083075	12084671	-1	1	-0.104	12083714
AT2G23550	Chr2	9718955	9720145	-1	1	-0.105	9719065
AT3G47460	Chr3	17212642	17219336	1	1	-0.106	17214169
AT4G33620	Chr4	15853001	15858557	1	1	-0.107	15855143
AT5G55900	Chr5	22227328	22229558	1	1	-0.109	22229057
AT2G22250	Chr2	9155136	9158244	-1	1	-0.113	9156027
AT1G28290	Chr1	9795157	9796968	-1	1	-0.114	9795288
AT1G78790	Chr1	29186312	29187861	-1	1	-0.115	29187028
AT1G03330	Chr1	818017	819597	-1	1	-0.116	818308
AT4G02660	Chr4	1140203	1154851	-1	1	-0.116	1143474
AT1G11790	Chr1	3961934	3965712	1	1	-0.118	3963506
AT3G08020	Chr3	2556907	2561270	-1	1	-0.119	2558671
AT3G06455	Chr3	1979590	1981210	1	1	-0.12	1980454
AT4G02480	Chr4	1066444	1073529	-1	1	-0.12	1069110
AT5G14540	Chr5	4637379	4639905	-1	1	-0.12	4638149
AT4G38680	Chr4	17771546	17772844	-1	1	-0.121	17771658
AT5G15700	Chr5	5064674	5071214	-1	1	-0.121	5064773
AT5G66620	Chr5	26167306	26170722	1	1	-0.121	26169600
AT5G45775	Chr5	18239476	18240983	-1	2	-0.1215	18239782	18240425
AT2G32000	Chr2	13253775	13259516	-1	1	-0.122	13257078
AT4G33170	Chr4	15700948	15703920	-1	1	-0.122	15702377
AT3G56720	Chr3	20725197	20727670	1	1	-0.123	20726235
AT4G34110	Chr4	16041500	16045211	1	1	-0.124	16042995
AT1G77300	Chr1	28605958	28615330	-1	1	-0.125	28606123
AT1G53640	Chr1	19696289	19700867	-1	1	-0.127	19698489
AT5G18510	Chr5	6081916	6084036	-1	1	-0.128	6083485
AT5G51660	Chr5	20592944	20602158	1	1	-0.128	20598351
AT2G06570	Chr2	2596974	2599272	-1	2	-0.1295	2597361	2597424
AT4G25120	Chr4	12606450	12614445	1	1	-0.132	12608963
AT1G73177	Chr1	27086029	27087311	-1	1	-0.133	27086634
AT1G69220	Chr1	25595848	25601930	-1	1	-0.136	25597907
AT2G34410	Chr2	14157042	14161252	1	1	-0.136	14158873
AT1G16022	Chr1	5475980	5476543	-1	1	-0.139	5476489
AT1G16025	Chr1	5476089	5476543	1	1	-0.139	5476489
AT1G27730	Chr1	9571818	9572750	-1	1	-0.139	9571996
AT1G34550	Chr1	12491483	12497434	-1	1	-0.139	12496884
AT4G38510	Chr4	17710514	17714876	-1	2	-0.1405	17713841	17713965
AT3G60160	Chr3	21921448	21926848	-1	4	-0.142	21922580	21923626	21923629	21924212
AT3G25100	Chr3	9081513	9083766	1	1	-0.143	9082518
AT3G61680	Chr3	22512757	22516263	1	1	-0.143	22516162
AT4G13520	Chr4	7645681	7646211	1	1	-0.143	7646031
AT3G54050	Chr3	19734658	19736589	1	2	-0.1455	19734972	19735010
AT5G12040	Chr5	3848048	3851057	1	1	-0.146	3850773
AT3G10380	Chr3	3216250	3225670	-1	2	-0.1465	3223807	3223960
AT3G27325	Chr3	10026975	10034204	1	1	-0.147	10029721
AT3G61580	Chr3	22475536	22477459	1	1	-0.147	22477343
AT1G77420	Chr1	28659613	28661830	1	1	-0.148	28660480
AT1G04820	Chr1	1351265	1353460	-1	4	-0.14825	1351571	1352338	1352373	1352456
AT2G14860	Chr2	6157348	6159352	-1	1	-0.15	6157873
AT4G34450	Chr4	16176949	16182156	1	1	-0.15	16179673
AT5G44020	Chr5	17400813	17402753	1	1	-0.15	17401703
AT4G34050	Chr4	16015735	16017176	1	1	-0.152	16016917
AT5G35980	Chr5	13879738	13888078	1	1	-0.152	13883099
AT3G01310	Chr3	94311	102132	-1	1	-0.154	98953
AT5G52090	Chr5	20780050	20782074	-1	1	-0.156	20781178
AT4G08990	Chr4	5621476	5627189	1	4	-0.15675	5625727	5625997	5626476	5626562
AT5G02870	Chr5	642891	644838	1	2	-0.157	643815	644575
AT1G62380	Chr1	22704365	22706447	1	1	-0.158	22704876
AT3G56320	Chr3	20601519	20605279	-1	1	-0.158	20602185
AT4G08140	Chr4	5031243	5031710	1	1	-0.158	5031642
AT3G48425	Chr3	17653090	17656016	1	1	-0.16	17654531
AT3G57660	Chr3	21059941	21069394	1	1	-0.16	21062978
AT2G05642	Chr2	2075376	2078456	-1	1	-0.161	2077908
AT2G19600	Chr2	8194130	8198794	1	1	-0.161	8195275
AT3G60970	Chr3	22249950	22254133	1	4	-0.16175	22251276	22251282	22251774	22253986
AT1G10900	Chr1	3616385	3621292	-1	1	-0.162	3616909
AT5G65950	Chr5	25960983	25966081	1	1	-0.162	25963482
AT2G23420	Chr2	9665414	9668905	1	1	-0.163	9666075
AT2G04890	Chr2	1706378	1708621	-1	1	-0.167	1708463
AT2G38040	Chr2	15553148	15557225	1	1	-0.167	15556380
AT3G20800	Chr3	7246552	7249362	-1	1	-0.167	7247192
AT3G51870	Chr3	18962993	18965980	1	1	-0.167	18963825
AT4G29750	Chr4	14280043	14283495	1	1	-0.167	14282926
AT4G32840	Chr4	15551249	15554909	-1	1	-0.167	15552626
AT4G35440	Chr4	16540093	16543481	-1	1	-0.167	16542776
AT5G54080	Chr5	21543696	21546803	1	1	-0.167	21546549
AT5G54090	Chr5	21546012	21550426	-1	1	-0.167	21546549
AT5G33406	Chr5	12471337	12473684	-1	3	-0.167667	12472322	12472511	12472996
AT1G01073	Chr1	44693	44803	1	1	-0.168	44756
AT1G07930	Chr1	2451186	2453733	1	1	-0.17	2453381
AT2G26600	Chr2	10983041	10985115	1	1	-0.172	10984426
AT2G47730	Chr2	19171602	19174730	1	1	-0.172	19174354
AT3G12120	Chr3	3850672	3853436	-1	4	-0.17475	3851158	3851836	3851856	3851894
AT4G34260	Chr4	16103110	16106892	1	1	-0.176	16104706
AT5G49420	Chr5	19659094	19660590	-1	1	-0.178	19659574
AT1G30825	Chr1	10858949	10861191	1	1	-0.179	10860472
AT3G61600	Chr3	22485037	22487778	1	1	-0.179	22486496
AT4G09430	Chr4	5798025	5802468	1	1	-0.179	5799244
AT4G12650	Chr4	7256804	7259384	-1	1	-0.179	7257344
AT1G24330	Chr1	8577028	8580645	1	1	-0.182	8577628
AT1G35900	Chr1	13176163	13177092	-1	1	-0.182	13176875
AT1G55750	Chr1	20512064	20517051	-1	1	-0.182	20515199
AT2G15530	Chr2	6519982	6525076	1	1	-0.182	6523846
AT4G10730	Chr4	6416208	6421675	-1	1	-0.182	6417430
AT5G04590	Chr5	1297061	1300231	1	1	-0.182	1298620
AT5G57460	Chr5	22863354	22865673	1	1	-0.182	22865113
AT5G57940	Chr5	23043160	23047212	1	1	-0.182	23046141
AT3G43940	Chr3	15547315	15548421	-1	1	-0.183	15547354
AT4G09320	Chr4	5757171	5758291	1	1	-0.184	5758144
AT1G18660	Chr1	6390169	6394934	1	1	-0.185	6391958
AT3G07110	Chr3	2251040	2252549	1	1	-0.185	2251333
AT3G14940	Chr3	5011245	5015717	1	1	-0.185	5013877
AT5G01280	Chr5	107162	109403	-1	1	-0.187	107188
AT5G13000	Chr5	4073314	4084452	-1	1	-0.188	4081077
AT1G29670	Chr1	10280183	10282425	1	1	-0.19	10280846
AT2G47980	Chr2	19246234	19251958	1	1	-0.19	19247679
AT3G43470	Chr3	15185427	15187137	-1	1	-0.19	15186983
AT4G01480	Chr4	620944	622879	1	1	-0.19	621473
AT5G24770	Chr5	8420927	8422678	-1	1	-0.19	8422036
AT5G28900	Chr5	10760715	10765176	1	1	-0.191	10764689
AT5G58860	Chr5	23352295	23354530	-1	2	-0.191	23354332	23354401
AT2G09795	Chr2	3615729	3617758	-1	2	-0.1915	3616926	3617471
AT2G39950	Chr2	16309963	16313910	-1	1	-0.192	16310643
AT3G44910	Chr3	16139340	16141854	-1	1	-0.192	16140949
AT4G09650	Chr4	5921535	5922736	1	3	-0.193333	5922345	5922351	5922361
AT5G64400	Chr5	25330301	25331847	1	4	-0.19475	25331121	25331126	25331135	25331158
AT4G20360	Chr4	10721811	10723569	1	1	-0.198	10721907
AT5G38410	Chr5	15116420	15117663	-1	2	-0.199	15116821	15116896
AT1G77320	Chr1	28622566	28629001	1	1	-0.2	28628562
AT1G78760	Chr1	29177957	29179521	-1	1	-0.2	29179070
AT4G33200	Chr4	15707729	15720220	-1	1	-0.2	15717077
AT5G15260	Chr5	4903663	4905170	-1	2	-0.201	4904436	4904490
AT5G62690	Chr5	24763094	24765412	1	1	-0.203	24764768
AT5G09650	Chr5	2958645	2960709	-1	1	-0.205	2960444
AT5G49900	Chr5	19919321	19925134	-1	1	-0.205	19924504
AT1G08600	Chr1	2712706	2722495	1	1	-0.208	2714010
AT1G69830	Chr1	25861807	25866589	-1	1	-0.208	25863497
AT2G22810	Chr2	9410684	9412367	-1	1	-0.208	9411898
AT4G00234	Chr4	100871	101740	1	1	-0.208	101084
AT5G51100	Chr5	20387469	20389876	-1	1	-0.208	20388075
AT1G31800	Chr1	11265020	11268332	1	1	-0.211	11266964
AT3G02360	Chr3	482805	485054	1	1	-0.211	484082
AT3G28670	Chr3	10657529	10660870	1	1	-0.212	10659901
AT1G29910	Chr1	10376337	10377356	-1	3	-0.213667	10376568	10376893	10377211
AT1G36920	Chr1	13778219	13779131	1	1	-0.214	13778853
AT2G45180	Chr2	18245189	18245866	1	1	-0.214	18245538
AT5G43530	Chr5	17180440	17185931	1	1	-0.214	17184675
AT3G05590	Chr3	1620147	1621705	1	3	-0.214333	1621096	1621111	1621126
AT1G43770	Chr1	16289878	16291960	1	1	-0.215	16291417
AT1G04620	Chr1	1278413	1282370	-1	1	-0.217	1282350
AT1G67800	Chr1	25000417	25003375	-1	1	-0.217	25001145
AT3G56460	Chr3	20648418	20650161	-1	1	-0.217	20649986
AT3G26870	Chr3	9835652	9836044	-1	1	-0.221	9835804
AT5G45570	Chr5	18147480	18150753	1	2	-0.222	18149181	18149477
AT1G15690	Chr1	5374436	5378179	1	1	-0.222	5377102
AT3G53180	Chr3	19424658	19429203	1	1	-0.222	19425673
AT4G05360	Chr4	2653973	2658103	1	1	-0.222	2655926
AT4G31500	Chr4	14981295	14983134	-1	1	-0.222	14981833
AT5G30490	Chr5	11417124	11419671	1	1	-0.223	11418031
AT3G01180	Chr3	62326	65926	-1	2	-0.2245	62960	62980
AT1G04910	Chr1	1382946	1386263	-1	1	-0.225	1384018
AT5G37750	Chr5	14740953	14742210	1	1	-0.226	14741947
AT1G30780	Chr1	10821934	10824564	-1	1	-0.227	10823033
AT1G74840	Chr1	27683144	27684652	-1	1	-0.227	27683600
AT1G35720	Chr1	13053981	13055979	1	1	-0.23	13055497
AT4G31570	Chr4	15004830	15014221	1	1	-0.23	15010479
AT5G20250	Chr5	6773907	6777100	1	2	-0.2305	6776385	6776433
AT4G18130	Chr4	9782442	9786387	-1	1	-0.231	9784512
AT1G14320	Chr1	4864656	4866103	1	2	-0.232	4865390	4865459
AT1G66245	Chr1	24280132	24280995	1	1	-0.232	24280787
AT1G07600	Chr1	2331910	2332327	-1	4	-0.233	2332274	2332295	2332313	2332323
AT2G05070	Chr2	1785126	1786284	-1	1	-0.233	1785567
AT2G34420	Chr2	14161154	14162198	-1	1	-0.233	14161801
AT3G44690	Chr3	15994871	15998401	-1	1	-0.235	15996146
AT1G07590	Chr1	2329529	2332397	-1	5	-0.2354	2331807	2332274	2332295	2332313	2332323
AT5G65220	Chr5	25642925	25644378	1	3	-0.236	25643024	25643060	25643094
AT2G29870	Chr2	12394596	12395195	1	1	-0.237	12395096
AT3G48540	Chr3	17710624	17712842	-1	1	-0.237	17711564
AT3G53960	Chr3	19696082	19698992	-1	1	-0.238	19697976
AT2G22400	Chr2	9200469	9204685	-1	1	-0.24	9202837
AT2G41430	Chr2	16897936	16899237	1	1	-0.24	16898707
AT5G07090	Chr5	2169110	2170806	1	1	-0.24	2170562
AT1G09690	Chr1	3124765	3126051	-1	2	-0.2405	3125174	3125190
AT2G05370	Chr2	1946272	1947638	-1	1	-0.242	1947298
AT2G30730	Chr2	12742137	12743669	1	1	-0.242	12743547
AT3G48560	Chr3	17722141	17724407	-1	1	-0.242	17723314
AT5G20480	Chr5	6856883	6860288	1	1	-0.243	6858945
AT2G10260	Chr2	3879233	3881941	1	2	-0.2445	3880093	3881021
AT3G24255	Chr3	8741411	8746048	1	1	-0.246	8743539
AT1G56070	Chr1	20639264	20643077	-1	3	-0.246333	20640356	20641585	20641939
AT1G52950	Chr1	19402656	19405187	1	1	-0.247	19404726
AT2G15042	Chr2	6278885	6281362	1	1	-0.247	6279061
AT2G29840	Chr2	12385821	12387415	-1	1	-0.247	12386789
AT3G46470	Chr3	16829931	16830988	-1	1	-0.247	16830771
AT5G60390	Chr5	23870347	23872709	1	1	-0.247	23872225
AT1G28000	Chr1	9665552	9666841	-1	1	-0.248	9665725
AT1G12900	Chr1	4369201	4371169	-1	2	-0.2485	4369674	4370070
AT1G76080	Chr1	28114378	28116005	-1	2	-0.2495	28114932	28115614
AT1G72160	Chr1	26724606	26726689	-1	1	-0.25	26726564
AT2G41700	Chr2	17003447	17016664	-1	1	-0.25	17007586
AT3G09260	Chr3	2840160	2843466	-1	1	-0.25	2840365
AT4G16260	Chr4	8963329	8964888	-1	1	-0.25	8963758
AT4G30150	Chr4	14452953	14460488	1	1	-0.25	14455040
AT4G23560	Chr4	12012526	12015051	-1	1	-0.251	12013229
AT4G16215	Chr4	8942999	8943588	-1	2	-0.252	8943006	8943177
AT2G24940	Chr2	10278693	10281541	1	1	-0.253	10280606
AT2G24945	Chr2	10278712	10281541	1	1	-0.253	10280606
AT2G01450	Chr2	199462	203088	-1	1	-0.254	202422
AT3G30260	Chr3	11777657	11781421	1	2	-0.257	11780453	11780552
AT4G35090	Chr4	16404608	16407590	-1	1	-0.257	16406324
AT1G55170	Chr1	20254243	20259774	1	1	-0.258	20256013
AT3G02980	Chr3	671743	673121	-1	1	-0.259	671815
AT3G57300	Chr3	20913140	20921525	1	1	-0.259	20914173
AT3G25090	Chr3	9077501	9078555	-1	2	-0.2595	9077811	9078530
AT3G30390	Chr3	11833575	11836368	-1	1	-0.261	11834382
AT2G27380	Chr2	11380700	11382985	1	2	-0.2615	11381312	11381819
AT3G56940	Chr3	20790712	20792650	1	2	-0.2615	20792317	20792333
AT4G09360	Chr4	5767282	5770376	1	3	-0.263333	5768552	5768564	5768663
AT2G39730	Chr2	16204128	16206929	-1	9	-0.266	16204369	16204387	16204393	16204399	16204588	16204601	16204622	16204626	16205015
AT1G11593	Chr1	3879593	3880200	1	1	-0.266	3879853
AT1G55650	Chr1	20468483	20470626	1	1	-0.267	20468602
AT2G29850	Chr2	12388157	12389828	1	1	-0.267	12389323
AT4G39950	Chr4	18222983	18225144	1	2	-0.2675	18223287	18224560
AT5G35470	Chr5	13435329	13435601	-1	1	-0.268	13435545
AT4G24800	Chr4	12498332	12501767	1	1	-0.269	12500355
AT1G78380	Chr1	29049327	29050820	-1	1	-0.27	29049602
AT4G40100	Chr4	18279362	18280804	1	3	-0.270667	18279876	18280560	18280629
AT4G06526	Chr4	3234895	3237535	-1	1	-0.271	3236735
AT2G11623	Chr2	4571861	4572583	-1	2	-0.2715	4571942	4572257
AT1G38790	Chr1	14334268	14335519	-1	1	-0.274	14334627
AT3G09200	Chr3	2822779	2824803	-1	1	-0.274	2823526
AT3G28870	Chr3	10803113	10804601	1	1	-0.274	10804166
AT2G26780	Chr2	11076756	11090508	1	1	-0.276	11082388
AT1G43722	Chr1	16237934	16238907	1	1	-0.279	16238061
AT2G19420	Chr2	8126458	8128648	1	1	-0.279	8128500
AT4G01050	Chr4	452690	455459	1	1	-0.28	453222
AT4G18460	Chr4	9936816	9938096	-1	1	-0.28	9937083
AT3G19180	Chr3	6611159	6615707	1	2	-0.281	6612722	6612904
AT4G05320	Chr4	2643931	2646069	1	2	-0.282	2645290	2645463
AT2G37190	Chr2	15255535	15256247	-1	4	-0.28325	15255856	15256117	15256135	15256143
AT3G55870	Chr3	20446818	20449867	1	1	-0.284	20448490
AT1G15820	Chr1	5420994	5422391	-1	2	-0.2855	5421631	5421636
AT3G50820	Chr3	18610093	18611654	-1	1	-0.286	18610586
AT2G03930	Chr2	1197330	1198659	-1	1	-0.289	1198574
AT4G15810	Chr4	8752991	8756422	-1	1	-0.289	8753835
AT4G17590	Chr4	9542807	9544583	-1	1	-0.289	9544288
AT2G26350	Chr2	10885421	10888494	-1	1	-0.29	10885585
AT2G07240	Chr2	2978005	2983234	-1	1	-0.291	2982257
AT2G32400	Chr2	13389936	13394205	-1	1	-0.291	13391008
AT4G16980	Chr4	9318265	9319104	1	1	-0.291	9318698
AT4G15096	Chr4	8393085	8395181	1	1	-0.293	8394762
AT1G34310	Chr1	12358255	12361230	-1	2	-0.2965	12359433	12359816
AT1G57775	Chr1	21053510	21053960	-1	2	-0.2975	21053701	21053703
AT2G07750	Chr2	3521515	3525569	1	1	-0.298	3523416
AT3G27331	Chr3	10047347	10048085	1	1	-0.299	10047748
AT4G07950	Chr4	4697209	4698958	1	1	-0.3	4698618
AT1G47660	Chr1	17268220	17269807	-1	2	-0.3005	17269357	17269368
AT4G09880	Chr4	6032067	6032781	1	1	-0.302	6032505
AT4G00540	Chr4	235012	238010	-1	1	-0.306	237985
AT5G22780	Chr5	7519012	7527208	-1	1	-0.306	7519861
AT1G36675	Chr1	13662468	13664390	1	1	-0.307	13663630
AT4G33010	Chr4	15631975	15636637	-1	2	-0.307	15635840	15635849
AT2G29605	Chr2	12311251	12313429	-1	2	-0.308	12311932	12312904
AT1G72650	Chr1	26920689	26924964	1	1	-0.31	26924123
AT1G78040	Chr1	28912195	28913471	1	2	-0.31	28912967	28912974
AT3G47965	Chr3	17430300	17431291	-1	4	-0.311	17430579	17430611	17430751	17430959
AT5G34828	Chr5	12860473	12860748	-1	1	-0.311	12860634
AT2G02490	Chr2	665458	666614	1	1	-0.312	665974
AT3G43160	Chr3	14964704	14966381	1	1	-0.313	14965540
AT5G27730	Chr5	9695378	9698215	1	1	-0.314	9697970
AT1G40390	Chr1	15190267	15192365	-1	1	-0.315	15190791
AT2G06562	Chr2	2591925	2593546	1	1	-0.316	2592617
AT1G06680	Chr1	2040766	2042365	1	2	-0.319	2041319	2041903
AT3G28958	Chr3	10890070	10890886	1	1	-0.325	10890514
AT4G13940	Chr4	7834851	7837167	1	1	-0.325	7835151
AT4G07524	Chr4	4246501	4247178	-1	1	-0.326	4246879
AT3G42140	Chr3	14104775	14105730	-1	1	-0.327	14105709
AT2G46190	Chr2	18588570	18589587	1	1	-0.332	18589150
AT5G01530	Chr5	195992	197500	1	2	-0.334	196519	196538
AT2G07440	Chr2	3042716	3043644	-1	1	-0.337	3042979
AT1G32720	Chr1	11699078	11700807	1	2	-0.338	11700724	11700752
AT5G28070	Chr5	9956923	9957272	1	1	-0.339	9957259
AT5G42957	Chr5	16936817	16937350	-1	1	-0.339	16937281
AT3G27680	Chr3	10185098	10185502	-1	1	-0.34	10185217
AT3G25727	Chr3	9326751	9327574	-1	1	-0.342	9327142
AT2G34655	Chr2	14235047	14235956	1	1	-0.344	14235868
AT5G02500	Chr5	539893	542590	-1	8	-0.345375	540561	540576	540650	540654	540670	540673	541001	541343
AT3G23685	Chr3	8480802	8481881	1	1	-0.346	8481407
AT4G03570	Chr4	1565404	1569091	-1	1	-0.346	1568322
AT3G43600	Chr3	15304946	15309870	-1	1	-0.347	15306273
AT1G05190	Chr1	1497206	1498688	-1	1	-0.349	1497611
AT4G04540	Chr4	2206447	2209005	1	1	-0.351	2208616
AT4G14140	Chr4	7924890	7930673	1	2	-0.351	7929056	7930075
AT1G43260	Chr1	16064317	16065518	1	1	-0.352	16064854
AT2G15110	Chr2	6323531	6325437	-1	1	-0.354	6325168
AT1G33010	Chr1	11823620	11824907	1	1	-0.355	11824514
AT5G10100	Chr5	3124055	3127778	1	1	-0.357	3127711
AT1G36510	Chr1	13556603	13558907	1	1	-0.358	13557749
AT4G06688	Chr4	3821874	3825618	1	1	-0.361	3822259
AT2G06420	Chr2	2513191	2514799	1	2	-0.3655	2514167	2514188
AT3G47470	Chr3	17219313	17220975	-1	2	-0.368	17220201	17220205
AT5G28823	Chr5	10674105	10676080	-1	1	-0.368	10674401
AT1G56270	Chr1	20738142	20738793	-1	1	-0.375	20738597
AT3G14350	Chr3	4771638	4776122	-1	1	-0.378	4773942
AT5G35120	Chr5	13152566	13152889	-1	1	-0.378	13152684
AT1G29920	Chr1	10378843	10380019	-1	1	-0.381	10379085
AT3G44830	Chr3	16116051	16119553	1	1	-0.381	16118514
AT5G25370	Chr5	8705241	8708548	-1	1	-0.381	8706614
AT3G08650	Chr3	2624067	2627052	-1	1	-0.383	2624986
AT2G11010	Chr2	4292242	4296288	1	1	-0.385	4293220
AT2G06845	Chr2	2728664	2730294	1	2	-0.3865	2728668	2730242
AT1G14800	Chr1	5075204	5078182	1	1	-0.39	5076137
AT3G55930	Chr3	20461322	20462692	-1	2	-0.392	20462176	20462181
AT4G21960	Chr4	11372682	11374980	-1	1	-0.393	11373339
AT5G31412	Chr5	11347278	11349584	-1	1	-0.393	11348288
AT5G35810	Chr5	13745184	13746305	-1	1	-0.397	13746191
AT1G43415	Chr1	16123424	16123855	1	1	-0.402	16123561
AT2G07190	Chr2	2960003	2961388	1	1	-0.409	2960128
AT4G03728	Chr4	1625017	1625751	-1	1	-0.409	1625151
AT4G06740	Chr4	3945054	3945311	-1	1	-0.413	3945077
AT3G54890	Chr3	20056548	20058147	-1	1	-0.416	20057929
AT3G43170	Chr3	14970280	14970912	-1	1	-0.423	14970725
AT4G37510	Chr4	17329617	17332460	-1	1	-0.423	17329942
AT1G29410	Chr1	10204559	10206686	-1	1	-0.432	10205206
AT3G43340	Chr3	15079534	15080525	-1	1	-0.434	15080206
AT2G10440	Chr2	3954043	3958345	-1	1	-0.436	3955328
AT4G19050	Chr4	10179534	10183648	-1	1	-0.479	10182439
AT4G02910	Chr4	1269408	1270473	-1	1	-0.5	1270083
AT1G17920	Chr1	6131697	6135209	-1	1	-1	6132211
[truncated: 33 more columns]

## Sheet: ROOT-CHG-Downstream
# Gene	Chromatin	Start	End	Strand	DmC number	Average differential methylation level	DmC positions
AT5G35195	Chr5	13209400	13211400	-1	1	0.472	13211143
AT1G32361	Chr1	11541603	11543603	1	1	0.468	11543548
AT1G32370	Chr1	11543353	11545353	1	1	0.468	11543548
AT1G34400	Chr1	12412188	12414188	-1	1	0.463	12413659
AT1G53160	Chr1	19483178	19485178	1	1	0.46	19483655
AT2G05914	Chr2	2238507	2240507	-1	1	0.457	2239177
AT1G77770	Chr1	28810257	28812257	-1	1	0.456	28810856
AT3G53920	Chr3	19676857	19678857	-1	1	0.433	19677956
AT3G24540	Chr3	8891999	8893999	1	1	0.417	8893165
AT3G29780	Chr3	11557473	11559473	1	1	0.409	11559436
AT5G36380	Chr5	14087721	14089721	-1	2	0.4045	14089218	14089222
AT4G18000	Chr4	9727947	9729947	-1	1	0.391	9728296
AT4G17998	Chr4	9727954	9729954	-1	1	0.391	9728296
AT1G31120	Chr1	10993060	10995060	-1	1	0.39	10993400
AT5G25620	Chr5	8826595	8828595	-1	1	0.388	8826685
AT2G02640	Chr2	727323	729323	1	1	0.383	728988
AT3G28120	Chr3	10391936	10393936	-1	1	0.383	10392164
AT5G21222	Chr5	7144336	7146336	1	1	0.383	7144463
AT5G21274	Chr5	7142924	7144924	-1	1	0.383	7144463
AT2G03250	Chr2	973446	975446	-1	1	0.381	973876
AT4G10790	Chr4	6444706	6446706	-1	1	0.381	6445132
AT2G19350	Chr2	8092357	8094357	1	1	0.378	8093767
AT1G42525	Chr1	15722974	15724974	1	1	0.373	15724292
AT2G39790	Chr2	16229175	16231175	1	1	0.372	16229552
AT2G39800	Chr2	16229447	16231447	-1	1	0.372	16229552
AT5G28590	Chr5	10424608	10426608	-1	1	0.372	10425737
AT4G09462	Chr4	5819304	5821304	1	1	0.371	5819859
AT4G08670	Chr4	5414207	5416207	-1	1	0.368	5414293
AT5G34581	Chr5	12713508	12715508	1	1	0.365	12713963
AT5G61130	Chr5	24166671	24168671	-1	1	0.364	24168261
AT5G05580	Chr5	1639299	1641299	1	2	0.36	1640435	1640863
AT5G25960	Chr5	8954795	8956795	-1	1	0.359	8955998
AT1G19086	Chr1	6558383	6560383	1	1	0.358	6559929
AT2G11520	Chr2	4539027	4541027	1	1	0.358	4539499
AT4G12800	Chr4	7310493	7312493	1	1	0.358	7312197
AT2G05752	Chr2	2144587	2146587	-1	1	0.357	2145463
AT1G35900	Chr1	13174163	13176163	-1	1	0.356	13174745
AT2G36060	Chr2	14779317	14781317	-1	1	0.356	14779933
AT4G34740	Chr4	16277650	16279650	-1	1	0.355	16277856
AT5G07500	Chr5	2340478	2342478	1	1	0.351	2341602
AT5G41370	Chr5	16274835	16276835	1	1	0.351	16275531
AT1G07615	Chr1	2333200	2335200	-1	1	0.349	2333420
AT1G35500	Chr1	12902370	12904370	1	1	0.349	12903990
AT1G35501	Chr1	12903121	12905121	1	1	0.349	12903990
AT4G09545	Chr4	5859851	5861851	1	1	0.346	5860311
AT2G10602	Chr2	4072393	4074393	1	2	0.339	4073497	4074188
AT5G17290	Chr5	5628747	5630747	-1	1	0.337	5628973
AT2G10608	Chr2	4079911	4081911	-1	1	0.333	4080000
AT4G02160	Chr4	942526	944526	-1	1	0.333	943726
AT5G05640	Chr5	1658579	1660579	1	1	0.332	1659668
AT5G05660	Chr5	1659033	1661033	-1	1	0.332	1659668
AT5G39030	Chr5	15353384	15355384	1	1	0.332	15354059
AT5G45300	Chr5	18032067	18034067	1	1	0.332	18032887
AT5G45307	Chr5	18031997	18033997	-1	1	0.332	18032887
AT5G45310	Chr5	18032467	18034467	-1	1	0.332	18032887
AT5G37430	Chr5	14588490	14590490	1	1	0.329	14589662
AT4G03945	Chr4	1842982	1844982	1	1	0.328	1844578
AT5G45920	Chr5	18299207	18301207	1	1	0.327	18300213
AT5G50490	Chr5	20173628	20175628	-1	1	0.327	20174400
AT2G39140	Chr2	15966943	15968943	1	1	0.325	15967188
AT2G39170	Chr2	15966213	15968213	-1	1	0.325	15967188
AT3G43300	Chr3	15026648	15028648	-1	1	0.325	15028232
AT4G00355	Chr4	156805	158805	1	1	0.324	158478
AT4G11780	Chr4	6889105	6891105	1	1	0.324	6890864
AT1G54120	Chr1	19881474	19883474	1	1	0.323	19881935
AT2G10560	Chr2	4044939	4046939	-1	1	0.321	4046718
AT2G22807	Chr2	9408874	9410874	1	1	0.321	9410381
AT2G22810	Chr2	9408684	9410684	-1	1	0.321	9410381
AT3G43490	Chr3	15193981	15195981	1	1	0.321	15194921
AT3G43505	Chr3	15194282	15196282	-1	1	0.321	15194921
AT4G14660	Chr4	8181005	8183005	-1	1	0.32	8182049
AT1G36622	Chr1	13628815	13630815	-1	1	0.316	13628853
AT2G11000	Chr2	4271053	4273053	-1	1	0.315	4271268
AT2G46770	Chr2	18834277	18836277	-1	2	0.3145	18835714	18835719
AT2G06904	Chr2	2781555	2783555	1	1	0.314	2782858
AT4G07825	Chr4	4546521	4548521	1	1	0.314	4548271
AT1G64440	Chr1	23542037	23544037	1	1	0.31	23542758
AT1G64450	Chr1	23541756	23543756	-1	1	0.31	23542758
AT4G10880	Chr4	6490539	6492539	-1	1	0.31	6490567
AT5G46650	Chr5	18589924	18591924	1	1	0.31	18590142
AT3G44680	Chr3	15988742	15990742	-1	1	0.309	15990504
AT1G09360	Chr1	3011196	3013196	1	1	0.308	3012338
AT1G33290	Chr1	11934409	11936409	1	1	0.308	11936216
AT5G02490	Chr5	534185	536185	-1	1	0.308	535434
AT5G46795	Chr5	18637748	18639748	-1	2	0.3075	18638600	18638611
AT3G60150	Chr3	21921158	21923158	1	1	0.307	21922580
AT1G58470	Chr1	21367260	21369260	1	1	0.305	21368402
AT2G13510	Chr2	5457403	5459403	-1	1	0.305	5459077
AT1G55460	Chr1	20381152	20383152	1	1	0.304	20382653
AT3G48057	Chr3	17464678	17466678	1	1	0.304	17464741
AT3G48060	Chr3	17463501	17465501	-1	1	0.304	17464741
AT5G55240	Chr5	21997718	21999718	1	1	0.304	21999221
AT2G19870	Chr2	8293083	8295083	1	1	0.301	8294296
AT3G59180	Chr3	21587358	21589358	1	1	0.3	21587897
AT3G43270	Chr3	15015029	15017029	-1	2	0.298	15016057	15016372
AT2G04115	Chr2	1376492	1378492	1	1	0.297	1378346
AT2G15325	Chr2	6421969	6423969	-1	1	0.297	6422552
AT5G53780	Chr5	21442763	21444763	-1	1	0.293	21443545
AT1G58520	Chr1	21376442	21378442	1	1	0.292	21376884
AT2G31710	Chr2	13117757	13119757	-1	1	0.292	13119460
AT4G05450	Chr4	2686849	2688849	1	1	0.292	2688842
AT4G05470	Chr4	2687175	2689175	-1	1	0.292	2688842
AT5G52180	Chr5	20810689	20812689	-1	1	0.292	20812384
AT5G52190	Chr5	20812364	20814364	-1	1	0.292	20812384
AT5G62100	Chr5	24523723	24525723	1	2	0.291	24525165	24525174
AT4G10840	Chr4	6465590	6467590	1	1	0.291	6467552
AT5G20860	Chr5	7005611	7007611	-1	2	0.2885	7006565	7006598
AT5G04040	Chr5	1070966	1072966	1	1	0.288	1071706
AT5G04047	Chr5	1070838	1072838	-1	1	0.288	1071706
AT5G48905	Chr5	19461476	19463476	1	2	0.285	19462070	19462126
AT5G48910	Chr5	19460561	19462561	-1	2	0.285	19462070	19462126
AT2G05790	Chr2	2178766	2180766	1	1	0.285	2180426
AT2G11200	Chr2	4381642	4383642	1	1	0.285	4383490
AT1G13020	Chr1	4415268	4417268	-1	1	0.284	4416553
AT2G12465	Chr2	4923063	4925063	-1	1	0.284	4923525
AT4G08555	Chr4	5328073	5330073	1	1	0.284	5329880
AT1G36340	Chr1	13476496	13478496	-1	5	0.283	13476597	13476626	13477138	13477212	13477448
AT3G27590	Chr3	10151995	10153995	1	1	0.283	10152849
AT3G27600	Chr3	10151879	10153879	-1	1	0.283	10152849
AT1G53430	Chr1	19616773	19618773	1	1	0.282	19618643
AT5G24670	Chr5	8371688	8373688	1	1	0.282	8373319
AT3G29170	Chr3	11039816	11041816	-1	1	0.28	11040159
AT3G06435	Chr3	1966169	1968169	-1	1	0.278	1967370
AT2G13500	Chr2	5458566	5460566	1	2	0.2775	5459077	5460514
AT2G02850	Chr2	817500	819500	-1	1	0.277	818208
AT5G29054	Chr5	10939666	10941666	-1	1	0.277	10940755
AT1G26550	Chr1	9099695	9101695	1	1	0.276	9101288
AT2G41910	Chr2	17118657	17120657	1	1	0.275	17119827
AT2G14760	Chr2	6093411	6095411	-1	4	0.2745	6093949	6094041	6094405	6094460
AT2G21560	Chr2	8926568	8928568	-1	1	0.274	8927412
AT2G24510	Chr2	10085019	10087019	1	1	0.274	10086052
AT5G43360	Chr5	17102109	17104109	1	2	0.274	17103630	17103809
AT4G32200	Chr4	15261912	15263912	1	2	0.2735	15262628	15262634
AT4G32210	Chr4	15261233	15263233	-1	2	0.2735	15262628	15262634
AT1G64350	Chr1	23486797	23488797	1	1	0.273	23488583
AT5G53592	Chr5	21387318	21389318	1	1	0.273	21389196
AT2G11462	Chr2	4505214	4507214	-1	1	0.271	4506924
AT2G20740	Chr2	8645698	8647698	1	1	0.271	8647626
AT4G09587	Chr4	5884072	5886072	1	2	0.269	5885915	5885920
AT2G19280	Chr2	8081523	8083523	1	1	0.268	8083092
AT2G19310	Chr2	8082801	8084801	-1	1	0.268	8083092
AT1G43560	Chr1	16137778	16139778	-1	1	0.267	16137964
AT2G34110	Chr2	14041963	14043963	1	1	0.267	14042068
AT4G09420	Chr4	5787277	5789277	-1	1	0.267	5788346
AT4G20235	Chr4	10660095	10662095	-1	1	0.267	10660546
AT5G35640	Chr5	13588355	13590355	1	1	0.267	13589221
AT2G03440	Chr2	1030834	1032834	-1	1	0.266	1031709
AT3G31430	Chr3	12638067	12640067	-1	1	0.265	12638584
AT4G03600	Chr4	1576717	1578717	-1	1	0.265	1577649
AT3G25220	Chr3	9122062	9124062	1	1	0.264	9123895
AT3G32130	Chr3	12970557	12972557	1	1	0.264	12971611
AT3G48745	Chr3	17787387	17789387	1	1	0.264	17787640
AT4G31180	Chr4	14867436	14869436	1	1	0.264	14868780
AT4G31200	Chr4	14867482	14869482	-1	1	0.264	14868780
AT2G29930	Chr2	12407763	12409763	-1	1	0.263	12408560
AT3G60990	Chr3	22259855	22261855	-1	2	0.262	22259971	22259978
AT5G37170	Chr5	14457802	14459802	1	1	0.262	14458285
AT5G44568	Chr5	17639119	17641119	-1	2	0.2615	17640518	17640597
AT2G16365	Chr2	6814306	6816306	1	1	0.259	6816294
AT2G16370	Chr2	6814709	6816709	-1	1	0.259	6816294
AT3G01015	Chr3	-368	1632	-1	1	0.259	452
AT3G03550	Chr3	848887	850887	-1	1	0.259	849595
AT5G46490	Chr5	18517682	18519682	1	1	0.259	18519127
AT5G25130	Chr5	8577451	8579451	1	1	0.257	8579072
AT3G60972	Chr3	22252333	22254333	-1	1	0.255	22253986
AT5G55890	Chr5	22210524	22212524	-1	1	0.255	22211121
AT1G66880	Chr1	24540757	24542757	1	1	0.254	24542191
AT2G16960	Chr2	7099688	7101688	1	1	0.254	7100800
AT4G02000	Chr4	865316	867316	1	1	0.253	865747
AT4G37020	Chr4	17151678	17153678	1	1	0.253	17153052
AT5G44870	Chr5	17798440	17800440	1	1	0.253	17799040
AT5G60940	Chr5	24107335	24109335	1	1	0.253	24108010
AT5G60950	Chr5	24106370	24108370	-1	1	0.253	24108010
AT5G60960	Chr5	24107762	24109762	-1	1	0.253	24108010
AT3G23400	Chr3	8327823	8329823	-1	1	0.252	8327872
AT3G60160	Chr3	21919448	21921448	-1	1	0.252	21920967
AT2G06500	Chr2	2553094	2555094	-1	1	0.25	2553200
AT3G05400	Chr3	1553956	1555956	1	1	0.25	1555487
AT4G10680	Chr4	6398236	6400236	1	1	0.25	6398725
AT2G13980	Chr2	5670324	5672324	-1	3	0.249667	5670375	5670435	5670842
AT3G23960	Chr3	8611475	8613475	1	1	0.249	8612644
AT3G23970	Chr3	8611034	8613034	-1	1	0.249	8612644
AT2G01260	Chr2	133239	135239	-1	1	0.248	134887
AT4G03038	Chr4	1317436	1319436	-1	1	0.248	1317459
AT1G33080	Chr1	11854720	11856720	1	1	0.246	11856437
AT1G55640	Chr1	20466479	20468479	1	1	0.246	20467546
AT1G25450	Chr1	8876259	8878259	-1	1	0.245	8876264
AT2G02010	Chr2	471088	473088	-1	1	0.243	472760
AT4G04960	Chr4	2476955	2478955	1	1	0.242	2477438
AT5G07571	Chr5	2361180	2363180	-1	1	0.241	2361471
AT5G23650	Chr5	7899505	7901505	1	1	0.241	7900429
AT1G42710	Chr1	15832083	15834083	-1	1	0.24	15832808
AT1G67400	Chr1	24826674	24828674	-1	1	0.24	24826944
AT2G12935	Chr2	5154560	5156560	-1	1	0.24	5155434
AT4G29658	Chr4	14241794	14243794	-1	1	0.24	14242634
AT4G29660	Chr4	14242608	14244608	-1	1	0.24	14242634
AT2G47015	Chr2	18936425	18938425	1	1	0.238	18938348
AT2G47030	Chr2	18937633	18939633	-1	1	0.238	18938348
AT4G09965	Chr4	6060122	6062122	-1	1	0.237	6060653
AT5G40382	Chr5	15873928	15875928	-1	1	0.237	15875400
AT1G33930	Chr1	12179632	12181632	1	1	0.236	12181077
AT2G14750	Chr2	6089605	6091605	1	1	0.236	6091540
AT5G38210	Chr5	15004834	15006834	1	1	0.236	15005473
AT3G12850	Chr3	4076117	4078117	-1	1	0.235	4076467
AT5G27960	Chr5	9864041	9866041	-1	1	0.234	9864584
AT2G02540	Chr2	682993	684993	1	1	0.233	684927
AT3G26600	Chr3	9704736	9706736	1	1	0.232	9706288
AT5G06010	Chr5	1780398	1782398	1	1	0.232	1782345
AT3G24255	Chr3	8746048	8748048	1	2	0.232	8746639	8746884
AT3G26770	Chr3	9779495	9781495	1	1	0.231	9780641
AT5G27320	Chr5	9506623	9508623	1	1	0.23	9507573
AT5G27330	Chr5	9506121	9508121	-1	1	0.23	9507573
AT3G52010	Chr3	19017053	19019053	1	1	0.229	19018127
AT5G44360	Chr5	17551468	17553468	-1	1	0.229	17552442
AT5G04860	Chr5	1387074	1389074	-1	2	0.229	1388986	1389000
AT4G09731	Chr4	5957959	5959959	1	1	0.228	5959820
AT4G09740	Chr4	5958857	5960857	-1	1	0.228	5959820
AT2G26720	Chr2	11052078	11054078	1	1	0.227	11054030
AT4G01700	Chr4	719778	721778	-1	1	0.227	721649
AT5G28770	Chr5	10630763	10632763	-1	1	0.227	10632282
AT1G30260	Chr1	10551568	10553568	1	1	0.226	10552245
AT2G04037	Chr2	1295518	1297518	-1	1	0.225	1297076
AT2G26350	Chr2	10883421	10885421	-1	1	0.225	10884943
AT4G10140	Chr4	6142085	6144085	1	1	0.224	6143893
AT4G04750	Chr4	2365744	2367744	1	3	0.224	2366590	2366619	2366655
AT2G14460	Chr2	5938126	5940126	-1	1	0.222	5939133
AT2G18480	Chr2	7723226	7725226	-1	1	0.222	7724891
AT3G61028	Chr3	22273262	22275262	-1	1	0.222	22274761
AT3G02420	Chr3	494761	496761	-1	1	0.221	496753
AT1G55450	Chr1	20375131	20377131	-1	1	0.22	20376721
AT3G15170	Chr3	5097497	5099497	1	1	0.22	5099095
AT3G55250	Chr3	20197301	20199301	1	1	0.22	20198416
AT3G55254	Chr3	20196857	20198857	-1	1	0.22	20198416
AT5G11190	Chr5	3531417	3533417	1	1	0.219	3532010
AT3G26940	Chr3	9866915	9868915	-1	1	0.218	9868856
AT3G29030	Chr3	10916607	10918607	-1	1	0.218	10917901
AT2G12940	Chr2	5160629	5162629	1	1	0.217	5161117
AT3G53305	Chr3	19482969	19484969	1	1	0.217	19484016
AT3G53310	Chr3	19482365	19484365	-1	1	0.217	19484016
AT2G04305	Chr2	1488661	1490661	-1	1	0.216	1489716
AT1G57613	Chr1	21001445	21003445	1	1	0.214	21002836
AT2G20463	Chr2	8533937	8535937	-1	1	0.214	8534386
AT3G62610	Chr3	22838085	22840085	1	1	0.214	22838550
AT5G41650	Chr5	16373140	16375140	1	1	0.214	16374329
AT5G63620	Chr5	25045693	25047693	-1	1	0.214	25045836
AT4G05080	Chr4	2539886	2541886	1	2	0.2125	2540764	2541215
AT5G38200	Chr5	14997957	14999957	1	1	0.212	14999138
AT1G49390	Chr1	17985370	17987370	1	1	0.21	17986291
AT2G04240	Chr2	1449995	1451995	-1	1	0.21	1450558
AT5G42580	Chr5	16727274	16729274	-1	1	0.21	16728347
AT2G17340	Chr2	7268908	7270908	-1	1	0.209	7269218
AT3G26140	Chr3	9489609	9491609	-1	1	0.209	9491167
AT5G28070	Chr5	9957272	9959272	1	2	0.2085	9957443	9957451
AT3G09430	Chr3	2902172	2904172	1	1	0.208	2902644
AT5G22390	Chr5	7345623	7347623	-1	1	0.208	7347249
AT5G23120	Chr5	7709507	7711507	1	2	0.2075	7709775	7710108
AT1G18600	Chr1	6371833	6373833	1	1	0.207	6372181
AT4G18770	Chr4	10054269	10056269	1	1	0.207	10055008
AT5G11660	Chr5	3713100	3715100	1	2	0.207	3713350	3713823
AT1G49010	Chr1	17838326	17840326	1	1	0.206	17840293
AT1G49015	Chr1	17839713	17841713	1	1	0.206	17840293
AT5G27210	Chr5	9451363	9453363	-1	1	0.205	9451993
AT1G14518	Chr1	4941232	4943232	-1	1	0.203	4942792
AT1G14520	Chr1	4942577	4944577	-1	1	0.203	4942792
AT3G10960	Chr3	3419588	3421588	-1	1	0.2	3420845
AT2G40510	Chr2	16550675	16552675	1	2	0.199	16551514	16551551
AT4G08980	Chr4	5617236	5619236	1	1	0.196	5619130
AT5G64790	Chr5	25486548	25488548	1	1	0.196	25487452
AT2G13900	Chr2	5637254	5639254	1	1	0.195	5638731
AT3G15030	Chr3	5050142	5052142	1	1	0.194	5051982
AT3G15050	Chr3	5050907	5052907	-1	1	0.194	5051982
AT3G62730	Chr3	22887363	22889363	-1	1	0.194	22887931
AT4G09984	Chr4	6069770	6071770	-1	1	0.194	6070098
AT2G14740	Chr2	6086423	6088423	1	1	0.193	6086853
AT2G04740	Chr2	1646010	1648010	1	1	0.192	1646297
AT4G15415	Chr4	8584845	8586845	1	1	0.192	8585310
AT3G50810	Chr3	18606100	18608100	-1	1	0.191	18606556
AT3G50320	Chr3	18371766	18373766	-1	1	0.189	18372072
AT1G48800	Chr1	17759106	17761106	1	1	0.188	17759659
AT3G30320	Chr3	11803104	11805104	1	1	0.188	11803961
AT2G06255	Chr2	2434603	2436603	1	1	0.186	2434703
AT2G15820	Chr2	6633429	6635429	-1	1	0.186	6635204
AT3G29290	Chr3	11145753	11147753	1	1	0.186	11146791
AT2G01520	Chr2	236928	238928	1	1	0.184	237755
AT2G04066	Chr2	1341959	1343959	-1	1	0.184	1343545
AT2G04070	Chr2	1342863	1344863	-1	1	0.184	1343545
AT3G56560	Chr3	20672446	20674446	1	1	0.184	20673697
AT5G50810	Chr5	20288649	20290649	-1	1	0.183	20289919
AT1G10680	Chr1	3520415	3522415	-1	1	0.176	3522199
AT1G36580	Chr1	13609008	13611008	-1	1	0.176	13610621
AT2G32310	Chr2	13363892	13365892	1	1	0.175	13364926
AT5G48670	Chr5	19374362	19376362	-1	1	0.174	19375025
AT2G46790	Chr2	18850622	18852622	1	1	0.173	18852426
AT1G19890	Chr1	6873660	6875660	1	1	0.171	6873878
AT1G19900	Chr1	6872524	6874524	-1	1	0.171	6873878
AT5G65685	Chr5	25851871	25853871	-1	1	0.169	25853856
AT2G29020	Chr2	12139861	12141861	1	2	0.169	12141017	12141297
AT1G48910	Chr1	17798514	17800514	1	1	0.167	17798929
AT1G61970	Chr1	22529059	22531059	1	1	0.167	22530767
AT3G01319	Chr3	104474	106474	-1	1	0.167	106180
AT2G19480	Chr2	8156137	8158137	1	1	0.163	8156758
AT4G39370	Chr4	18008471	18010471	1	1	0.163	18009083
AT1G33850	Chr1	12138522	12140522	-1	1	0.161	12139435
AT3G26610	Chr3	9713197	9715197	1	1	0.161	9715033
AT5G36657	Chr5	14131531	14133531	-1	1	0.161	14131668
AT4G00770	Chr4	333232	335232	1	1	0.158	333655
AT4G10465	Chr4	6287989	6289989	1	1	0.158	6288148
AT1G72370	Chr1	26812129	26814129	-1	1	0.157	26812211
AT2G07042	Chr2	2891992	2893992	-1	1	0.156	2892516
AT5G28180	Chr5	10027682	10029682	1	1	0.156	10028375
AT5G40060	Chr5	15759680	15761680	1	1	0.156	15760078
AT5G40080	Chr5	15758523	15760523	-1	1	0.156	15760078
AT5G17570	Chr5	5736463	5738463	1	1	0.154	5737247
AT5G17590	Chr5	5737039	5739039	-1	1	0.154	5737247
AT5G37478	Chr5	14628389	14630389	1	1	0.154	14628551
AT5G37480	Chr5	14626734	14628734	-1	1	0.154	14628551
AT5G54720	Chr5	21821499	21823499	-1	1	0.152	21822358
AT1G05300	Chr1	1537963	1539963	-1	1	0.151	1539336
AT4G24830	Chr4	12507441	12509441	-1	1	0.148	12507503
AT3G16530	Chr3	5604765	5606765	-1	1	0.147	5606087
AT2G29870	Chr2	12395195	12397195	1	1	0.146	12396681
AT2G33793	Chr2	13939159	13941159	1	1	0.145	13939807
AT2G38195	Chr2	15642455	15644455	1	1	0.145	15643519
AT2G38210	Chr2	15643491	15645491	1	1	0.145	15643519
AT5G35550	Chr5	13480671	13482671	1	1	0.145	13481019
AT5G26360	Chr5	9144727	9146727	-1	2	0.1445	9144926	9145493
AT3G51700	Chr3	18896660	18898660	-1	1	0.143	18897730
AT5G45090	Chr5	17881336	17883336	-1	1	0.14	17881609
AT1G47780	Chr1	17328736	17330736	1	1	0.136	17329882
AT5G46090	Chr5	18360245	18362245	1	1	0.134	18361350
AT4G12950	Chr4	7363358	7365358	1	1	0.133	7364532
AT4G30180	Chr4	14480114	14482114	1	1	0.132	14481523
AT1G40087	Chr1	14759088	14761088	-1	1	0.126	14760697
AT1G57620	Chr1	21005534	21007534	1	1	0.113	21005624
AT1G79170	Chr1	29345414	29347414	1	1	0.109	29346065
AT1G69700	Chr1	25795509	25797509	1	1	0.0968	25796807
AT4G01995	Chr4	864185	866185	1	3	0.0933333	864482	864797	865747
AT4G02005	Chr4	864320	866320	-1	3	0.0933333	864482	864797	865747
AT4G04510	Chr4	2192074	2194074	1	2	0.0725	2192131	2192211
AT5G37473	Chr5	14613155	14615155	-1	3	0.0713333	14613428	14613957	14614081
AT1G54420	Chr1	19986251	19988251	1	3	0.0673333	19987547	19987549	19987711
AT4G09340	Chr4	5756361	5758361	-1	2	0.058	5756584	5758144
AT4G05632	Chr4	2920575	2922575	1	2	0.057	2921380	2922043
AT3G28100	Chr3	10391103	10393103	1	2	0.056	10391251	10392164
AT1G63420	Chr1	23130281	23132281	1	2	0.0525	23130873	23130956
AT5G27170	Chr5	9447665	9449665	1	2	0.049	9448858	9449382
AT5G40840	Chr5	16076201	16078201	-1	2	0.049	16076213	16076729
AT1G50080	Chr1	18254778	18256778	-1	2	0.048	18255234	18255537
AT5G02140	Chr5	410145	412145	1	1	0.0462	410604
AT5G15660	Chr5	5046403	5048403	1	2	0.046	5047097	5047820
AT5G46200	Chr5	18391911	18393911	-1	2	0.0395	18393013	18393249
AT5G44050	Chr5	17414863	17416863	1	3	0.0333333	17415195	17415198	17415577
AT4G00730	Chr4	297073	299073	-1	2	0.032	297712	298129
AT4G06676	Chr4	3803246	3805246	1	2	0.0265	3804070	3804815
AT4G08640	Chr4	5393769	5395769	1	2	0.022	5394826	5395189
AT2G28880	Chr2	12064035	12066035	-1	2	0.02	12065552	12065600
AT2G07764	Chr2	3442698	3444698	1	1	0.0188	3444696
AT2G07765	Chr2	3443627	3445627	1	1	0.0188	3444696
AT2G07705	Chr2	3327140	3329140	1	1	0.0177	3328131
AT2G07794	Chr2	3327600	3329600	-1	1	0.0177	3328131
AT2G07778	Chr2	3237210	3239210	1	1	0.0172	3238439
AT3G13275	Chr3	4276845	4278845	-1	2	0.015	4277803	4278656
AT5G45560	Chr5	18146122	18148122	1	2	0.0135	18146658	18147168
AT2G07772	Chr2	3245151	3247151	-1	1	0.0121	3245662
AT2G07806	Chr2	3435613	3437613	1	1	0.0108	3437195
AT2G07738	Chr2	3436526	3438526	-1	1	0.0108	3437195
AT2G07678	Chr2	3228007	3230007	1	1	0.00974	3229658
AT1G50960	Chr1	18592764	18594764	1	2	0.0085	18593370	18593890
AT2G07280	Chr2	2999989	3001989	1	2	0.0035	3000715	3000748
AT2G07290	Chr2	3000671	3002671	1	2	0.0035	3000715	3000748
AT4G07350	Chr4	4069868	4071868	-1	2	-0.002	4070278	4070280
AT2G07798	Chr2	3307298	3309298	1	1	-0.0086	3309224
AT2G25010	Chr2	10302902	10304902	1	2	-0.0095	10304039	10304116
AT4G06490	Chr4	3033908	3035908	1	2	-0.012	3034712	3034918
AT2G07689	Chr2	3282925	3284925	1	2	-0.01305	3284380	3284460
AT2G07691	Chr2	3284079	3286079	-1	2	-0.01305	3284380	3284460
AT3G50300	Chr3	18365453	18367453	1	2	-0.016	18365508	18365585
AT2G07775	Chr2	3430254	3432254	1	1	-0.016	3430860
AT2G07732	Chr2	3412360	3414360	-1	1	-0.0167	3413061
AT3G41762	Chr3	14003063	14005063	-1	5	-0.019828	14003176	14003569	14003771	14003879	14004410
AT3G50808	Chr3	18604850	18606850	-1	2	-0.023	18605658	18606556
AT2G01010	Chr2	5514	7514	1	15	-0.02564	5524	5599	5602	5632	5722	5725	5741	5747	5758	5764	5769	5776	5916	5932	5936
AT5G39493	Chr5	15529877	15531877	-1	2	-0.027	15530859	15531229
AT3G41979	Chr3	14009238	14011238	1	38	-0.0313789	14009404	14009579	14009594	14009682	14010203	14010302	14010310	14010330	14010375	14010510	14010584	14010591	14010594	14010601	14010618	14010663	14010666	14010671	14010719	14010774	14010781	14010793	14010817	14010820	14010826	14010853	14010858	14010943	14010992	14011028	14011040	14011046	14011063	14011132	14011153	14011185	14011206	14011214
AT3G32090	Chr3	12921987	12923987	1	2	-0.034	12922913	12923630
AT3G41768	Chr3	14008806	14010806	1	38	-0.0392974	14008814	14008824	14008833	14008864	14008876	14008894	14008960	14008977	14008980	14009015	14009054	14009059	14009066	14009068	14009088	14009103	14009404	14009579	14009594	14009682	14010203	14010302	14010310	14010330	14010375	14010510	14010584	14010591	14010594	14010601	14010618	14010663	14010666	14010671	14010719	14010774	14010781	14010793
AT4G15620	Chr4	8679762	8681762	1	2	-0.041	8680557	8680790
AT3G16250	Chr3	5488854	5490854	-1	2	-0.0435	5489780	5490797
AT3G41761	Chr3	14005400	14007400	1	10	-0.0491	14006188	14006424	14006426	14006453	14006464	14006502	14006567	14006629	14007108	14007230
AT2G07739	Chr2	3439698	3441698	-1	1	-0.0504	3439734
AT4G05553	Chr4	2746215	2748215	1	2	-0.052	2746711	2747546
AT1G43760	Chr1	16268326	16270326	-1	2	-0.05685	16269786	16269788
AT2G11623	Chr2	4569861	4571861	-1	2	-0.0585	4570087	4571790
AT2G01008	Chr2	2810	4810	1	11	-0.0595364	2886	2930	3046	3376	3380	3382	3589	3711	3781	3941	3951
AT3G45390	Chr3	16385560	16387560	-1	3	-0.0626667	16386395	16386572	16386590
AT1G43415	Chr1	16123855	16125855	1	3	-0.0686667	16124095	16125115	16125512
AT1G73177	Chr1	27084029	27086029	-1	2	-0.071	27084863	27085154
AT2G16430	Chr2	6853487	6855487	-1	2	-0.0735	6854466	6855042
AT1G18250	Chr1	6243688	6245688	-1	2	-0.078	6244118	6244154
AT5G15760	Chr5	5093504	5095504	1	1	-0.0811	5094583
AT3G29791	Chr3	11582857	11584857	1	3	-0.085	11583714	11583894	11584725
AT5G41290	Chr5	16232697	16234697	1	1	-0.0923	16232945
AT1G36920	Chr1	13779131	13781131	1	3	-0.0923333	13779359	13779748	13779754
AT1G04840	Chr1	1355941	1357941	-1	1	-0.0938	1357546
AT1G29418	Chr1	10207971	10209971	1	1	-0.0952	10209208
AT1G29430	Chr1	10207319	10209319	-1	1	-0.0952	10209208
AT3G13520	Chr3	4399110	4401110	1	1	-0.0984	4401065
AT3G13525	Chr3	4400923	4402923	1	1	-0.0984	4401065
AT3G13530	Chr3	4399358	4401358	-1	1	-0.0984	4401065
AT5G34882	Chr5	12962376	12964376	1	1	-0.103	12962787
AT4G00026	Chr4	9360	11360	-1	1	-0.104	11126
AT2G23540	Chr2	9717602	9719602	1	1	-0.105	9719065
AT2G23560	Chr2	9718643	9720643	-1	1	-0.105	9719065
AT1G44085	Chr1	16499381	16501381	-1	1	-0.109	16500814
AT5G55910	Chr5	22227641	22229641	-1	1	-0.109	22229057
AT2G22770	Chr2	9379560	9381560	1	1	-0.111	9381449
AT2G22780	Chr2	9380372	9382372	-1	1	-0.111	9381449
AT1G28281	Chr1	9793686	9795686	1	1	-0.114	9795288
AT5G24130	Chr5	8090290	8092290	1	1	-0.114	8090372
AT5G24140	Chr5	8088571	8090571	-1	1	-0.114	8090372
AT1G78800	Chr1	29186451	29188451	-1	1	-0.115	29187028
AT1G03310	Chr1	816783	818783	1	1	-0.116	818308
AT1G03320	Chr1	817801	819801	1	1	-0.116	818308
AT3G08010	Chr3	2556975	2558975	1	1	-0.119	2558671
AT5G45770	Chr5	18239335	18241335	1	2	-0.1215	18239782	18240425
AT5G45780	Chr5	18239226	18241226	-1	2	-0.1215	18239782	18240425
AT4G33160	Chr4	15700902	15702902	1	1	-0.122	15702377
AT5G25422	Chr5	8737718	8739718	-1	1	-0.122	8738450
AT1G69935	Chr1	25913383	25915383	-1	1	-0.125	25914410
AT1G77290	Chr1	28605874	28607874	1	1	-0.125	28606123
AT3G01340	Chr3	125568	127568	-1	1	-0.125	127375
AT5G63460	Chr5	24992963	24994963	-1	1	-0.125	24994845
AT5G18500	Chr5	6081768	6083768	1	1	-0.128	6083485
AT3G56440	Chr3	20644607	20646607	1	1	-0.138	20645384
AT1G16020	Chr1	5475942	5477942	1	1	-0.139	5476489
AT1G16030	Chr1	5474790	5476790	-1	1	-0.139	5476489
AT2G23600	Chr2	9728169	9730169	-1	1	-0.139	9729843
AT3G57110	Chr3	20849566	20851566	1	1	-0.14	20850783
AT4G38520	Chr4	17713439	17715439	-1	2	-0.1405	17713841	17713965
AT1G70850	Chr1	26285062	26287062	-1	1	-0.143	26286462
AT3G25110	Chr3	9081828	9083828	-1	1	-0.143	9082518
AT3G54060	Chr3	19734423	19736423	-1	2	-0.1455	19734972	19735010
AT5G12043	Chr5	3849738	3851738	-1	1	-0.146	3850773
AT5G45460	Chr5	18089808	18091808	-1	1	-0.147	18090350
AT4G02235	Chr4	971218	973218	1	1	-0.148	972971
AT1G04810	Chr1	1350518	1352518	1	4	-0.14825	1351571	1352338	1352373	1352456
AT2G14850	Chr2	6157294	6159294	1	1	-0.15	6157873
AT5G15690	Chr5	5061199	5063199	-1	3	-0.15	5062397	5062654	5062664
AT4G07380	Chr4	4089621	4091621	-1	1	-0.155	4090574
AT5G27230	Chr5	9469268	9471268	1	1	-0.155	9470768
AT5G52080	Chr5	20779968	20781968	1	1	-0.156	20781178
AT1G62390	Chr1	22704487	22706487	-1	1	-0.158	22704876
AT2G36720	Chr2	15037558	15039558	1	1	-0.158	15038440
AT3G56310	Chr3	20601540	20603540	1	1	-0.158	20602185
AT1G62975	Chr1	22942700	22944700	1	1	-0.16	22942969
AT1G62978	Chr1	22941386	22943386	-1	1	-0.16	22942969
AT3G48420	Chr3	17652973	17654973	1	1	-0.16	17654531
AT2G05645	Chr2	2076786	2078786	-1	1	-0.161	2077908
AT1G10890	Chr1	3614916	3616916	1	1	-0.162	3616909
AT3G29110	Chr3	10988224	10990224	-1	1	-0.163	10989627
AT2G02580	Chr2	701422	703422	1	1	-0.164	701671
AT1G50610	Chr1	18445936	18447936	1	1	-0.166	18446513
AT5G01900	Chr5	334725	336725	-1	1	-0.166	336017
AT2G04880	Chr2	1706543	1708543	1	1	-0.167	1708463
AT2G04910	Chr2	1707956	1709956	-1	1	-0.167	1708463
AT2G38050	Chr2	15555191	15557191	-1	1	-0.167	15556380
AT3G20790	Chr3	7246702	7248702	1	1	-0.167	7247192
AT3G51860	Chr3	18961942	18963942	1	1	-0.167	18963825
AT4G32830	Chr4	15551253	15553253	1	1	-0.167	15552626
AT1G01080	Chr1	43312	45312	-1	1	-0.168	44756
AT2G20921	Chr2	8706215	8708215	-1	1	-0.17	8706397
AT4G06740	Chr4	3943054	3945054	-1	1	-0.17	3944506
AT3G25810	Chr3	9366988	9368988	1	1	-0.171	9368781
AT2G47720	Chr2	19172414	19174414	1	1	-0.172	19174354
AT2G47740	Chr2	19173122	19175122	-1	1	-0.172	19174354
AT2G47750	Chr2	19173394	19175394	-1	1	-0.172	19174354
AT5G18740	Chr5	6192420	6194420	1	2	-0.1725	6192698	6194200
AT3G12110	Chr3	3850194	3852194	1	4	-0.17475	3851158	3851836	3851856	3851894
AT5G10336	Chr5	3215366	3217366	-1	2	-0.175	3216920	3217141
AT3G54100	Chr3	19749839	19751839	-1	1	-0.177	19750213
AT1G64870	Chr1	23705352	23707352	1	1	-0.178	23706361
AT5G49410	Chr5	19658421	19660421	1	1	-0.178	19659574
AT2G05635	Chr2	2067743	2069743	1	3	-0.178	2068839	2068931	2069090
AT1G30830	Chr1	10859577	10861577	-1	1	-0.179	10860472
AT1G76878	Chr1	28430891	28432891	-1	1	-0.179	28431800
AT2G20597	Chr2	8584539	8586539	1	1	-0.179	8586412
AT4G09432	Chr4	5798017	5800017	-1	1	-0.179	5799244
AT4G12640	Chr4	7256688	7258688	1	1	-0.179	7257344
AT5G61430	Chr5	24280659	24282659	-1	1	-0.179	24280758
AT2G05580	Chr2	2040693	2042693	1	1	-0.18	2042508
AT5G27910	Chr5	9813383	9815383	-1	1	-0.18	9814937
AT5G27920	Chr5	9814553	9816553	-1	1	-0.18	9814937
AT4G09620	Chr4	5895934	5897934	-1	1	-0.181	5897527
AT4G10720	Chr4	6416349	6418349	1	1	-0.182	6417430
AT5G38930	Chr5	15316510	15318510	1	1	-0.182	15316975
AT5G44160	Chr5	17461065	17463065	1	1	-0.183	17462113
AT5G54820	Chr5	21862510	21864510	1	1	-0.183	21862797
AT3G29450	Chr3	11230124	11232124	1	3	-0.183667	11230465	11230869	11231062
AT3G07115	Chr3	2250696	2252696	-1	1	-0.185	2251333
AT2G02061	Chr2	497880	499880	1	1	-0.187	499841
AT3G42060	Chr3	14052333	14054333	-1	1	-0.189	14053926
AT5G35620	Chr5	13575424	13577424	-1	1	-0.189	13576412
AT1G29680	Chr1	10280344	10282344	-1	1	-0.19	10280846
AT1G52600	Chr1	19271863	19273863	1	1	-0.19	19272667
AT2G47970	Chr2	19246157	19248157	1	1	-0.19	19247679
AT3G43480	Chr3	15185818	15187818	-1	1	-0.19	15186983
AT4G05270	Chr4	2621083	2623083	1	1	-0.19	2622981
AT5G28910	Chr5	10763407	10765407	-1	1	-0.191	10764689
AT5G58870	Chr5	23354312	23356312	-1	2	-0.191	23354332	23354401
AT5G44350	Chr5	17547238	17549238	1	1	-0.194	17548922
AT5G64401	Chr5	25329899	25331899	-1	4	-0.19475	25331121	25331126	25331135	25331158
AT5G64410	Chr5	25330264	25332264	-1	4	-0.19475	25331121	25331126	25331135	25331158
AT5G24360	Chr5	8242453	8244453	1	1	-0.197	8242486
AT4G20350	Chr4	10721758	10723758	1	1	-0.198	10721907
AT4G20362	Chr4	10721475	10723475	-1	1	-0.198	10721907
AT5G09340	Chr5	2861530	2863530	-1	1	-0.198	2863272
AT1G51440	Chr1	18769874	18771874	1	1	-0.199	18770814
AT2G03030	Chr2	883563	885563	1	1	-0.199	884288
AT2G03040	Chr2	883864	885864	-1	1	-0.199	884288
AT5G38400	Chr5	15115548	15117548	1	2	-0.199	15116821	15116896
AT1G77330	Chr1	28627025	28629025	-1	1	-0.2	28628562
AT5G18748	Chr5	6192941	6194941	-1	1	-0.2	6194200
AT5G34887	Chr5	12970165	12972165	1	1	-0.202	12971987
AT1G35160	Chr1	12702411	12704411	1	1	-0.205	12703947
AT1G35170	Chr1	12702279	12704279	-1	1	-0.205	12703947
AT5G09640	Chr5	2958652	2960652	1	1	-0.205	2960444
AT5G09660	Chr5	2958940	2960940	-1	1	-0.205	2960444
AT1G48430	Chr1	17606628	17608628	-1	1	-0.207	17606685
AT5G25110	Chr5	8563214	8565214	-1	1	-0.207	8564771
AT3G59330	Chr3	21629398	21631398	-1	1	-0.208	21631123
AT3G59340	Chr3	21630896	21632896	-1	1	-0.208	21631123
AT4G00231	Chr4	99270	101270	1	1	-0.208	101084
AT4G13210	Chr4	7457686	7459686	1	1	-0.208	7458064
AT4G13220	Chr4	7456598	7458598	-1	1	-0.208	7458064
AT4G13230	Chr4	7457900	7459900	-1	1	-0.208	7458064
AT4G01985	Chr4	853681	855681	-1	1	-0.209	854643
AT5G04590	Chr5	1300231	1302231	1	2	-0.209	1300673	1300772
AT1G29920	Chr1	10376843	10378843	-1	2	-0.21	10376893	10377211
AT1G31810	Chr1	11266225	11268225	-1	1	-0.211	11266964
AT3G02350	Chr3	482381	484381	1	1	-0.211	484082
AT3G28674	Chr3	10659513	10661513	-1	1	-0.212	10659901
AT3G42770	Chr3	14669107	14671107	1	1	-0.212	14669778
AT1G29900	Chr1	10376268	10378268	1	3	-0.213667	10376568	10376893	10377211
AT2G45170	Chr2	18244586	18246586	1	1	-0.214	18245538
AT2G45190	Chr2	18245123	18247123	-1	1	-0.214	18245538
AT5G43535	Chr5	17184640	17186640	-1	1	-0.214	17184675
AT3G05600	Chr3	1619935	1621935	-1	3	-0.214333	1621096	1621111	1621126
AT1G04625	Chr1	1281510	1283510	-1	1	-0.217	1282350
AT1G67792	Chr1	24999861	25001861	1	1	-0.217	25001145
AT3G56450	Chr3	20648496	20650496	1	1	-0.217	20649986
AT3G56480	Chr3	20649719	20651719	-1	1	-0.217	20649986
AT1G56080	Chr1	20641409	20643409	-1	2	-0.2175	20641585	20641939
AT5G45580	Chr5	18154266	18156266	-1	1	-0.218	18154623
AT2G06562	Chr2	2593546	2595546	1	1	-0.219	2593996
AT1G40390	Chr1	15188267	15190267	-1	1	-0.22	15189001
AT3G16600	Chr3	5633237	5635237	-1	1	-0.22	5634564
AT3G29180	Chr3	11057407	11059407	1	1	-0.221	11058344
AT5G45573	Chr5	18148932	18150932	-1	2	-0.222	18149181	18149477
AT1G02205	Chr1	422532	424532	1	1	-0.222	423414
AT1G15700	Chr1	5376013	5378013	-1	1	-0.222	5377102
AT1G36020	Chr1	13260076	13262076	-1	1	-0.222	13261760
AT3G43148	Chr3	14941657	14943657	1	1	-0.222	14941990
AT4G31490	Chr4	14980971	14982971	1	1	-0.222	14981833
AT5G46900	Chr5	18689363	18691363	-1	1	-0.222	18690460
AT1G43666	Chr1	16200563	16202563	-1	1	-0.223	16201570
AT4G08920	Chr4	5584845	5586845	1	1	-0.223	5585453
AT1G42480	Chr1	15695018	15697018	1	1	-0.224	15696792
AT1G04900	Chr1	1382970	1384970	1	1	-0.225	1384018
AT2G14580	Chr2	6002933	6004933	-1	1	-0.225	6004785
AT2G05803	Chr2	2183802	2185802	-1	1	-0.226	2184263
AT2G01060	Chr2	71241	73241	-1	1	-0.228	71622
AT1G35730	Chr1	13054108	13056108	-1	1	-0.23	13055497
AT5G20260	Chr5	6775124	6777124	-1	2	-0.2305	6776385	6776433
AT3G04710	Chr3	1283612	1285612	1	1	-0.231	1285548
AT4G18120	Chr4	9782553	9784553	1	1	-0.231	9784512
AT1G14330	Chr1	4864559	4866559	-1	2	-0.232	4865390	4865459
AT5G02370	Chr5	493297	495297	1	2	-0.232	493717	493732
AT5G02385	Chr5	492500	494500	-1	2	-0.232	493717	493732
AT5G02390	Chr5	492716	494716	-1	2	-0.232	493717	493732
AT2G05060	Chr2	1784994	1786994	1	1	-0.233	1785567
AT2G34410	Chr2	14161252	14163252	1	1	-0.233	14161801
AT2G20660	Chr2	8618903	8620903	1	1	-0.235	8620679
AT2G20670	Chr2	8618986	8620986	-1	1	-0.235	8620679
AT2G27050	Chr2	11215299	11217299	1	1	-0.236	11216496
AT5G65210	Chr5	25642800	25644800	1	3	-0.236	25643024	25643060	25643094
AT3G29360	Chr3	11170173	11172173	-1	1	-0.237	11171221
AT3G42990	Chr3	14829434	14831434	1	1	-0.237	14830045
AT3G48530	Chr3	17710589	17712589	1	1	-0.237	17711564
AT5G30341	Chr5	11176823	11178823	1	2	-0.2375	11177732	11178535
AT2G18530	Chr2	7756661	7758661	1	1	-0.238	7757453
AT2G18540	Chr2	7756284	7758284	-1	1	-0.238	7757453
AT2G26211	Chr2	10827281	10829281	1	1	-0.238	10828800
AT4G04810	Chr4	2384455	2386455	1	2	-0.2385	2385450	2385787
AT2G26800	Chr2	11093761	11095761	-1	1	-0.239	11095472
AT4G08950	Chr4	5598608	5600608	1	1	-0.239	5600501
AT5G07080	Chr5	2168840	2170840	1	1	-0.24	2170562
AT5G66053	Chr5	25995670	25997670	-1	1	-0.24	25996541
AT5G66055	Chr5	25996196	25998196	-1	1	-0.24	25996541
AT1G09700	Chr1	3124343	3126343	-1	2	-0.2405	3125174	3125190
AT1G32920	Chr1	11793433	11795433	1	1	-0.241	11794870
AT1G32930	Chr1	11793974	11795974	-1	1	-0.241	11794870
AT3G08590	Chr3	2606071	2608071	-1	1	-0.242	2606235
AT3G48570	Chr3	17722739	17724739	-1	1	-0.242	17723314
AT5G20490	Chr5	6858568	6860568	-1	1	-0.243	6858945
AT1G04830	Chr1	1351648	1353648	-1	3	-0.244	1352338	1352373	1352456
AT5G32619	Chr5	12069633	12071633	-1	1	-0.244	12071550
AT1G07600	Chr1	2329910	2331910	-1	1	-0.245	2331807
AT5G62840	Chr5	24807971	24809971	-1	1	-0.245	24809504
AT5G60400	Chr5	23870829	23872829	-1	1	-0.247	23872225
AT1G16650	Chr1	5663148	5665148	1	1	-0.248	5663832
AT1G44110	Chr1	16515363	16517363	-1	1	-0.248	16516973
AT3G43520	Chr3	15201764	15203764	1	1	-0.248	15202004
AT4G19610	Chr4	10423249	10425249	1	1	-0.248	10424922
AT4G19630	Chr4	10423246	10425246	-1	1	-0.248	10424922
AT1G12890	Chr1	4369144	4371144	1	2	-0.2485	4369674	4370070
AT1G12910	Chr1	4369647	4371647	-1	2	-0.2485	4369674	4370070
AT1G76070	Chr1	28114203	28116203	1	2	-0.2495	28114932	28115614
AT1G31080	Chr1	10984053	10986053	1	1	-0.25	10984998
AT1G37000	Chr1	13831029	13833029	1	1	-0.25	13831855
AT3G09250	Chr3	2840297	2842297	1	1	-0.25	2840365
AT4G12560	Chr4	7232580	7234580	1	1	-0.25	7233614
AT4G16265	Chr4	8963687	8965687	-1	1	-0.25	8963758
AT4G23550	Chr4	12012290	12014290	1	1	-0.251	12013229
AT1G57777	Chr1	21053142	21055142	-1	3	-0.251333	21053701	21053703	21054901
AT4G09460	Chr4	5816295	5818295	1	1	-0.253	5818054
AT2G11651	Chr2	4589099	4591099	1	2	-0.2535	4589655	4589977
AT1G68330	Chr1	25192583	25194583	1	1	-0.254	25193814
AT1G68340	Chr1	25192589	25194589	-1	1	-0.254	25193814
AT3G22380	Chr3	7878386	7880386	1	1	-0.254	7879710
AT1G44000	Chr1	16447597	16449597	-1	1	-0.256	16448435
AT1G43000	Chr1	15898376	15900376	1	1	-0.257	15899149
AT4G35080	Chr4	16404587	16406587	1	1	-0.257	16406324
AT2G07440	Chr2	3040716	3042716	-1	1	-0.258	3042498
AT4G00020	Chr4	911	2911	-1	1	-0.258	2248
AT4G01710	Chr4	726067	728067	1	1	-0.258	727078
AT4G01130	Chr4	484190	486190	1	2	-0.2585	485488	485829
AT4G01140	Chr4	484918	486918	-1	2	-0.2585	485488	485829
AT2G05530	Chr2	2014557	2016557	1	1	-0.26	2015652
AT2G25110	Chr2	10355299	10357299	1	1	-0.26	10356744
AT1G76090	Chr1	28114995	28116995	-1	1	-0.261	28115614
AT3G30380	Chr3	11833316	11835316	1	1	-0.261	11834382
AT5G35230	Chr5	13247255	13249255	-1	1	-0.261	13247720
AT5G35520	Chr5	13455928	13457928	1	1	-0.261	13456808
AT2G27385	Chr2	11381290	11383290	-1	2	-0.2615	11381312	11381819
AT3G56930	Chr3	20790521	20792521	1	2	-0.2615	20792317	20792333
AT3G56950	Chr3	20790504	20792504	-1	2	-0.2615	20792317	20792333
AT4G04720	Chr4	2335488	2337488	-1	1	-0.262	2336758
AT4G34580	Chr4	16224679	16226679	1	1	-0.264	16226184
AT1G36925	Chr1	13782129	13784129	1	1	-0.265	13783105
AT3G42050	Chr3	14029055	14031055	-1	1	-0.265	14030817
AT2G39725	Chr2	16203931	16205931	1	9	-0.266	16204369	16204387	16204393	16204399	16204588	16204601	16204622	16204626	16205015
AT1G33560	Chr1	12030219	12032219	1	2	-0.2665	12030867	12031272
AT2G29860	Chr2	12388948	12390948	-1	1	-0.267	12389323
AT1G37162	Chr1	13974945	13976945	-1	2	-0.268	13976681	13976708
AT2G05840	Chr2	2213599	2215599	1	1	-0.268	2214702
AT4G12850	Chr4	7326063	7328063	1	1	-0.269	7327919
AT1G41920	Chr1	15436030	15438030	-1	1	-0.27	15436647
AT1G50060	Chr1	18255367	18257367	1	1	-0.27	18255537
AT1G50090	Chr1	18255422	18257422	-1	1	-0.27	18255537
AT2G10260	Chr2	3881941	3883941	1	1	-0.271	3883422
AT2G21230	Chr2	8794395	8796395	-1	2	-0.272	8794750	8794758
AT4G24231	Chr4	12286028	12288028	1	1	-0.273	12287930
AT5G45600	Chr5	18165043	18167043	1	1	-0.273	18166826
AT3G09210	Chr3	2822968	2824968	-1	1	-0.274	2823526
AT1G47660	Chr1	17266220	17268220	-1	2	-0.276	17266779	17268193
AT3G43623	Chr3	15322827	15324827	1	1	-0.276	15324660
AT4G08025	Chr4	4745751	4747751	1	1	-0.276	4746597
AT4G15755	Chr4	8732528	8734528	-1	1	-0.277	8733789
AT2G11010	Chr2	4296288	4298288	1	1	-0.278	4297946
AT5G27945	Chr5	9851982	9853982	1	2	-0.278	9853496	9853544
AT1G34760	Chr1	12576133	12578133	-1	1	-0.279	12577290
AT1G43720	Chr1	16237609	16239609	1	1	-0.279	16238061
AT1G43820	Chr1	16326351	16328351	-1	1	-0.279	16326681
AT3G26616	Chr3	9718461	9720461	-1	1	-0.279	9720078
AT3G29034	Chr3	10935967	10937967	-1	1	-0.279	10936576
AT4G01040	Chr4	452498	454498	1	1	-0.28	453222
AT4G18470	Chr4	9936941	9938941	1	1	-0.28	9937083
AT4G05330	Chr4	2644322	2646322	-1	2	-0.282	2645290	2645463
AT3G32180	Chr3	13003309	13005309	-1	1	-0.283	13003789
AT2G37180	Chr2	15255283	15257283	1	4	-0.28325	15255856	15256117	15256135	15256143
AT2G11015	Chr2	4297009	4299009	1	2	-0.2835	4297946	4298389
AT1G31990	Chr1	11357472	11359472	1	1	-0.284	11359352
AT4G23680	Chr4	12050890	12052890	-1	1	-0.285	12052551
AT1G15810	Chr1	5421096	5423096	1	2	-0.2855	5421631	5421636
AT1G15825	Chr1	5420682	5422682	-1	2	-0.2855	5421631	5421636
AT1G28307	Chr1	9815156	9817156	1	1	-0.286	9815586
AT1G34300	Chr1	12355746	12357746	1	1	-0.287	12356731
AT1G34310	Chr1	12356255	12358255	-1	1	-0.287	12356731
AT2G44840	Chr2	18115089	18117089	1	3	-0.287333	18116619	18116843	18117013
AT5G35830	Chr5	13750068	13752068	-1	2	-0.2875	13750397	13751394
AT2G11620	Chr2	4571768	4573768	1	3	-0.287667	4571790	4571942	4572257
AT2G03680	Chr2	1115217	1117217	1	1	-0.289	1117097
AT2G29600	Chr2	12310631	12312631	1	1	-0.289	12311932
AT4G13460	Chr4	7604718	7606718	-1	2	-0.289	7605177	7605181
AT2G26340	Chr2	10885014	10887014	1	1	-0.29	10885585
AT5G26730	Chr5	9189940	9191940	1	2	-0.29	9190437	9190578
AT3G44320	Chr3	15760960	15762960	1	3	-0.290667	15761666	15762048	15762374
AT1G55591	Chr1	20444446	20446446	1	1	-0.291	20445412
AT1G55600	Chr1	20444176	20446176	-1	1	-0.291	20445412
AT4G17000	Chr4	9317998	9319998	-1	1	-0.291	9318698
AT5G27720	Chr5	9692732	9694732	1	1	-0.292	9693629
AT4G04740	Chr4	2342416	2344416	-1	1	-0.295	2342836
AT5G28615	Chr5	10459851	10461851	1	1	-0.295	10460958
AT1G22750	Chr1	8004421	8006421	1	1	-0.296	8005363
AT2G02630	Chr2	718661	720661	1	1	-0.296	720128
AT2G06645	Chr2	2620347	2622347	-1	1	-0.297	2622041
AT1G57770	Chr1	21052201	21054201	1	2	-0.2975	21053701	21053703
AT1G37113	Chr1	13930660	13932660	1	1	-0.298	13932619
AT1G78360	Chr1	29042984	29044984	-1	1	-0.298	29044102
AT3G27329	Chr3	10046366	10048366	1	1	-0.299	10047748
AT3G27330	Chr3	10046757	10048757	-1	1	-0.299	10047748
AT1G47670	Chr1	17268939	17270939	-1	2	-0.3005	17269357	17269368
AT3G13898	Chr3	4573666	4575666	1	1	-0.302	4574002
AT5G32597	Chr5	12027986	12029986	-1	2	-0.3025	12028952	12029477
AT2G15420	Chr2	6470507	6472507	-1	2	-0.3035	6470758	6472355
AT4G04040	Chr4	1907281	1909281	1	1	-0.305	1908333
AT4G00550	Chr4	236394	238394	-1	1	-0.306	237985
AT5G27800	Chr5	9718861	9720861	1	1	-0.306	9719825
AT3G32905	Chr3	13263189	13265189	-1	1	-0.307	13265157
AT1G12880	Chr1	4367902	4369902	1	1	-0.308	4369674
AT1G26410	Chr1	9063731	9065731	-1	1	-0.308	9065117
AT1G42120	Chr1	15485900	15487900	-1	1	-0.308	15485959
AT4G08990	Chr4	5627189	5629189	1	1	-0.308	5628921
AT3G17190	Chr3	5850698	5852698	1	1	-0.309	5850845
AT3G45570	Chr3	16462258	16464258	-1	1	-0.31	16462684
AT4G32230	Chr4	15270104	15272104	-1	2	-0.3105	15270756	15270766
AT2G12977	Chr2	5179348	5181348	1	2	-0.311	5179374	5179479
AT5G25300	Chr5	8684215	8686215	1	1	-0.311	8684680
AT1G17280	Chr1	5884422	5886422	-1	1	-0.312	5884601
AT2G02480	Chr2	664101	666101	1	1	-0.312	665974
AT4G08620	Chr4	5385855	5387855	1	1	-0.313	5387765
AT2G20453	Chr2	8527958	8529958	1	1	-0.314	8529632
AT5G52070	Chr5	20777642	20779642	1	1	-0.314	20778634
AT5G52090	Chr5	20778050	20780050	-1	1	-0.314	20778634
AT2G37200	Chr2	15256064	15258064	-1	3	-0.314333	15256117	15256135	15256143
AT3G20590	Chr3	7167832	7169832	1	1	-0.315	7169044
AT4G03580	Chr4	1574120	1576120	1	1	-0.316	1574841
AT4G03590	Chr4	1573814	1575814	-1	1	-0.316	1574841
AT4G08593	Chr4	5350069	5352069	1	1	-0.316	5350302
AT1G34150	Chr1	12289770	12291770	1	2	-0.3175	12290949	12290961
AT2G29045	Chr2	12145269	12147269	1	1	-0.318	12145465
AT3G52740	Chr3	19262694	19264694	-1	1	-0.318	19263531
AT5G43100	Chr5	16994750	16996750	1	1	-0.318	16996734
AT5G44400	Chr5	17565742	17567742	-1	1	-0.318	17567468
AT1G06670	Chr1	2040553	2042553	1	2	-0.319	2041319	2041903
AT1G06690	Chr1	2040549	2042549	-1	2	-0.319	2041319	2041903
AT2G13463	Chr2	5437111	5439111	-1	1	-0.319	5438882
AT3G29033	Chr3	10932793	10934793	1	1	-0.319	10934484
AT3G29036	Chr3	10934377	10936377	-1	1	-0.319	10934484
AT1G36350	Chr1	13481336	13483336	1	1	-0.32	13481740
AT4G39850	Chr4	18196560	18198560	1	1	-0.321	18198560
AT1G24360	Chr1	8589068	8591068	1	2	-0.322	8589191	8589828
AT1G24388	Chr1	8587912	8589912	-1	2	-0.322	8589191	8589828
AT4G04830	Chr4	2389047	2391047	1	1	-0.322	2389679
AT1G43624	Chr1	16172058	16174058	-1	1	-0.323	16173737
AT3G28710	Chr3	10683449	10685449	-1	2	-0.324	10683495	10683526
AT4G06688	Chr4	3825618	3827618	1	2	-0.324	3826052	3827469
AT3G28960	Chr3	10889601	10891601	-1	1	-0.325	10890514
AT3G47890	Chr3	17387310	17389310	-1	1	-0.326	17388861
AT1G34320	Chr1	12374077	12376077	1	1	-0.33	12375311
AT5G33393	Chr5	12450166	12452166	-1	1	-0.33	12451549
AT5G01520	Chr5	195666	197666	1	2	-0.334	196519	196538
AT5G01540	Chr5	196035	198035	-1	2	-0.334	196519	196538
AT5G27490	Chr5	9575937	9577937	-1	1	-0.334	9577030
AT1G13820	Chr1	4714316	4716316	1	1	-0.34	4715714
AT1G13830	Chr1	4714396	4716396	-1	1	-0.34	4715714
AT3G14370	Chr3	4784714	4786714	-1	1	-0.34	4785678
AT3G27670	Chr3	10183449	10185449	1	1	-0.34	10185217
AT2G05642	Chr2	2073376	2075376	-1	1	-0.341	2073404
AT1G45403	Chr1	16914792	16916792	1	1	-0.344	16915356
AT1G45545	Chr1	16914986	16916986	-1	1	-0.344	16915356
AT3G23690	Chr3	8480196	8482196	-1	1	-0.346	8481407
AT3G43590	Chr3	15304912	15306912	1	1	-0.347	15306273
AT4G08150	Chr4	5041231	5043231	-1	1	-0.35	5041878
AT3G44280	Chr3	15733052	15735052	-1	1	-0.351	15734029
AT4G14145	Chr4	7928781	7930781	-1	2	-0.351	7929056	7930075
AT3G46390	Chr3	16803358	16805358	-1	1	-0.352	16805233
AT5G34829	Chr5	12750256	12752256	-1	1	-0.352	12750326
AT2G37940	Chr2	15515715	15517715	1	1	-0.357	15517550
AT2G37950	Chr2	15516546	15518546	-1	1	-0.357	15517550
AT5G35737	Chr5	13659280	13661280	1	1	-0.357	13659294
AT2G13840	Chr2	5608156	5610156	-1	1	-0.358	5609045
AT2G18917	Chr2	7914320	7916320	1	1	-0.358	7916238
AT2G18930	Chr2	7915289	7917289	1	1	-0.358	7916238
AT2G06925	Chr2	2814507	2816507	-1	1	-0.362	2814776
AT5G39720	Chr5	15623284	15625284	1	1	-0.363	15623379
AT1G22000	Chr1	7704209	7706209	1	1	-0.367	7704596
AT3G47460	Chr3	17219336	17221336	1	2	-0.368	17220201	17220205
AT5G50170	Chr5	20040967	20042967	1	1	-0.371	20042871
AT2G10014	Chr2	3734138	3736138	-1	1	-0.372	3735719
AT1G56280	Chr1	20738153	20740153	-1	1	-0.375	20738597
AT1G35820	Chr1	13134857	13136857	-1	1	-0.376	13135738
AT5G28780	Chr5	10647182	10649182	-1	1	-0.376	10647794
AT1G35550	Chr1	12949073	12951073	1	1	-0.377	12950608
AT1G35560	Chr1	12949759	12951759	-1	1	-0.377	12950608
AT3G14340	Chr3	4772021	4774021	1	1	-0.378	4773942
AT3G43160	Chr3	14966381	14968381	1	1	-0.379	14967130
AT3G45800	Chr3	16562359	16564359	-1	1	-0.379	16564060
AT3G44840	Chr3	16117696	16119696	-1	1	-0.381	16118514
AT2G04370	Chr2	1510961	1512961	-1	2	-0.383	1511326	1512283
AT2G38250	Chr2	15655301	15657301	1	1	-0.383	15657010
AT2G38255	Chr2	15655550	15657550	-1	1	-0.383	15657010
AT3G08640	Chr3	2623914	2625914	1	1	-0.383	2624986
AT3G47570	Chr3	17257196	17259196	1	1	-0.387	17258079
AT4G39190	Chr4	17949239	17951239	-1	1	-0.389	17950870
AT1G14810	Chr1	5076048	5078048	-1	1	-0.39	5076137
AT4G21950	Chr4	11371580	11373580	1	1	-0.393	11373339
AT2G06095	Chr2	2349754	2351754	1	1	-0.394	2350732
AT5G09970	Chr5	3080315	3082315	1	1	-0.409	3080950
AT3G54900	Chr3	20056633	20058633	-1	1	-0.416	20057929
AT3G54910	Chr3	20057848	20059848	-1	1	-0.416	20057929
AT4G11060	Chr4	6561138	6563138	-1	1	-0.418	6562369
AT4G37500	Chr4	17329428	17331428	1	1	-0.423	17329942
AT1G58025	Chr1	21102909	21104909	-1	2	-0.424	21104060	21104064
AT2G03933	Chr2	1210325	1212325	1	1	-0.424	1211058
[truncated: 18 more rows]

## Sheet: ROOT-CHH-Upstream
# Gene	Chromatin	Start	End	Strand	DmC number	Average differential methylation level	DmC positions
[truncated: 1,034 more rows]
[truncated: 38 more columns]

[truncated: 11 more sheets: ROOT-CHH-Gene body, ROOT-CHH-Downstream, LEAF-CG-Upstream, LEAF-CG-Gene body, LEAF-CG-Downstream, LEAF-CHG-Upstream, LEAF-CHG-Gene body, LEAF-CHG-Downstream, LEAF-CHH-Upstream, LEAF-CHH-Gene body, LEAF-CHH-Downstream]
