# Supplementary material for: Epigenomics in an extraterrestrial environment: organ-specific alteration of DNA methylation and gene expression elicited by spaceflight in Arabidopsis thaliana
Source: BMC Genomics. 2019 Mar 12;20:205. doi: 10.1186/s12864-019-5554-z (PMC6416986; doi:10.1186/s12864-019-5554-z)
Supplement: Supplementary file 4 — Table S4. The list of 800 genes that were differentially expressed with statistical significance (FDR < 0.05) by at least 2-fold in roots or leaves in the comparison between spaceflight and ground control. Genes were categorized by differential expression levels. The Log2 fold-change values with FDR < 0.05 were highlighted with yellow. Red indicates up-regulation and blue indicates down-regulation. (XLSX 97 kb) [file 12864_2019_5554_MOESM4_ESM.xlsx]

## Sheet: RNA-seq
Gene ID	Gene name	Annotation	ROOT		LEAF
			Log2FC	FDR	Log2FC	FDR
AT5G56550	OXS3	Emb|CAB83157.1 [Source:UniProtKB/TrEMBL;Acc:Q9LVB9]	1.15428769440623	0.00335260557822406	3.44337020256186	4.36078472407069e-34
AT1G49200	ATL75	RING-H2 finger protein ATL75 [Source:UniProtKB/Swiss-Prot;Acc:Q94BY6]	1.96437337071687	1.37047114955691e-10	1.73603271497238	7.5938456737683e-11
AT3G59940	SKIP20	F-box/kelch-repeat protein SKIP20 [Source:UniProtKB/Swiss-Prot;Acc:Q9M1Y1]	1.06674783875298	0.00438883876559935	1.51800638219504	2.39011306889359e-08
AT5G61590	ERF107	Ethylene-responsive transcription factor ERF107 [Source:UniProtKB/Swiss-Prot;Acc:Q9FKG2]	1.60459745590791	8.48522121976459e-07	1.39282948251824	1.19512852355528e-06
AT3G16770	RAP2-3	Ethylene-responsive transcription factor RAP2-3 [Source:UniProtKB/Swiss-Prot;Acc:P42736]	1.02244776267302	0.0187377129626632	1.22907652432232	8.92618928668362e-05
AT1G78460	N/A	AT1G78460 protein [Source:UniProtKB/TrEMBL;Acc:Q9SYN5]	1.27196815669575	0.00485735712489527	1.19713107524238	3.09007051111506e-05
AT1G76410	ATL8	ATL8 [Source:UniProtKB/TrEMBL;Acc:A0A178WF21]	1.88127332073239	2.87457523715539e-10	1.16388652318404	0.000116705526652465
AT5G42530	N/A	Putative uncharacterized protein [Source:UniProtKB/TrEMBL;Acc:Q8W483]	1.09809797605716	0.0013587449545153	1.02651497003873	3.50979347607857e-08
AT1G16730	UP6	F17F16.6 protein [Source:UniProtKB/TrEMBL;Acc:Q9FWQ7]	1.58162697214413	0.0122883825395763	-1.35839391973448	6.20871024189269e-06
AT5G54585	N/A	Putative uncharacterized protein At5g54585 [Source:UniProtKB/TrEMBL;Acc:Q8VZU6]	1.31756923679883	0.0385485524624128	-1.45097824102854	1.17231293163598e-06
AT5G09672	N/A	N/A	7.98278863627974	0.000201514042769456	-8.11426703826589	8.03735648179975e-06
AT3G45130	LAS1	Lanosterol synthase 1 [Source:UniProtKB/TrEMBL;Acc:A0A1I9LTE4]	-1.42428894794731	3.38788203153724e-05	1.58903676699229	0.00755184613844337
AT4G04840	MSRB6	MSRB6 [Source:UniProtKB/TrEMBL;Acc:A0A178V4R5]	-1.16907916159277	6.77126832175849e-06	-1.13305009900761	2.95825510124007e-07
AT4G14690	ELIP2	Early light-induced protein 2, chloroplastic [Source:UniProtKB/Swiss-Prot;Acc:Q94K66]	-1.13595654367669	0.0240714414019057	-1.26416307959766	0.000558967561579205
AT5G05410	DREB2A	Dehydration-responsive element-binding protein 2A [Source:UniProtKB/Swiss-Prot;Acc:O82132]	-1.3835196062341	0.0171990689392676	-1.39392366599681	0.00203737919162085
AT3G22840	ELIP1	ELIP1 [Source:UniProtKB/TrEMBL;Acc:A0A178VCA8]	-1.49619529363634	0.0226483933152727	-1.57318305529753	0.00134192079217455
AT5G54470	N/A	BBX29 [Source:UniProtKB/TrEMBL;Acc:A0A178UJV0]	-1.48272472881343	0.00819005394104122	-2.8434118853492	3.95347042924529e-12
AT2G46790	APRR9	Two-component response regulator-like APRR9 [Source:UniProtKB/Swiss-Prot;Acc:Q8L500]	-1.91569472841553	0.00496054559900407	-2.93842304684579	1.92911337857542e-08
AT4G34530	BHLH63	CIB1 [Source:UniProtKB/TrEMBL;Acc:A0A178V495]	9.14790041295396	1.55569714050196e-12	0.396959635755198	0.742874922300548
AT1G23730	BCA3	Beta carbonic anhydrase 3 [Source:UniProtKB/Swiss-Prot;Acc:Q9ZUC2]	3.02140104903748	1.1999627818607e-11	0.231160668310264	0.743410015730874
AT1G62360	STM	Homeobox protein SHOOT MERISTEMLESS [Source:UniProtKB/Swiss-Prot;Acc:Q38874]	2.3541558301012	0.000201514042769456	-0.179108995312956	0.760325853336115
AT5G27360	SFP2	Major facilitator superfamily protein [Source:TAIR;Acc:AT5G27360]	2.33899186989019	0.0011779836430879	-0.750762802813202	0.000515739205643515
AT1G49570	PER10	Peroxidase [Source:UniProtKB/TrEMBL;Acc:A0A178WK78]	1.90789246171346	2.02513537522667e-05	1.97631585328278	0.511191569947733
AT3G26180	CYP71B20	Cytochrome P450 71B20 [Source:UniProtKB/Swiss-Prot;Acc:Q9LTM3]	1.78325498626333	0.00340807531723731	0.728490961264095	2.40347307439897e-05
AT5G45950	N/A	GDSL esterase/lipase At5g45950 [Source:UniProtKB/Swiss-Prot;Acc:Q9FJ41]	1.66650670073828	0.00350009121802418	-0.067518481856445	0.916299114465405
AT1G70830	MLP28	MLP-like protein 28 [Source:UniProtKB/Swiss-Prot;Acc:Q9SSK9]	1.6546521815002	1.19789135295709e-10	0.0211606441935367	0.972603767339845
AT4G33720	N/A	AT4g33720 [Source:UniProtKB/TrEMBL;Acc:O81888]	1.64608938421779	1.91228654083496e-14	-0.137797577037257	0.945353466899633
AT1G21400	N/A	Thiamin diphosphate-binding fold (THDP-binding) superfamily protein [Source:TAIR;Acc:AT1G21400]	1.57499493573778	0.00536984433204621	0.598248860018248	0.210299351621935
AT5G02760	N/A	Probable protein phosphatase 2C 67 [Source:UniProtKB/Swiss-Prot;Acc:Q501F9]	1.52872633622253	0.00113789879779634	-0.164757259153417	0.778808452195701
AT1G25440	COL16	Zinc finger protein CONSTANS-LIKE 16 [Source:UniProtKB/Swiss-Prot;Acc:Q8RWD0]	1.4938022701708	8.62809922922572e-05	-0.0939760804657421	0.880863903049523
AT5G22460	N/A	Esterase/lipase/thioesterase family protein [Source:UniProtKB/TrEMBL;Acc:Q9FMQ5]	1.46498941347432	0.00344406311756295	0.173319063718646	0.672728331531671
AT1G24070	CSLA10	Probable mannan synthase 10 [Source:UniProtKB/Swiss-Prot;Acc:Q9LR87]	1.32607946613769	0.0187377129626632	-0.154819953304923	0.778808452195701
AT5G19890	PER59	Peroxidase 59 [Source:UniProtKB/Swiss-Prot;Acc:Q39034]	1.30290558521667	0.00190933129112865	1.00278336724729	0.346158368970609
AT4G27300	SD11	G-type lectin S-receptor-like serine/threonine-protein kinase SD1-1 [Source:UniProtKB/Swiss-Prot;Acc:O81833]	1.24700636379234	0.000750444579612225	-0.200334039129349	0.467291401372117
AT2G05070	LHCB2.2	Chlorophyll a-b binding protein 2.2, chloroplastic [Source:UniProtKB/Swiss-Prot;Acc:Q9S7J7]	1.24112194957882	0.0330013228324641	-0.938915415435873	0.0364357522992189
AT1G72645	N/A	At1g72645 [Source:UniProtKB/TrEMBL;Acc:Q8RXY2]	1.23807292777003	0.00055094705326905	0.218817947728745	0.522779495307142
AT5G64110	PER70	Peroxidase [Source:UniProtKB/TrEMBL;Acc:A0A178UNC2]	1.23441983949819	0.0113892057884561	0.139187055322713	0.83361454955169
AT3G26165	N/A	N/A	1.21336020469601	0.024807772734444	0.628240292494734	0.0827993263607231
AT3G21790	UGT71B7	Glycosyltransferase [Source:UniProtKB/TrEMBL;Acc:A0A178VG15]	1.17946839209168	0.0226483933152727	0.430954637066887	0.274545485827627
AT1G21250	WAK1	Wall-associated receptor kinase 1 [Source:UniProtKB/Swiss-Prot;Acc:Q39191]	1.13695411957938	0.00148372687530563	0.711142840005454	0.000353945515075973
AT1G14890	N/A	Plant invertase/pectin methylesterase inhibitor domain-containing protein [Source:UniProtKB/TrEMBL;Acc:F4HXW0]	1.13080353170001	8.87701847068858e-06	0.695187169361154	0.00428494867919103
AT2G39330	JAL23	jacalin-related lectin 23 [Source:TAIR;Acc:AT2G39330]	1.12992471129714	0.0145894714853087	0.164757987515779	0.775975180438155
AT1G03130	PSAD2	Photosystem I reaction center subunit II-2, chloroplastic [Source:UniProtKB/Swiss-Prot;Acc:Q9SA56]	1.12861625953318	0.00380609231797294	-0.159576537469874	0.772445946217567
AT1G29910	LHCB1.1	Chlorophyll a-b binding protein 3, chloroplastic [Source:UniProtKB/Swiss-Prot;Acc:Q8VZ87]	1.10673034647977	0.024807772734444	-0.564431729810627	0.203974169321513
AT2G05510	N/A	At2g05510 [Source:UniProtKB/TrEMBL;Acc:Q9SL16]	1.10430102439687	0.00350009121802418	-3.24660560989286	0.179830223797534
AT3G50270	N/A	Anthranilate N-hydroxycinnamoyl/benzoyltransferase-like protein [Source:UniProtKB/TrEMBL;Acc:Q9SNE0]	1.08136712030143	0.0482420711391577	-0.127787298649014	0.801460318278809
AT2G29310	N/A	Tropinone reductase homolog At2g29310 [Source:UniProtKB/Swiss-Prot;Acc:Q9ZW14]	1.07916522683404	0.0128463506637895	0.37402821184615	0.184707129072754
AT4G24540	AGL24	MADS-box protein AGL24 [Source:UniProtKB/Swiss-Prot;Acc:O82794]	1.04899261709159	0.0133622358643798	0.298957173797488	0.397359067602104
AT3G08940	LHCB4.2	Chlorophyll a-b binding protein CP29.2, chloroplastic [Source:UniProtKB/Swiss-Prot;Acc:Q9XF88]	1.04454870949022	0.0207057673946776	-0.125320691332776	0.845428409743703
AT1G66970	SVL2	Putative glycerophosphoryl diester phosphodiesterase 3 [Source:UniProtKB/TrEMBL;Acc:F4HQ30]	1.03797915209444	0.0013587449545153	0.66558500109885	0.00993629150384897
AT3G53960	NPF5.7	Protein NRT1/ PTR FAMILY 5.7 [Source:UniProtKB/Swiss-Prot;Acc:Q9M331]	1.03538978518298	0.027270236341978	0.617690961452393	0.110229514092447
AT2G42975	N/A	Putative uncharacterized protein At2g42975 [Source:UniProtKB/TrEMBL;Acc:Q8RXT7]	1.03227098725669	0.013077701707566	-0.323456715386934	0.297092636814133
AT3G14620	CYP72A8	AT3g14620/MIE1_12 [Source:UniProtKB/TrEMBL;Acc:Q9LUD2]	1.02224468413207	0.00817619956655788	0.541468355269807	0.0841857640359875
AT3G21720	ICL	Isocitrate lyase [Source:UniProtKB/Swiss-Prot;Acc:P28297]	1.01334324985847	0.00958690317577002	1.34845609509593	0.582205280062637
AT2G18050	HIS1-3	HIS1-3 [Source:UniProtKB/TrEMBL;Acc:A0A178VX64]	1.00149454103941	0.00817619956655788	0.16015556814953	0.831038137024489
AT1G80320	N/A	2-oxoglutarate (2OG) and Fe(II)-dependent oxygenase superfamily protein [Source:UniProtKB/TrEMBL;Acc:Q9C972]	-1.00532161769548	2.83447699500774e-06	0.276314923569607	0.660771179669198
AT3G26040	N/A	HXXXD-type acyl-transferase family protein [Source:UniProtKB/TrEMBL;Acc:F4JBC7]	-1.01103454250626	0.00186362494586136	-0.389766978956393	0.464700781683096
AT5G06905	CYP712A2	Cytochrome P450, family 712, subfamily A, polypeptide 2 [Source:UniProtKB/TrEMBL;Acc:F4K599]	-1.07404960368788	0.000120946984882217	0.838543395657685	0.78859387847892
AT1G15540	N/A	2-oxoglutarate (2OG) and Fe(II)-dependent oxygenase superfamily protein [Source:TAIR;Acc:AT1G15540]	-1.07450736059149	0.000167964017763359	0.0332221301674961	0.995124470788391
AT5G06900	CYP93D1	CYP93D1 [Source:UniProtKB/TrEMBL;Acc:Q9FL56]	-1.15202990578144	2.2660643475322e-05	1.80731166147182	0.126633461407736
AT3G52970	CYP76G1	Cytochrome P450, family 76, subfamily G, polypeptide 1 [Source:UniProtKB/TrEMBL;Acc:F4J865]	-1.1959324545076	2.83447699500774e-06
AT3G02100	UGT83A1	UDP-glycosyltransferase 83A1 [Source:UniProtKB/Swiss-Prot;Acc:Q9SGA8]	-1.19668058013161	0.00260875770419319	2.77938623923984	0.29193588041848
AT5G36140	CYP716A2	Cytochrome P450, family 716, subfamily A, polypeptide 2 [Source:UniProtKB/TrEMBL;Acc:Q9LVY3]	-1.20472456067032	4.3018466635424e-05
AT3G51238	N/A	other RNA [Source:TAIR;Acc:AT3G51238]	-1.24236807380944	0.00350009121802418	-0.599642715871468	0.240813988891125
AT4G15480	UGT84A1	UDP-glycosyltransferase 84A1 [Source:UniProtKB/Swiss-Prot;Acc:Q5XF20]	-1.4434972641552	7.39639013756196e-07	-0.461437332014417	0.230292070261441
AT3G22142	N/A	Bifunctional inhibitor/lipid-transfer protein/seed storage 2S albumin superfamily protein [Source:UniProtKB/TrEMBL;Acc:Q9LIE8]	-1.51190092233321	5.0367994061663e-05	0.609385596363153	0.0189545659195787
AT2G22590	UGT91A1	UDP-glycosyltransferase 91A1 [Source:UniProtKB/Swiss-Prot;Acc:Q940V3]	-1.51395256090384	3.11481315246047e-05	-0.834752462903479	0.349019167963386
AT3G26310	CYP71B35	Putative cytochrome P450 [Source:UniProtKB/TrEMBL;Acc:Q0WVN2]	-1.76160056998414	0.00218437192242036	-0.525163219130824	0.0175245589252234
AT1G50750	N/A	Plant mobile domain protein family [Source:TAIR;Acc:AT1G50750]	-2.00048659734702	0.0136800120772222	-1.1240925943752	0.106044100317632
AT5G43620	PCFS5	Polyadenylation and cleavage factor homolog 5 [Source:UniProtKB/Swiss-Prot;Acc:Q9FIX8]	-2.05735911272754	0.0136800120772222	-1.22635198825528	0.0858823659151956
AT2G15020	N/A	At2g15020 [Source:UniProtKB/TrEMBL;Acc:Q9ZUK9]	-2.10967497508928	0.0013587449545153	-0.926565673342253	0.00752883580852329
AT4G27657	N/A	At4g27657 [Source:UniProtKB/TrEMBL;Acc:Q8LF18]	-2.21949554161858	0.0366000945746983	-0.957139018676128	0.30096354595964
AT4G29780	N/A	Putative uncharacterized protein At4g29780 [Source:UniProtKB/TrEMBL;Acc:Q84J48]	-2.3033073008848	0.0187377129626632	-0.743733269573898	0.456334878116044
AT4G24570	PUMP4	DIC2 [Source:UniProtKB/TrEMBL;Acc:A0A178URN9]	-2.4191625870289	0.0141561493731089	-0.691783400059618	0.512038767225446
AT5G58310	MES18	Methylesterase 18 [Source:UniProtKB/Swiss-Prot;Acc:Q9LVL9]	-2.55779044463159	0.00595147624801316	0.14539085048891	0.775482003019335
AT2G13810	ALD1	EDTS5 [Source:UniProtKB/TrEMBL;Acc:A0A178VQ02]	-0.0544290126325343	1	6.27549349022424	1.10574519707493e-33
AT1G19250	FMO1	Probable flavin-containing monooxygenase 1 [Source:UniProtKB/Swiss-Prot;Acc:Q9LMA1]	0.569052106565337	1	5.68680318073112	1.68821325333628e-23
AT5G59530	N/A	1-aminocyclopropane-1-carboxylate oxidase homolog 11 [Source:UniProtKB/Swiss-Prot;Acc:Q9LTH8]	0.103394462612778	1	5.67125881406755	5.15192568863288e-05
AT4G12050	AHL26	AT-hook motif nuclear-localized protein 26 [Source:UniProtKB/Swiss-Prot;Acc:Q9SZ70]	-0.163116765160945	1	5.38976663284314	0.000244692205130354
AT2G45220	PME17	Probable pectinesterase/pectinesterase inhibitor 17 [Source:UniProtKB/Swiss-Prot;Acc:O22149]	-0.128693816694853	1	5.20774466540962	1.10126796954824e-18
AT3G14260	N/A	Protein LURP-one-related 11 [Source:UniProtKB/Swiss-Prot;Acc:Q9LUM1]	0.334703081304217	0.803777603372949	5.05744137134755	0.00154358671064979
AT5G24313	N/A	At5g24313 [Source:UniProtKB/TrEMBL;Acc:Q8L8Z4]	0.129380751492753	1	4.77990506789296	0.00546615642462156
AT4G37340	CYP81D3	Cytochrome P450, family 81, subfamily D, polypeptide 3 [Source:UniProtKB/TrEMBL;Acc:O23154]	-0.289451590893591	0.899908728378708	4.76923162868387	0.0050289148413718
AT3G13610	F6'H1	Feruloyl CoA ortho-hydroxylase 1 [Source:UniProtKB/Swiss-Prot;Acc:Q9LHN8]	-0.107247754509932	1	4.71546679857471	8.08706866482099e-26
AT3G48360	BT2	BTB/POZ and TAZ domain-containing protein 2 [Source:UniProtKB/Swiss-Prot;Acc:Q94BN0]	0.780522301715005	0.60041659926585	4.62804802775705	2.10503358803356e-22
AT1G07730	DIR25	Dirigent protein 25 [Source:UniProtKB/Swiss-Prot;Acc:Q9LQQ0]	-0.701985643942376	0.0654190173273088	4.6209198521706	0.00878166776230091
AT4G10265	N/A	At4g10262 [Source:UniProtKB/TrEMBL;Acc:Q8GY66]	0.099788452134968	1	4.60473145363719	1.09671395554899e-30
AT1G43800	S-ACP-DES6	Stearoyl-[acyl-carrier-protein] 9-desaturase 6, chloroplastic [Source:UniProtKB/Swiss-Prot;Acc:Q84VY3]	-0.318660534365102	1	4.50637500981294	2.08389728290151e-31
AT4G02270	RHS13	At4g02270 [Source:UniProtKB/TrEMBL;Acc:O81417]	0.159794875379163	1	4.49010199384225	9.0854931343882e-07
AT1G73340	N/A	Cytochrome P450 superfamily protein [Source:TAIR;Acc:AT1G73340]	-0.181421970104453	1	4.22407615079929	0.030710451950746
AT3G09925	N/A	Pollen Ole e 1 allergen and extensin family protein [Source:UniProtKB/TrEMBL;Acc:F4J2H2]	-0.051894651549316	1	4.22168705414423	0.029501152245695
AT2G25150	SCT	Spermidine coumaroyl-CoA acyltransferase [Source:UniProtKB/Swiss-Prot;Acc:Q8GYW8]	-0.267737027210548	1	4.21590719587296	0.0311755639886084
AT3G59340	N/A	Solute carrier family 35 protein (DUF914) [Source:UniProtKB/TrEMBL;Acc:A0A1I9LLD6]	-0.0798709146461271	1	4.2116513526526	0.0297076034804738
AT5G42580	CYP705A12	Cytochrome P450 [Source:UniProtKB/TrEMBL;Acc:Q9FH67]	-0.761071944936451	0.0128463506637895	4.21028227999126	0.0294692426622886
AT1G60470	GOLS4	Galactinol synthase 4 [Source:UniProtKB/Swiss-Prot;Acc:O22693]	0.514417388247208	0.532983514578668	4.03254905827271	0.000123938425499006
AT1G01480	ACS2	1-aminocyclopropane-1-carboxylate synthase 2 [Source:UniProtKB/Swiss-Prot;Acc:Q06402]	-0.225721632001612	1	3.95622545893268	1.04457816986324e-07
AT4G11650	OSM34	OSM34 [Source:UniProtKB/TrEMBL;Acc:A0A178V0T2]	0.268337609665763	1	3.81341016673154	8.61399694965217e-05
AT3G44300	NIT2	NIT2 [Source:UniProtKB/TrEMBL;Acc:A0A178V952]	-0.111079786851225	1	3.79336743808229	3.15047777286581e-06
AT5G03350	LLP	Lectin-like protein [Source:UniProtKB/Swiss-Prot;Acc:Q9LZF5]	-1.8274078333571	1	3.71663954074165	1.59748102896936e-29
AT3G15500	NAC055	NAC3 [Source:UniProtKB/TrEMBL;Acc:A0A178VLD3]	0.879342331454689	0.779538017298087	3.55504440886903	8.51689557352321e-11
AT3G10040	N/A	Putative uncharacterized protein At3g10040 [Source:UniProtKB/TrEMBL;Acc:Q8RWY5]	-0.290426229634206	1	3.52972758342999	4.94754528653404e-33
AT3G02550	LBD41	LOB domain-containing protein 41 [Source:UniProtKB/Swiss-Prot;Acc:Q9M886]	0.254865383939792	1	3.52467145459547	2.22796126619398e-25
AT4G33070	PDC1	Pyruvate decarboxylase 1 [Source:UniProtKB/Swiss-Prot;Acc:O82647]	-0.218025180723886	1	3.46173607064962	7.39829592147272e-13
AT5G44417	N/A	N/A	-0.231697724441548	1	3.46099849280798	0.00422625792134583
AT1G53990	GLIP3	GDSL esterase/lipase 3 [Source:UniProtKB/Swiss-Prot;Acc:Q9SYF5]	0.107170748591306	1	3.45558975425185	0.00337692793537934
AT1G30750	N/A	Putative uncharacterized protein At1g30750 [Source:UniProtKB/TrEMBL;Acc:Q949S2]	-0.424470485556297	0.203523785245997	3.42790693670123	8.37872826011872e-05
AT4G10270	N/A	At4g10270 [Source:UniProtKB/TrEMBL;Acc:O82615]	0.0102819407180855	1	3.3493094478127	1.51007688222316e-12
AT3G26830	CYP71B15	Bifunctional dihydrocamalexate synthase/camalexin synthase [Source:UniProtKB/Swiss-Prot;Acc:Q9LW27]	0.127342897411863	1	3.33937565955291	1.47923410574708e-17
AT3G45700	NPF2.4	Protein NRT1/ PTR FAMILY 2.4 [Source:UniProtKB/Swiss-Prot;Acc:Q9M173]	-0.211238100131806	0.940136811058331	3.28549338768683	0.00027036646287856
AT1G67030	ZFP6	Zinc finger protein 6 [Source:UniProtKB/Swiss-Prot;Acc:Q39265]	-0.0655743160268848	1	3.23769423956834	0.00983766241041649
AT1G76500	AHL29	AT-hook motif nuclear-localized protein 29 [Source:UniProtKB/Swiss-Prot;Acc:Q9C9K7]	0.0203850055913076	1	3.23532014925712	0.00955847704636717
AT4G22212	N/A	Defensin-like protein 98 [Source:UniProtKB/Swiss-Prot;Acc:Q94AZ8]	0.0491571689546721	1	3.18968183053405	7.76970186395937e-08
AT3G15450	N/A	AT3g15450/MJK13_11 [Source:UniProtKB/TrEMBL;Acc:Q9LE80]	0.56903579281037	0.540800221310146	3.13148886813927	8.96562404244134e-25
AT1G52060	JAL9	Jacalin-related lectin 9 [Source:UniProtKB/Swiss-Prot;Acc:F4IB95]	-0.211496092544204	0.996929166585801	3.1201106238534	0.0161189170705036
AT1G30870	PER7	Peroxidase 7 [Source:UniProtKB/Swiss-Prot;Acc:Q9SY33]	-0.0878120937357486	1	3.09239725047606	0.00125265749243717
AT5G15120	PCO1	Plant cysteine oxidase 1 [Source:UniProtKB/Swiss-Prot;Acc:Q9LXG9]	0.0190083952587657	1	3.0645347462523	7.64743412405143e-29
AT1G15520	ABCG40	ABC transporter G family member 40 [Source:UniProtKB/Swiss-Prot;Acc:Q9M9E1]	-0.351818617587337	1	3.03030965153394	3.22138327308512e-07
AT1G80440	N/A	F-box/kelch-repeat protein At1g80440 [Source:UniProtKB/Swiss-Prot;Acc:Q9M8L2]	1.02394729910457	0.196925345480924	2.98895715824304	8.10435913481217e-13
AT3G47040	N/A	Glycosyl hydrolase family protein [Source:UniProtKB/TrEMBL;Acc:F4JAB7]	-0.0791671203847188	1	2.98285230791776	0.0260350779960741
AT3G01190	PER27	Peroxidase [Source:UniProtKB/TrEMBL;Acc:A0A178V802]	-0.417363436241997	0.332593214168207	2.97263396419575	5.40870760361115e-08
AT1G03850	N/A	Glutaredoxin family protein [Source:TAIR;Acc:AT1G03850]	0.194791467025879	1	2.96747756797339	1.46750760205792e-10
AT5G44430	PDF1.2C	PDF1.2c [Source:UniProtKB/TrEMBL;Acc:A0A178UR42]	0.235744425847286	1	2.96214749367712	1.87493996099983e-10
AT1G51890	N/A	Leucine-rich repeat protein kinase family protein [Source:TAIR;Acc:AT1G51890]	0.053479243392628	1	2.95928787898523	5.56556907785973e-21
AT1G12940	NRT2.5	High affinity nitrate transporter 2.5 [Source:UniProtKB/Swiss-Prot;Acc:Q9LPV5]	2.53572954806964	0.428468122200277	2.95169783360801	1.02470167284516e-17
AT2G14610	PR1	Pathogenesis-related protein 1 [Source:UniProtKB/Swiss-Prot;Acc:P33154]	-0.0886529440148036	1	2.94329482171182	9.23579113798112e-08
AT1G64590	N/A	At1g64590/F1N19_15 [Source:UniProtKB/TrEMBL;Acc:Q9SGV6]	0.120925165454214	1	2.93298929611287	0.00333471379899479
AT1G02360	N/A	Chitinase family protein [Source:TAIR;Acc:AT1G02360]	-0.0728396614941884	1	2.91264285291236	1.07236035148487e-13
AT3G15630	N/A	AT3g15630/MSJ11_3 [Source:UniProtKB/TrEMBL;Acc:Q9LW16]	0.592273443703627	0.168868824191734	2.8931407652073	3.69560498133384e-33
AT3G11340	UGT76B1	UDP-glycosyltransferase 76B1 [Source:UniProtKB/Swiss-Prot;Acc:Q9C768]	-0.0517679971428767	1	2.8888203000253	2.51391494411854e-10
AT1G60740	PRXIID	At1g60740 [Source:UniProtKB/TrEMBL;Acc:B4G289]	0.216564276573621	1	2.88004340904291	0.0399501004483174
AT2G39530	N/A	CASP-like protein 4D1 [Source:UniProtKB/Swiss-Prot;Acc:Q8GWD5]	0.000878623268360368	1	2.86906505414281	0.0110953459561281
AT5G09290	SAL4	3'(2'),5'-bisphosphate nucleotidase-like protein [Source:UniProtKB/TrEMBL;Acc:Q0WTK9]	0.116952092771099	1	2.86569139659441	8.49749815855873e-12
AT4G28890	ATL42	E3 ubiquitin-protein ligase ATL42 [Source:UniProtKB/Swiss-Prot;Acc:Q5XF85]	0.106556666286554	1	2.84473932717621	0.00516853425616814
AT5G57530	XTH12	Probable xyloglucan endotransglucosylase/hydrolase protein 12 [Source:UniProtKB/Swiss-Prot;Acc:Q9FKL9]	0.333282086412798	0.837699135545988	2.84073053710988	0.045022309156545
AT5G26290	N/A	TRAF-like family protein [Source:TAIR;Acc:AT5G26290]	-0.316787284165625	0.595690991160417	2.83799599119067	0.042677376455108
AT4G08570	HIPP24	Heavy metal-associated isoprenylated plant protein 24 [Source:UniProtKB/Swiss-Prot;Acc:O81464]	-0.338177455058775	0.903017341770146	2.83648612641786	0.00677191171383719
AT4G25790	N/A	Allergen V5/Tpx-1-related family protein [Source:UniProtKB/TrEMBL;Acc:Q9SW04]	0.100242811335042	1	2.83639577849082	0.0453475063690431
AT5G06740	N/A	Concanavalin A-like lectin protein kinase family protein [Source:TAIR;Acc:AT5G06740]	-0.111779249236005	1	2.83394370305224	0.0435619135381102
AT5G02360	N/A	DC1 domain-containing protein [Source:UniProtKB/TrEMBL;Acc:Q9LZ89]	-0.134964803137353	1	2.82898814692034	0.0440277414895634
AT3G51330	N/A	Eukaryotic aspartyl protease family protein [Source:UniProtKB/TrEMBL;Acc:Q84WU7]	-0.280827017036329	0.782104699492131	2.82117372593876	1.07688794999122e-36
AT4G26010	N/A	Peroxidase superfamily protein [Source:TAIR;Acc:AT4G26010]	-0.067150832275664	1	2.7878832238673	5.85307756843983e-07
AT4G15610	N/A	CASP-like protein 1D1 [Source:UniProtKB/Swiss-Prot;Acc:Q9FE29]	0.0152456626130075	1	2.78660663653406	8.22168889697351e-14
AT1G52790	N/A	Oxidoreductase, 2OG-Fe(II) oxygenase family protein [Source:UniProtKB/TrEMBL;Acc:Q9C939]	-0.920654004746543	0.00925481552464216	2.76103207758743	0.00975090915025263
AT5G38900	N/A	Thioredoxin superfamily protein [Source:TAIR;Acc:AT5G38900]	-0.00894582470582248	1	2.75623302213104	3.46389637498426e-15
AT4G16260	N/A	Probable glucan endo-1,3-beta-glucosidase At4g16260 [Source:UniProtKB/Swiss-Prot;Acc:Q8VZJ2]	0.540885359448136	0.925059887211768	2.73480553243432	1.75379576113531e-09
AT1G10340	N/A	Ankyrin repeat-containing protein [Source:UniProtKB/TrEMBL;Acc:Q9SY76]	-0.193526525991848	1	2.73151040012931	1.99426945265478e-24
AT1G69490	NAC029	NAP [Source:UniProtKB/TrEMBL;Acc:A0A178W8K0]	0.080049888653922	1	2.72572354575249	6.58507710953612e-10
AT1G19530	N/A	Putative uncharacterized protein [Source:UniProtKB/TrEMBL;Acc:Q93WK6]	0.710959702415328	0.332593214168207	2.72011606859486	7.40028189252063e-09
AT2G27000	CYP705A8	CYP705A8 [Source:UniProtKB/TrEMBL;Acc:A0A178W1J9]	-0.170536829336832	0.981018390974975	2.70121411512504	0.000287854474026837
AT4G37010	CEN2	Centrin 2 [Source:UniProtKB/TrEMBL;Acc:B6EUB9]	-0.0502881134836091	1	2.70078141985261	1.72530469108093e-06
AT2G26400	ARD	acireductone dioxygenase 3 [Source:TAIR;Acc:AT2G26400]	-0.18201486682058	1	2.65766761013987	9.43631281613595e-15
AT4G23700	CHX17	Cation/H(+) antiporter 17 [Source:UniProtKB/Swiss-Prot;Acc:Q9SUQ7]	0.0578638900210222	1	2.65445057785303	2.72919893074702e-06
AT2G20670	N/A	Expressed protein [Source:UniProtKB/TrEMBL;Acc:Q9SIU5]	-0.284881500088092	1	2.65254686861296	1.77366333006685e-13
AT3G01513	N/A	Putative uncharacterized protein [Source:UniProtKB/TrEMBL;Acc:Q6DR30]	-0.326886518236569	0.92807263762386	2.65073720172133	0.0165762879208841
AT3G28320	N/A	Protein of unknown function (DUF677) [Source:TAIR;Acc:AT3G28320]	-0.345951913431052	1	2.64315529493894	1.21986333603974e-10
AT1G15040	N/A	Putative glutamine amidotransferase [Source:UniProtKB/TrEMBL;Acc:Q8H0Z4]	0.473132082934993	1	2.63166468994569	4.43693937372711e-07
AT1G26380	FOX1	Berberine bridge enzyme-like 3 [Source:UniProtKB/Swiss-Prot;Acc:Q9FZC4]	1.61336048500667	0.230221060459302	2.60382799372461	2.38204586636458e-05
AT1G29025	N/A	Calcium-binding EF-hand family protein [Source:UniProtKB/TrEMBL;Acc:F4HZU9]	-0.311957139963319	0.665243269319711	2.59405210453939	0.000194937256259738
AT3G22600	N/A	AT3g22600/F16J14_17 [Source:UniProtKB/TrEMBL;Acc:Q9LJ86]	-0.183197328888725	1	2.59162756385819	1.36985866271278e-13
AT1G14880	PCR1	Protein PLANT CADMIUM RESISTANCE 1 [Source:UniProtKB/Swiss-Prot;Acc:Q9LQU2]			2.59025277798022	3.85301742217388e-05
AT2G29350	SAG13	SAG13 [Source:UniProtKB/TrEMBL;Acc:A0A178VTS8]	-0.094408778603002	1	2.56553624729522	5.88670302587223e-08
AT1G21240	WAK3	Wall-associated receptor kinase 3 [Source:UniProtKB/Swiss-Prot;Acc:Q9LMN8]			2.55501476838572	1.22910202794197e-05
AT1G30730	N/A	Berberine bridge enzyme-like 11 [Source:UniProtKB/Swiss-Prot;Acc:Q9SA88]	-0.698586634094292	0.588175228389091	2.5517969334401	7.22318639316948e-07
AT2G28960	N/A	Probable LRR receptor-like serine/threonine-protein kinase At2g28960 [Source:UniProtKB/Swiss-Prot;Acc:C0LGL4]	-0.143902946010784	1	2.55052708340891	0.0217871003445647
AT2G43570	CHI	CHI [Source:UniProtKB/TrEMBL;Acc:A0A178W3M3]	0.185007842145736	1	2.54587529946112	2.51414430678351e-09
AT2G15220	N/A	At2g15220/F15A23.4 [Source:UniProtKB/TrEMBL;Acc:Q9SKL6]	0.0203597407111596	1	2.54554579775118	8.59876305233648e-08
AT5G23220	NIC3	Nicotinamidase 3 [Source:UniProtKB/Swiss-Prot;Acc:Q9FMX8]	0.282302849192994	0.92880785886276	2.54516005974751	0.0243967648881509
AT4G14630	GLP9	At4g14630 [Source:UniProtKB/TrEMBL;Acc:Q56XY5]	0.120162229938846	1	2.53838365669329	2.89177700015389e-05
AT1G25400	N/A	At1g25400 [Source:UniProtKB/TrEMBL;Acc:Q9C6L0]	-0.491289707438875	0.985728915192956	2.5315676020751	4.34967525943189e-08
AT5G19120	N/A	AT5g19120/T24G5_20 [Source:UniProtKB/TrEMBL;Acc:Q93VG3]	0.729532551396861	0.246975405231643	2.51399395270909	1.99401628968488e-16
AT5G16170	N/A	At5g16170 [Source:UniProtKB/TrEMBL;Acc:Q4V3A2]	-0.103334704764274	1	2.51260527001808	4.41258234787118e-14
AT1G13470	N/A	Protein of unknown function (DUF1262) [Source:TAIR;Acc:AT1G13470]	-0.998579175116849	1	2.50065134970433	6.57304468748699e-16
AT3G25930	N/A	Adenine nucleotide alpha hydrolases-like superfamily protein [Source:UniProtKB/TrEMBL;Acc:Q9LU98]	-0.0454617905867485	1	2.49782934205227	0.00653177183341668
AT5G44610	PCAP2	Plasma membrane-associated cation-binding protein 2 [Source:UniProtKB/Swiss-Prot;Acc:Q9LU05]	-0.0663946438999234	1	2.46933486771797	0.00208723635517777
AT4G33610	N/A	At4g33610 [Source:UniProtKB/TrEMBL;Acc:O81878]	-0.164225971545686	1	2.46922901369846	0.00197575738127185
AT5G20250	DIN10	Putative galactinol--sucrose galactosyltransferase 6 [Source:UniProtKB/TrEMBL;Acc:F4K470]	-0.176356365552512	1	2.44886177616968	3.73457956986771e-12
AT2G25980	JAL20	Jacalin-related lectin 20 [Source:UniProtKB/Swiss-Prot;Acc:O80998]	-0.177811417726005	1	2.4405450903421	0.0351111556289599
AT2G18660	EGC2	EG45-like domain containing protein 2 [Source:UniProtKB/Swiss-Prot;Acc:Q9ZV52]	-2.33173234338834	0.145609997072705	2.43890888500225	2.15567144025224e-12
AT3G13950	N/A	AT3G13950 protein [Source:UniProtKB/TrEMBL;Acc:B9DG91]	-0.0669194216892122	1	2.43760499865669	2.93470300741047e-11
AT2G27690	CYP94C1	Cytochrome P450 94C1 [Source:UniProtKB/Swiss-Prot;Acc:Q9ZUX1]	0.492488643324489	0.970370834164391	2.43739350622504	4.50120698592016e-08
AT3G04570	AHL19	AT-hook motif nuclear-localized protein 19 [Source:UniProtKB/Swiss-Prot;Acc:Q9SR17]	0.136659268005698	1	2.41908337796811	0.00951525376588321
AT5G37260	RVE2	Protein REVEILLE 2 [Source:UniProtKB/Swiss-Prot;Acc:F4K5X6]	0.52816312672679	0.177581297003511	2.41526210426573	1.07363881863634e-32
AT5G07650	N/A	Actin-binding FH2 protein [Source:TAIR;Acc:AT5G07650]	0.00973069094182037	1	2.39792153571788	6.51585304037106e-06
AT2G18700	TPS11	Probable alpha,alpha-trehalose-phosphate synthase [UDP-forming] 11 [Source:UniProtKB/Swiss-Prot;Acc:Q9ZV48]	0.347434262979441	1	2.39361514206962	1.55215194914226e-08
AT2G29460	GSTU4	Glutathione S-transferase U4 [Source:UniProtKB/Swiss-Prot;Acc:Q9ZW27]	0.28448500746478	1	2.39268366981121	5.79282211965883e-11
AT3G49790	N/A	At3g49790 [Source:UniProtKB/TrEMBL;Acc:Q9M2X9]	0.426570460199732	0.940383686542615	2.39130132114611	2.23558004299506e-11
AT4G27450	N/A	AT4g27450/F27G19_50 [Source:UniProtKB/TrEMBL;Acc:Q93V62]	0.589118494742434	0.77737377958214	2.38077015764462	2.62644272861917e-09
AT4G20000	N/A	At4g20000 [Source:UniProtKB/TrEMBL;Acc:O49427]	-0.578081617852039	0.708256083797603	2.35491208386708	1.81334086711238e-07
AT1G23390	N/A	F-box/Kelch repeat-containing F-box family protein [Source:UniProtKB/TrEMBL;Acc:C4PVQ8]	0.825433987249217	0.282338963325307	2.35104265149517	9.23824325733214e-11
AT2G25200	N/A	At2g25200 [Source:UniProtKB/TrEMBL;Acc:Q9SIS2]	0.967449858511844	0.445477145544898	2.33216949600876	9.9891760829045e-08
AT5G35777	N/A	N/A	0.161138959192771	1	2.32238917091035	6.53445008155015e-24
AT2G17880	N/A	At2g17880 [Source:UniProtKB/TrEMBL;Acc:O48828]	-0.0359515902373697	1	2.32013281782316	2.88996660572977e-11
AT2G14560	LURP1	Protein of unknown function (DUF567) [Source:TAIR;Acc:AT2G14560]	0.7482390094889	0.3682157365615	2.31471236825701	3.70877166114358e-38
AT4G13660	PRR2	Pinoresinol reductase 2 [Source:UniProtKB/Swiss-Prot;Acc:Q9SVP6]	0.148679392017989	1	2.30446614960064	1.09188354790778e-20
AT5G39610	NAC92	NAC domain-containing protein 92 [Source:UniProtKB/Swiss-Prot;Acc:Q9FKA0]	0.948140591926274	0.477672613064818	2.29778495570357	2.89951207253881e-06
AT5G22920	RZPF34	E3 ubiquitin-protein ligase RZFP34 [Source:UniProtKB/Swiss-Prot;Acc:Q9FFB6]	0.502831795494309	0.638248387410816	2.29232389074122	1.25204858822069e-15
AT4G12550	AIR1	Putative lipid-binding protein AIR1 [Source:UniProtKB/Swiss-Prot;Acc:Q9S7I2]	-0.59354133087261	0.00190933129112865	2.2880327868584	0.0021097357813691
AT4G34790	N/A	At4g34790 [Source:UniProtKB/TrEMBL;Acc:Q9SW55]	-0.0688778032333459	1	2.28110669057334	4.70208074012546e-13
AT5G65207	N/A	Putative uncharacterized protein At5g65207 [Source:UniProtKB/TrEMBL;Acc:Q8RXW8]	0.329559867406643	0.988242466229961	2.27848650469323	1.83974016941834e-13
AT1G15670	N/A	F-box/kelch-repeat protein At1g15670 [Source:UniProtKB/Swiss-Prot;Acc:Q9LMR5]	0.285390689777826	0.942735495216715	2.27680963660733	9.27583470371419e-23
AT3G12500	CHI-B	Basic endochitinase B [Source:UniProtKB/Swiss-Prot;Acc:P19171]	0.0721928363009485	1	2.25252541822316	3.78576236095459e-18
AT4G27460	CBSX5	CBSX5 [Source:UniProtKB/TrEMBL;Acc:A0A178V3C0]	-0.0564744367826276	1	2.2493327361454	1.02191923304619e-07
AT1G28330	DRM1	Dormancy-associated protein 1 [Source:UniProtKB/Swiss-Prot;Acc:B9DGG8]	0.638964254483923	0.527670230042293	2.24437507574969	4.11187882588305e-11
AT5G67450	AZF1	ZF1 [Source:UniProtKB/TrEMBL;Acc:A0A178UTI6]	-0.168642795579617	1	2.23838346725313	1.32181737964961e-14
AT5G21940	N/A	At5g21940 [Source:UniProtKB/TrEMBL;Acc:Q9C593]	0.755489528828979	0.099641305149682	2.23782859252628	6.41398865181672e-17
AT5G56870	BGAL4	Beta-galactosidase 4 [Source:UniProtKB/Swiss-Prot;Acc:Q9SCV8]	-0.193089085907717	1	2.23494323670377	2.84751247295461e-11
AT1G70170	2MMP	Metalloendoproteinase 2-MMP [Source:UniProtKB/Swiss-Prot;Acc:O04529]	-0.378293035034103	0.735096278757575	2.22495252835018	0.00506534705432829
AT4G25110	AMC2	Metacaspase-2 [Source:UniProtKB/Swiss-Prot;Acc:Q7XJE5]	0.115477659472081	1	2.22284460401279	1.42403236709811e-16
AT1G11185	N/A	other RNA [Source:TAIR;Acc:AT1G11185]	0.819329961892657	0.0284941505048683	2.19307241212482	1.96481391808903e-13
AT1G69890	N/A	At1g69890/T17F3_8 [Source:UniProtKB/TrEMBL;Acc:Q9CAS2]	-0.0500103111236736	1	2.17798009953759	4.25027808134528e-13
AT1G56550	RGXT3	Glycosyltransferase [Source:UniProtKB/TrEMBL;Acc:A0A178W8K3]	-0.132509723369559	1	2.16719981494965	1.31056077663529e-10
AT5G66985	N/A	At5g66985 [Source:UniProtKB/TrEMBL;Acc:Q8L9T9]	-0.0189152477318312	1	2.15139453991015	0.0404791074480174
AT5G02020	SIS	AT5g02020/T7H20_70 [Source:UniProtKB/TrEMBL;Acc:Q9LZM9]	0.696294542027209	0.671083905020313	2.14609582978432	8.5577777931602e-07
AT2G41800	N/A	At2g41800/T11A7.10 [Source:UniProtKB/TrEMBL;Acc:O22940]	0.316928627502984	0.747103804961103	2.14519559783697	0.0393451677234754
AT1G15125	N/A	F9L1.6 [Source:UniProtKB/TrEMBL;Acc:Q9XI57]	0.832283665986477	0.199645751228233	2.14376122595288	4.14349410510572e-17
AT1G66800	N/A	Alcohol dehydrogenase-like protein [Source:UniProtKB/TrEMBL;Acc:F4HQ07]	-0.157493560820611	0.977528256362055	2.1414387880939	0.0363595408156228
AT5G38550	JAL44	Jacalin-related lectin 44 [Source:UniProtKB/Swiss-Prot;Acc:Q9FFW6]	0.113871878426015	1	2.14093688669396	0.00073562217660341
AT3G46690	UGT76E4	Glycosyltransferase [Source:UniProtKB/TrEMBL;Acc:W8Q337]	0.121346630226133	1	2.12112540913445	4.67091098965312e-05
AT1G68850	PER11	Peroxidase 11 [Source:UniProtKB/Swiss-Prot;Acc:Q96519]	-0.168394990663028	1	2.120454541519	0.0170719986870055
AT1G35250	ALT2	Acyl-acyl carrier protein thioesterase ATL2, chloroplastic [Source:UniProtKB/Swiss-Prot;Acc:Q9C7I8]	0.023599746986781	1	2.1193716572734	0.000181429776872987
AT2G16060	AHB1	Non-symbiotic hemoglobin 1 [Source:UniProtKB/Swiss-Prot;Acc:O24520]	0.0616923584829754	1	2.11186220893492	2.3049173421571e-12
AT1G12160	N/A	Flavin-containing monooxygenase FMO GS-OX-like 1 [Source:UniProtKB/Swiss-Prot;Acc:Q9FWW6]	0.0692551282938929	1	2.11100560363044	0.00750346933485434
AT3G26500	PIRL2	Plant intracellular Ras-group-related LRR protein 2 [Source:UniProtKB/Swiss-Prot;Acc:Q9LRV8]	-0.129839440256553	1	2.11067478515197	8.59296376516448e-21
AT2G33830	DRMH1	DRM2 [Source:UniProtKB/TrEMBL;Acc:A0A178VR62]	0.568030521059413	0.625762727390376	2.09766121284028	2.43270211269512e-10
AT3G48390	N/A	AT3g48390/T29H11_90 [Source:UniProtKB/TrEMBL;Acc:Q9STL9]	0.313088800275902	1	2.09693428416493	1.38257690432783e-07
AT5G39890	PCO2	Plant cysteine oxidase 2 [Source:UniProtKB/Swiss-Prot;Acc:Q8LGJ5]	0.174832431552223	1	2.08857183909162	2.01519253475048e-06
AT3G07350	N/A	F21O3.6 protein [Source:UniProtKB/TrEMBL;Acc:Q9SRT1]	0.640217912567556	0.489773186101602	2.07477159318386	1.69741657871983e-10
AT3G26220	CYP71B3	Cytochrome P450 71B3 [Source:UniProtKB/Swiss-Prot;Acc:O65785]	0.46442873595844	0.98266625558663	2.06859721236395	1.64995621544692e-07
AT5G61440	ACHT5	Thioredoxin-like 1-2, chloroplastic [Source:UniProtKB/Swiss-Prot;Acc:Q9XFI1]	-0.0672607988763571	1	2.06545924943587	1.2361543907324e-19
AT5G02780	GSTL1	Glutathione S-transferase L1 [Source:UniProtKB/Swiss-Prot;Acc:Q6NLB0]	0.320954517444081	1	2.06332605333977	2.16744944585242e-07
AT1G70290	TPS8	Probable alpha,alpha-trehalose-phosphate synthase [UDP-forming] 8 [Source:UniProtKB/Swiss-Prot;Acc:Q0WUI9]	0.289614713441482	1	2.0625227774938	1.45839511315311e-06
AT4G39070	BBX20	B-box zinc finger protein 20 [Source:UniProtKB/Swiss-Prot;Acc:Q0IGM7]	0.297216232217633	1	2.05631320037671	8.51689557352321e-11
AT5G49450	BZIP1	Basic leucine zipper 1 [Source:UniProtKB/Swiss-Prot;Acc:Q9FGX2]	1.06817209066586	0.0749503649251865	2.05299863923668	7.99676971624228e-09
AT5G49448	N/A	N/A	1.06817212073301	0.0749503649251865	2.05299859753953	7.99676971624228e-09
AT2G44790	UCC2	Uclacyanin-2 [Source:UniProtKB/Swiss-Prot;Acc:O80517]	-0.275214966044142	0.576686126986894	2.05278291328916	3.96191425906259e-28
AT2G18690	N/A	Expressed protein [Source:UniProtKB/TrEMBL;Acc:Q9ZV49]	0.318530683140225	0.976483257900075	2.04913019434687	3.18749127849759e-13
AT4G31110	WAKL18	Wall-associated receptor kinase-like 18 [Source:UniProtKB/Swiss-Prot;Acc:Q0WNY5]	0.107473870994763	1	2.04295011713624	0.00165318165217527
AT1G79450	ALIS5	ALA-interacting subunit 5 [Source:UniProtKB/Swiss-Prot;Acc:Q8L8W0]	-0.132755307571219	1	2.04212207800317	0.00016100880416601
AT4G11360	RHA1B	E3 ubiquitin-protein ligase RHA1B [Source:UniProtKB/Swiss-Prot;Acc:Q9SUS5]	0.304927204087508	0.591308556392185	2.03467335090631	2.42096945369681e-34
AT1G67330	N/A	At1g67330 [Source:UniProtKB/TrEMBL;Acc:Q9FYG0]	-0.353261018592846	0.972807884350177	2.03002460442185	0.000124461024086194
AT2G34500	CYP710A1	CYP710A1 [Source:UniProtKB/TrEMBL;Acc:A0A178VRK5]	-0.298755392716185	1	2.02579447842961	9.63035539152113e-07
AT5G42830	N/A	HXXXD-type acyl-transferase-like protein [Source:UniProtKB/TrEMBL;Acc:Q9FMN6]	-0.0981220137542011	1	2.02178148273999	3.89101120858491e-11
AT5G16370	AAE5	Probable acyl-activating enzyme 5, peroxisomal [Source:UniProtKB/Swiss-Prot;Acc:Q9FFE6]	0.249241930071619	1	2.02150745673348	3.11652096947016e-11
AT1G65970	PRXIIC	TPX2 [Source:UniProtKB/TrEMBL;Acc:A0A178WKG0]	0.311878678886456	1	2.02080750630504	2.48380046351913e-06
AT5G46050	NPF5.2	Protein NRT1/ PTR FAMILY 5.2 [Source:UniProtKB/Swiss-Prot;Acc:Q9FNL7]	-0.0978016858944318	1	2.0187383147092	3.95347042924529e-12
AT1G56120	N/A	Leucine-rich repeat transmembrane protein kinase [Source:UniProtKB/TrEMBL;Acc:F4I3K0]	0.0327212161373308	1	2.01447132496193	2.78577866573881e-16
AT3G20810	JMJ30	Lysine-specific demethylase JMJ30 [Source:UniProtKB/Swiss-Prot;Acc:Q8RWR1]	-0.0959463661143446	1	2.0118734028683	1.93353059775345e-10
AT4G32480	N/A	AT4g32480/F8B4_180 [Source:UniProtKB/TrEMBL;Acc:Q9SUU4]	0.618193002328117	0.399141616770586	2.00616131235635	6.70519913253489e-12
AT2G47130	SDR3A	Short-chain dehydrogenase reductase 3a [Source:UniProtKB/Swiss-Prot;Acc:O80713]	0.246968996180779	0.92807263762386	2.00227451551888	3.27232071417185e-22
AT1G80920	ATJ8	Chaperone protein dnaJ 8, chloroplastic [Source:UniProtKB/Swiss-Prot;Acc:Q9SAG8]	0.599965384429487	0.288088895642668	1.98851305895683	1.66583760898916e-14
AT4G30170	PER45	Peroxidase 45 [Source:UniProtKB/Swiss-Prot;Acc:Q96522]	-0.166203817545983	1	1.98174423744159	1.12577569113495e-06
AT4G25820	XTH14	Xyloglucan endotransglucosylase/hydrolase [Source:UniProtKB/TrEMBL;Acc:A0A178UTG4]	0.0605629240640025	1	1.98145530938153	0.000833634416486632
AT5G38030	DTX30	Protein DETOXIFICATION 30 [Source:UniProtKB/Swiss-Prot;Acc:Q9LS19]	-0.0859563451503739	1	1.95450544331935	0.00241229154558399
AT2G40750	WRKY54	Probable WRKY transcription factor 54 [Source:UniProtKB/Swiss-Prot;Acc:Q93WU8]	-0.0610787512573859	1	1.94921259894487	1.27179639430297e-18
AT1G05240	PER1	Peroxidase 2 [Source:UniProtKB/Swiss-Prot;Acc:Q67Z07]	-0.0437099321088525	1	1.94834516434088	1.95511671602694e-05
AT2G15890	MEE14	CCG-binding protein 1 [Source:UniProtKB/Swiss-Prot;Acc:Q9XIM0]	0.903775889163041	0.15257142357729	1.91404958380798	5.32737895462812e-08
AT3G61060	ATPP2-A13	Phloem protein 2-A13 [Source:UniProtKB/TrEMBL;Acc:F4JD33]	0.00524158892510628	1	1.91214763799599	2.85500129357375e-12
AT1G14870	PCR2	PCR2 [Source:UniProtKB/TrEMBL;Acc:A0A178WDU8]	0.0429858302595984	1	1.91126442327497	1.80144019753593e-13
AT4G03510	RMA1	E3 ubiquitin-protein ligase RMA1 [Source:UniProtKB/Swiss-Prot;Acc:O64425]	0.512952316833152	0.541560259299863	1.91051590314604	6.9916809913707e-13
AT3G44326	N/A	F-box protein At3g44326 [Source:UniProtKB/Swiss-Prot;Acc:Q2V3R1]	-0.478553926475529	0.775867808136967	1.90448124793966	0.0386001865454342
AT1G14860	NUDT18	Nudix hydrolase 18, mitochondrial [Source:UniProtKB/Swiss-Prot;Acc:Q9LQU5]	0.123270495496419	1	1.90102314652983	2.92375060665174e-09
AT4G15160	N/A	Bifunctional inhibitor/lipid-transfer protein/seed storage 2S albumin-like protein [Source:UniProtKB/TrEMBL;Acc:F4JJE3]	-0.23273381446097	0.927630599853137	1.89909868273049	4.69808130907441e-20
AT4G36670	PLT6	At4g36670 [Source:UniProtKB/TrEMBL;Acc:A4VCM1]	0.279807516380167	1	1.89535849144558	7.22558162440354e-11
AT3G56400	WRKY70	Probable WRKY transcription factor 70 [Source:UniProtKB/Swiss-Prot;Acc:Q9LY00]	0.272670669087551	1	1.88594625032885	2.02831153965513e-12
AT5G55970	N/A	Putative uncharacterized protein [Source:UniProtKB/TrEMBL;Acc:Q8LES9]	0.118843688479614	1	1.88566138949636	1.54140940758981e-08
AT2G26560	PLP2	Patatin-like protein 2 [Source:UniProtKB/Swiss-Prot;Acc:O48723]	0.794792846556957	0.716471494962075	1.883664001866	3.19720449509979e-05
AT5G38020	N/A	At5g38020 [Source:UniProtKB/TrEMBL;Acc:Q84MB1]	0.0514130576197856	1	1.86345547069206	2.8954492231369e-06
AT3G45860	CRK4	Cysteine-rich receptor-like protein kinase 4 [Source:UniProtKB/Swiss-Prot;Acc:Q9LZU4]	-1.13435905331893	0.892980364153268	1.86257651492016	4.3466005430494e-08
AT3G04070	NAC047	NAC transcription factor 47 [Source:UniProtKB/Swiss-Prot;Acc:Q84TD6]	0.0732445152099139	1	1.86045036203954	1.75198438429638e-06
AT1G10140	N/A	At1g10140 [Source:UniProtKB/TrEMBL;Acc:Q9SY56]	0.563183159440512	0.61052619507895	1.85860028001096	1.43133483469387e-07
AT1G78450	N/A	F3F9.4 [Source:UniProtKB/TrEMBL;Acc:Q9SYN6]	0.620891124484785	0.571296143479615	1.84308454412898	5.55708483145126e-08
AT4G26200	ACS7	1-aminocyclopropane-1-carboxylate synthase 7 [Source:UniProtKB/Swiss-Prot;Acc:Q9STR4]	-0.380381384758908	1	1.84016939321797	6.49989178944663e-06
AT1G65690	NHL6	NDR1/HIN1-like protein 6 [Source:UniProtKB/Swiss-Prot;Acc:Q8LD98]	0.199419739533722	1	1.83938933139566	1.95460120048489e-10
AT5G06730	PER54	Peroxidase 54 [Source:UniProtKB/Swiss-Prot;Acc:Q9FG34]	0.516307946879159	0.256646262437074	1.83271456425519	0.0393531034845679
AT5G38540	N/A	Mannose-binding lectin superfamily protein [Source:TAIR;Acc:AT5G38540]	0.236341789741711	0.879729016209045	1.82288583347771	0.0374665839554422
AT1G48930	ATGH9C1	Endoglucanase 5 [Source:UniProtKB/Swiss-Prot;Acc:Q9M995]	-0.0388919524103727	1	1.81971985586198	0.0383047592502938
AT1G22220	N/A	AUF2 [Source:UniProtKB/TrEMBL;Acc:A0A178W7K5]	-0.120084056856886	1	1.81470790589847	1.45619049634242e-07
AT4G25070	N/A	Expressed protein [Source:UniProtKB/TrEMBL;Acc:A0MFT2]	-0.0581717747970533	1	1.81408059470607	1.10393851323183e-10
AT5G50760	N/A	At5g50760 [Source:UniProtKB/TrEMBL;Acc:Q9LUE5]	0.356477404792169	0.782104699492131	1.81069861545405	7.92380181819234e-05
AT4G35180	LHT7	Lysine histidine transporter-like 7 [Source:UniProtKB/Swiss-Prot;Acc:Q84WE9]	0.425859768967529	0.903221003594289	1.80201937542738	4.8612560636661e-10
AT5G07010	SOT15	Sulfotransferase [Source:UniProtKB/TrEMBL;Acc:A0A178UG65]	0.430193152664005	0.661911762677748	1.79992887106458	5.98305957372775e-09
AT3G09220	LAC7	Laccase-7 [Source:UniProtKB/Swiss-Prot;Acc:Q9SR40]	-0.0931132948859315	1	1.794175327139	0.00470753352722314
AT3G21780	UGT71B6	UDP-glycosyltransferase 71B6 [Source:UniProtKB/Swiss-Prot;Acc:Q9LSY6]	1.09043090708401	0.107591297086322	1.79184106496372	1.02797167989163e-07
AT5G27420	ATL31	E3 ubiquitin-protein ligase ATL31 [Source:UniProtKB/Swiss-Prot;Acc:Q8LGA5]	-0.429595910122767	0.97768947915566	1.78880701361883	6.34708380884437e-06
AT4G20210	TPS08	Terpenoid synthase 8 [Source:UniProtKB/Swiss-Prot;Acc:O65435]	0.565677927538384	0.116200344478869	1.78312968336533	2.63425558250627e-06
AT5G04960	PME46	Pectinesterase [Source:UniProtKB/TrEMBL;Acc:A0A178UR22]	-0.154792063887107	1	1.77221558260589	0.0028180688367906
AT4G18430	RABA1E	Ras-related protein RABA1e [Source:UniProtKB/Swiss-Prot;Acc:O49513]	0.00636489026328642	1	1.77069998190422	2.46573289093231e-08
AT3G47050	N/A	Beta-D-glucan exohydrolase-like protein [Source:UniProtKB/TrEMBL;Acc:Q9SD68]	-0.018637770184769	1	1.76206507980269	0.0221137816560353
AT2G31020	ORP1A	ORP1A [Source:UniProtKB/TrEMBL;Acc:A0A178VQE1]	-0.0402551637318055	1	1.75857296447306	5.61247703341343e-09
AT3G29250	SDR4	Short-chain dehydrogenase reductase 4 [Source:UniProtKB/Swiss-Prot;Acc:F4J2Z7]	-0.451321407490473	0.305275243286147	1.75650808867364	0.00147515784149907
AT4G35770	STR15	SEN1 [Source:UniProtKB/TrEMBL;Acc:A0A178UYD5]	1.52970028066842	0.141688333441974	1.75135276710065	0.00219023025628355
AT5G63160	BT1	BTB/POZ and TAZ domain-containing protein 1 [Source:UniProtKB/Swiss-Prot;Acc:Q9FMK7]	0.623366276576132	0.648084965275005	1.74840424702478	3.84812997172561e-06
AT3G58550	N/A	At3g58550 [Source:UniProtKB/TrEMBL;Acc:Q9M2G1]	0.207668178533588	0.977528256362055	1.74261021674063	0.00820202862117239
AT2G47140	SDR3B	Short-chain dehydrogenase reductase 3b [Source:UniProtKB/Swiss-Prot;Acc:Q94K41]	-0.341798687416429	0.940383686542615	1.74117438020506	3.20550333781326e-05
AT3G07650	COL9	AT3G07650 protein [Source:UniProtKB/TrEMBL;Acc:A1A6H1]	0.340794454135929	0.429985882732204	1.7406103089804	2.10332196571899e-29
AT2G27830	N/A	Expressed protein [Source:UniProtKB/TrEMBL;Acc:Q9ZUY4]	0.134539692029428	1	1.73948118174137	3.27769224734696e-07
AT5G10210	N/A	At5g10210 [Source:UniProtKB/TrEMBL;Acc:Q9LX09]	0.000499732085311603	1	1.73736080159623	0.000575115852487659
AT5G44420	PDF1.2A	Defensin-like protein 16 [Source:UniProtKB/Swiss-Prot;Acc:Q9FI23]	1.11958436942761	1	1.73615976324214	5.33470027143377e-08
AT1G23870	TPS9	Probable alpha,alpha-trehalose-phosphate synthase [UDP-forming] 9 [Source:UniProtKB/Swiss-Prot;Acc:Q9LRA7]	0.0730672262633108	1	1.73570477070232	1.1718497386313e-09
AT1G11540	N/A	Sulfite exporter TauE/SafE family protein [Source:TAIR;Acc:AT1G11540]	0.239962647663222	0.977528256362055	1.73409980727918	0.0096007264674956
AT2G15880	PEX3	Pollen-specific leucine-rich repeat extensin-like protein 3 [Source:UniProtKB/Swiss-Prot;Acc:Q9XIL9]	0.276840818567848	1	1.73230283624168	0.000301325756739294
AT5G40230	N/A	WAT1-related protein At5g40230 [Source:UniProtKB/Swiss-Prot;Acc:F4KHA8]	-0.00385430171729612	1	1.72796577967304	3.73336154626913e-07
AT5G41080	GDPD2	Glycerophosphodiester phosphodiesterase GDPD2 [Source:UniProtKB/Swiss-Prot;Acc:Q9FLM1]	-0.476798322720147	0.796817031270588	1.72765234857715	2.80987266067149e-07
AT5G51270	N/A	U-box domain-containing protein kinase family protein [Source:TAIR;Acc:AT5G51270]	-0.0181549320920566	1	1.72680111829545	0.0070733350892252
AT1G27670	N/A	At1g27670 [Source:UniProtKB/TrEMBL;Acc:Q9SFZ2]	0.202033671314961	1	1.72354287913676	4.10241356478785e-05
AT3G52480	N/A	At3g52480 [Source:UniProtKB/TrEMBL;Acc:Q9SVC9]	0.361093859544271	0.731905792655162	1.72326212179794	1.68016138838529e-13
AT1G02920	GSTF7	Glutathione S-transferase F7 [Source:UniProtKB/Swiss-Prot;Acc:Q9SRY5]	0.303870411221427	0.940383686542615	1.72286042530639	3.73457956986771e-12
AT4G33980	N/A	BEST Arabidopsis thaliana protein match is: cold regulated gene 27 (TAIR:AT5G42900.2); Has 30201 Blast hits to 17322 proteins in 780 species: Archae - 12; Bacteria - 1396; Metazoa - 17338; Fungi - 3422; Plants - 5037; Viruses - 0; Other Eukaryotes - /.../(source: NCBI BLink). [Source:TAIR;Acc:AT4G33980]	0.0413579640249785	1	1.72195920403569	3.86117791538518e-08
AT5G39580	PER62	Peroxidase 62 [Source:UniProtKB/Swiss-Prot;Acc:Q9FKA4]	-0.774896013065591	0.667291155394631	1.70840842549734	0.000229420755532893
AT3G26210	CYP71B23	Cytochrome P450 71B23 [Source:UniProtKB/Swiss-Prot;Acc:Q9LTM0]	0.120811309124513	1	1.70111856961024	1.28885754641387e-16
AT2G25900	ATCTH	Zinc finger CCCH domain-containing protein 23 [Source:UniProtKB/Swiss-Prot;Acc:O82307]	0.946079250021058	0.025783558782838	1.69968263526003	4.16364915539118e-09
AT2G27660	N/A	Cysteine/histidine-rich C1 domain-containing protein [Source:UniProtKB/TrEMBL;Acc:Q9ZUW8]	-0.208124813693845	1	1.69319210501565	6.50557593054004e-18
AT3G09020	N/A	Alpha 1,4-glycosyltransferase family protein [Source:UniProtKB/TrEMBL;Acc:Q9S790]	-0.0498304609261245	1	1.68794260343408	2.2311206335407e-08
AT4G24230	ACBP3	Acyl-CoA-binding domain 3 [Source:UniProtKB/TrEMBL;Acc:B3H4G6]	0.378103306345253	0.842594882961263	1.68351414232482	3.34853073306125e-10
AT4G03450	N/A	Ankyrin repeat-containing protein [Source:UniProtKB/TrEMBL;Acc:Q9ZT73]	2.34105704752279	0.566423805187181	1.68204953841572	3.33531031338727e-05
AT4G36040	ATJ11	At4g36040 [Source:UniProtKB/TrEMBL;Acc:Q1H544]	0.553942097006423	0.583555057264652	1.67882982825514	6.98378570741801e-08
AT1G51790	N/A	Leucine-rich repeat protein kinase family protein [Source:TAIR;Acc:AT1G51790]	0.100227752590574	1	1.67811360061226	2.39385261689539e-15
AT3G16450	JAL33	Jacalin-related lectin 33 [Source:UniProtKB/Swiss-Prot;Acc:O04311]	0.565048597723928	0.25358253881534	1.67621304713998	0.000308459499517971
AT5G47220	ERF2	ERF2 [Source:UniProtKB/TrEMBL;Acc:A0A178UCP3]	0.192691328840299	1	1.67550451904131	0.00149756865250324
AT3G25882	NIMIN-2	NIMIN-2 [Source:UniProtKB/TrEMBL;Acc:A0A178VAB1]	-0.084335460418467	1	1.67472404108832	1.10809513353002e-06
AT4G39030	DTX47	Protein DETOXIFICATION 47, chloroplastic [Source:UniProtKB/Swiss-Prot;Acc:Q945F0]	-0.196180898403929	1	1.67260534071442	2.46677874779558e-10
AT1G73805	SARD1	Protein SAR DEFICIENT 1 [Source:UniProtKB/Swiss-Prot;Acc:Q9C9T2]	0.165805960746074	1	1.66657791894962	1.32741138400462e-06
AT4G30120	HMA3	Putative inactive cadmium/zinc-transporting ATPase HMA3 [Source:UniProtKB/Swiss-Prot;Acc:P0CW77]	-0.0651535025872004	1	1.65393703740334	0.0314555190164168
AT5G35190	N/A	Putative uncharacterized protein [Source:UniProtKB/TrEMBL;Acc:Q9LHS1]	-0.0751659948253646	1	1.65056979634006	0.017325244334382
AT5G13220	JAZ10	jasmonate-zim-domain protein 10 [Source:TAIR;Acc:AT5G13220]	0.760648349979106	0.595690991160417	1.64907711915458	0.000244692205130354
AT3G61280	N/A	Glycosyltransferase [Source:UniProtKB/TrEMBL;Acc:Q5Q0C1]	0.694685965820322	0.854736570379524	1.64747472107972	3.02912546160831e-06
AT1G58190	ATRLP9	Receptor like protein 9 [Source:UniProtKB/TrEMBL;Acc:F4I9S2]	0.0495948330601663	1	1.6461931211101	1.21884223783004e-06
AT5G24530	DMR6	Protein DOWNY MILDEW RESISTANCE 6 [Source:UniProtKB/Swiss-Prot;Acc:Q9FLV0]	-0.09259913081054	1	1.64607925868079	9.82492705253792e-10
AT2G27310	N/A	F-box protein At2g27310 [Source:UniProtKB/Swiss-Prot;Acc:Q9XIN8]	0.110042394584965	1	1.6409583812665	4.4510225190418e-06
AT3G26440	N/A	Transmembrane protein, putative (DUF707) [Source:UniProtKB/TrEMBL;Acc:A0A1I9LLN8]	-0.113023556816665	1	1.63957578330447	2.0336491022088e-07
AT1G13300	HRS1	Transcription factor HRS1 [Source:UniProtKB/Swiss-Prot;Acc:Q9FX67]	-0.0795352298070646	1	1.63530391193554	0.00184481302464363
AT4G18250	N/A	receptor serine/threonine kinase, putative [Source:TAIR;Acc:AT4G18250]	0.483001357764759	0.541560259299863	1.63453467389794	1.97887494512348e-11
AT4G02520	GSTF2	Glutathione S-transferase F2 [Source:UniProtKB/Swiss-Prot;Acc:P46422]	0.489840408356523	0.642918635308603	1.63324135815286	1.29140693512789e-08
AT3G50280	N/A	Uncharacterized acetyltransferase At3g50280 [Source:UniProtKB/Swiss-Prot;Acc:Q9SND9]	0.475764337734125	0.848007214746913	1.61722875177424	2.06255358214178e-05
AT3G23880	N/A	F-box/kelch-repeat protein At3g23880 [Source:UniProtKB/Swiss-Prot;Acc:Q9LIR8]	0.837940434498286	0.00837177079380958	1.61377685965596	1.57031178910109e-19
AT3G05150	N/A	Major facilitator superfamily protein [Source:UniProtKB/TrEMBL;Acc:A0A1I9LPR9]	-0.22237237721234	1	1.60693484879117	1.08305360237587e-08
AT2G15390	FUT4	Probable fucosyltransferase 4 [Source:UniProtKB/Swiss-Prot;Acc:Q9SJP2]	-0.165882253824182	1	1.60487948539586	2.46123687012987e-11
AT5G61160	ACT	Agmatine coumaroyltransferase [Source:UniProtKB/Swiss-Prot;Acc:Q9FNP9]	0.819860366935261	1	1.60403921693257	1.44810917323337e-06
AT4G12270	N/A	Amine oxidase [Source:UniProtKB/TrEMBL;Acc:Q9STI4]	-0.176573184044267	1	1.59832657426667	0.000411702628240796
AT4G28270	RMA2	E3 ubiquitin-protein ligase RMA2 [Source:UniProtKB/Swiss-Prot;Acc:P93030]	0.535147891867332	0.230141537616139	1.59691011186025	4.47810495427841e-14
AT1G61590	PBL15	Probable serine/threonine-protein kinase PBL15 [Source:UniProtKB/Swiss-Prot;Acc:Q9SY91]	0.108353145714175	1	1.59319385727607	0.0294196680967139
AT3G29035	NAC59	NAC domain-containing protein 59 [Source:UniProtKB/Swiss-Prot;Acc:Q9LJW3]	0.236598867118565	1	1.5872753241275	6.0481597778493e-06
AT3G47210	N/A	AT3g47210/F13I12_260 [Source:UniProtKB/TrEMBL;Acc:Q9SD52]	-0.253390447586852	0.77737377958214	1.58610884868102	0.0453432303926831
AT3G52060	N/A	GnTL [Source:UniProtKB/TrEMBL;Acc:A0A178VIG9]	0.403327443208912	0.41521052534878	1.58409647071145	4.60532914653489e-17
AT1G60730	N/A	NAD(P)-linked oxidoreductase superfamily protein [Source:TAIR;Acc:AT1G60730]	0.114946347657897	1	1.58146696802477	9.62931092134676e-07
AT1G02660	N/A	Alpha/beta-Hydrolases superfamily protein [Source:UniProtKB/TrEMBL;Acc:F4HXL0]	-0.284927009033159	1	1.58095754533865	0.000525047447793607
AT3G22830	HSFA6B	Heat stress transcription factor A-6b [Source:UniProtKB/Swiss-Prot;Acc:Q9LUH8]	-0.979784778007966	0.252598914483813	1.57743523933849	0.00419985511845917
AT1G11260	STP1	STP1 [Source:UniProtKB/TrEMBL;Acc:A0A178WJ63]	-0.0805549435902924	1	1.57539471348264	1.11443676566323e-10
AT5G63600	FLS5	Flavonol synthase 5 [Source:UniProtKB/TrEMBL;Acc:F4KAS3]	0.0305490264162194	1	1.57385315693951	0.000557360955548415
AT5G42250	N/A	Alcohol dehydrogenase-like 7 [Source:UniProtKB/Swiss-Prot;Acc:Q9FH04]	-0.476942424906445	0.0956114846747553	1.57114669834041	6.9916809913707e-13
AT1G21100	IGMT1	Indole glucosinolate O-methyltransferase 1 [Source:UniProtKB/Swiss-Prot;Acc:Q9LPU5]	0.45129050031028	0.575164523356425	1.57030343464479	5.29432960478396e-09
AT3G13310	N/A	At3g13310 [Source:UniProtKB/TrEMBL;Acc:Q9LTT7]	0.208260997199348	0.912910310484274	1.56824020831603	4.28048975368591e-22
AT5G01250	N/A	Alpha 1,4-glycosyltransferase family protein [Source:UniProtKB/TrEMBL;Acc:Q9LFB1]	-0.0703018643967866	1	1.56114135538264	0.0169793614833938
AT2G18670	ATL56	RING-H2 finger protein ATL56 [Source:UniProtKB/Swiss-Prot;Acc:Q9ZV51]	0.310060711229477	0.971664003729186	1.55958994296816	2.41480257920514e-09
AT5G25250	FLOT1	Flotillin-like protein 1 [Source:UniProtKB/Swiss-Prot;Acc:Q501E6]	0.12510369732397	1	1.55909117339668	7.41087079129332e-07
AT1G67810	SUFE2	SufE-like protein 2, chloroplastic [Source:UniProtKB/Swiss-Prot;Acc:Q9FXE3]	0.56366212113525	0.399141616770586	1.55773855423169	2.82676461098833e-08
AT1G23850	N/A	Putative uncharacterized protein At1g23850 [Source:UniProtKB/TrEMBL;Acc:Q9LRA9]	0.277797124213224	0.98268316172897	1.55498460041028	1.40597979219384e-09
AT4G01350	N/A	Cysteine/histidine-rich C1 domain-containing protein [Source:UniProtKB/TrEMBL;Acc:F4JI14]	-0.165510450744127	1	1.54893492467517	0.00143894246632437
AT1G02930	GSTF6	Glutathione S-transferase F6 [Source:UniProtKB/Swiss-Prot;Acc:P42760]	0.24761396412527	0.996929166585801	1.54851891537143	5.36741018065384e-12
AT1G67910	N/A	AT1G67910 protein [Source:UniProtKB/TrEMBL;Acc:Q9C9V7]	0.163666455374549	1	1.54210404180232	1.24013227168547e-08
AT1G24140	3MMP	Metalloendoproteinase 3-MMP [Source:UniProtKB/Swiss-Prot;Acc:Q5XF51]	-0.900002528907467	0.483753706187028	1.54198166298318	0.00112930924484629
AT3G60490	ERF035	Ethylene-responsive transcription factor ERF035 [Source:UniProtKB/Swiss-Prot;Acc:Q9M210]	0.99754530490608	0.00186362494586136	1.53817787850126	1.2809458564763e-07
AT4G13390	N/A	Extensin-like protein [Source:UniProtKB/TrEMBL;Acc:Q9T0L0]	0.423872473468642	0.541560259299863	1.53750685409227	0.0262048177877519
AT5G59080	N/A	Emb|CAB82975.1 [Source:UniProtKB/TrEMBL;Acc:Q9FGU5]	0.410342231535037	0.894914213771713	1.53487022730701	8.5761093826291e-07
AT1G30720	N/A	Berberine bridge enzyme-like 10 [Source:UniProtKB/Swiss-Prot;Acc:Q9SA87]	0.0195928107528011	1	1.53155993202898	0.000563288820636881
AT3G25510	N/A	Disease resistance protein (TIR-NBS-LRR class) family protein [Source:UniProtKB/TrEMBL;Acc:F4J910]	-0.18535615447763	1	1.53065810432837	0.0159821177945492
AT5G04770	CAT6	CAT6 [Source:UniProtKB/TrEMBL;Acc:A0A178UKC8]	-0.19830047664567	1	1.52944176305709	4.47810495427841e-14
AT1G02220	NAC003	NAC domain-containing protein 3 [Source:UniProtKB/Swiss-Prot;Acc:Q5PP28]	0.254961945460959	1	1.52464843055304	9.7534646507089e-05
AT4G21830	MSRB7	Peptide methionine sulfoxide reductase B7 [Source:UniProtKB/Swiss-Prot;Acc:Q8VY86]	-0.383587267305316	0.971664003729186	1.52327125372038	0.00158529128919027
AT2G24550	N/A	At2g24550/F25P17.15 [Source:UniProtKB/TrEMBL;Acc:Q945P6]	0.311368774312109	1	1.52207854326217	1.36998306772756e-05
AT4G13420	POT5	Potassium transporter [Source:UniProtKB/TrEMBL;Acc:Q53XI1]	0.188735057776112	1	1.52155756171262	0.000593124637937262
AT5G48000	CYP708A2	Cytochrome P450 708A2 [Source:UniProtKB/TrEMBL;Acc:F4K051]	-0.412968386760484	0.195029808452524	1.52113250163262	0.011645402338695
AT3G22231	PCC1	Cysteine-rich and transmembrane domain-containing protein PCC1 [Source:UniProtKB/Swiss-Prot;Acc:Q94C26]	-1.22830583759578	1	1.52086941204344	1.0750932606609e-12
AT5G16570	GLN1-4	Glutamine synthetase [Source:UniProtKB/TrEMBL;Acc:A0A178UB24]	-0.0506193553225247	1	1.52044090754765	1.95415739084631e-11
AT1G66280	BGLU22	Beta-glucosidase 22 [Source:UniProtKB/Swiss-Prot;Acc:Q9C8Y9]	-0.432371687166293	0.16334965887713	1.51821417000142	0.000780057685843937
AT1G52070	JAL10	Jacalin-related lectin 10 [Source:UniProtKB/Swiss-Prot;Acc:Q8GWI7]	-0.126554070650137	1	1.51236499843172	0.00418667151898977
AT4G18340	N/A	Beta-1,3-glucanase-like protein [Source:UniProtKB/TrEMBL;Acc:Q8L837]	-0.281270942739136	1	1.50793915553195	5.3393837236988e-05
AT1G05220	N/A	Putative transmembrane protein [Source:UniProtKB/TrEMBL;Acc:O23046]	0.181757290364577	1	1.50750960893932	0.0118363934552861
AT5G17490	RGL3	DELLA protein RGL3 [Source:UniProtKB/Swiss-Prot;Acc:Q9LF53]	0.294791494385485	0.977528256362055	1.50734696248907	1.8772560258385e-07
AT2G23030	SRK2J	SNRK2.9 [Source:UniProtKB/TrEMBL;Acc:A0A178VSC8]	0.433365096211143	0.384544739049287	1.50106656427243	1.37511213379505e-05
AT2G34940	VSR5	VSR5 [Source:UniProtKB/TrEMBL;Acc:A0A178VYD0]	-0.0714592454181115	1	1.5001203415938	5.55708483145126e-08
AT1G01560	MPK11	Mitogen-activated protein kinase 11 [Source:UniProtKB/Swiss-Prot;Acc:Q9LMM5]	-0.732698820725147	0.612324102115572	1.49409394136363	9.96245097715863e-06
AT1G49500	N/A	At1g49500/F13F21_6 [Source:UniProtKB/TrEMBL;Acc:Q9XIB7]	0.485870605513614	0.60041659926585	1.49263430761928	6.2672149831583e-08
AT5G60680	N/A	Emb|CAB72159.1 [Source:UniProtKB/TrEMBL;Acc:Q9FF51]	0.511120068668629	0.486274613718633	1.48976225858373	9.23709774518894e-09
AT2G27430	N/A	Armadillo/beta-catenin-like repeat-containing protein [Source:UniProtKB/TrEMBL;Acc:Q8GUS7]	0.0585160266769526	1	1.4896624319929	1.72761691574682e-06
AT4G17500	ERF1A	Ethylene-responsive transcription factor 1A [Source:UniProtKB/Swiss-Prot;Acc:O80337]	0.198777933383123	1	1.48678822968128	0.00581644959028996
AT3G21340	N/A	Receptor-like protein kinase At3g21340 [Source:UniProtKB/Swiss-Prot;Acc:Q9LIG2]	-0.395286323037944	0.450023974644804	1.48263464426744	0.041054442155679
AT1G73500	MKK9	Mitogen-activated protein kinase kinase 9 [Source:UniProtKB/Swiss-Prot;Acc:Q9FX43]	-0.342836081811128	1	1.47682384309825	3.18627466150476e-05
AT1G27290	N/A	Putative uncharacterized protein At1g27290; F17L21.8 [Source:UniProtKB/TrEMBL;Acc:Q94F23]	0.192127332277048	1	1.47663551071674	1.339868425903e-10
AT5G14730	N/A	At5g14730 [Source:UniProtKB/TrEMBL;Acc:Q9LER3]	-0.399242303755702	1	1.47597556142595	0.00153681271408272
AT4G25434	ATNUDT10	nudix hydrolase homolog 10 [Source:TAIR;Acc:AT4G25434]	0.326837091942611	0.976483257900075	1.47008983407319	0.00425743657005675
AT5G26260	N/A	F9D12.8 protein [Source:UniProtKB/TrEMBL;Acc:O81493]	-0.0730127123509578	1	1.46922054431626	0.0088097578959442
AT5G21170	AKINBETA1	SNF1-related protein kinase regulatory subunit beta-1 [Source:UniProtKB/TrEMBL;Acc:Q2V357]	0.187242964066603	1	1.46567593656237	2.52407963829064e-08
AT3G48920	ATMYB45	MYB transcription factor [Source:UniProtKB/TrEMBL;Acc:Q9SMT1]	0.11128832117192	1	1.46477635846681	0.00126017437214245
AT1G13700	PGL1	Probable 6-phosphogluconolactonase 1 [Source:UniProtKB/Swiss-Prot;Acc:Q9LMX8]	0.656708949099298	0.706934550301151	1.45857023625635	0.00088923257850856
AT5G08240	N/A	At5g08240 [Source:UniProtKB/TrEMBL;Acc:Q9LEY3]	-0.148403116987799	1	1.45402514448305	1.26125143630698e-05
AT5G49360	BXL1	Beta-D-xylosidase 1 [Source:UniProtKB/Swiss-Prot;Acc:Q9FGY1]	-0.150842149556877	1	1.45295076234582	4.0565335547167e-06
AT3G27220	N/A	Kelch repeat-containing protein At3g27220 [Source:UniProtKB/Swiss-Prot;Acc:Q9LK31]	-0.110397699578298	1	1.45162881492487	3.8691973416119e-11
AT2G36100	CASP1	Casparian strip membrane protein 1 [Source:UniProtKB/Swiss-Prot;Acc:Q9SIH4]	-0.445731019504022	0.0397659900747315	1.44807640551468	0.0070902941672349
AT2G19660	N/A	Cysteine/Histidine-rich C1 domain family protein [Source:TAIR;Acc:AT2G19660]	-0.212862644713656	1	1.44618668295913	0.0115321483764333
AT4G27410	RD26	NAC transcription factor RD26 [Source:UniProtKB/TrEMBL;Acc:F4JIU9]	0.0565115983676419	1	1.44381010372497	0.000372506825173969
AT2G18150	PER15	Peroxidase 15 [Source:UniProtKB/Swiss-Prot;Acc:Q9SI16]	0.155292871429686	1	1.43994537872876	0.00231940409949393
AT5G66790	WAKL21	Wall-associated receptor kinase-like 21 [Source:UniProtKB/Swiss-Prot;Acc:Q8GYF5]	0.213345677862588	1	1.43804217257694	3.28054685369905e-07
AT1G54740	N/A	Protein of unknown function (DUF3049) [Source:TAIR;Acc:AT1G54740]	-0.0086101851175504	1	1.43544027117698	1.93896093713008e-08
AT1G76590	N/A	At1g76590 [Source:UniProtKB/TrEMBL;Acc:Q2HIW3]	0.723968298712371	0.343333452376903	1.43181522133314	5.63793299686409e-05
AT5G09480	N/A	At5g09480 [Source:UniProtKB/TrEMBL;Acc:Q9FY67]	0.0835516460735398	1	1.42579227845979	0.0293896127625688
AT2G35150	EXL7	EXL7 [Source:UniProtKB/TrEMBL;Acc:A0A178VYH7]	0.60548975174386	0.0900527019573815	1.42150092527037	1.78286767812968e-05
AT1G66270	BGLU21	BGLU21 [Source:UniProtKB/TrEMBL;Acc:A0A178WA93]	-0.522851073403675	0.456004265374388	1.42118645901362	9.08027637922102e-05
AT4G37610	BT5	BTB/POZ and TAZ domain-containing protein 5 [Source:UniProtKB/Swiss-Prot;Acc:Q6EJ98]	-0.382127470317556	1	1.41350957737668	0.000981003139363869
AT4G08770	PER37	Peroxidase 37 [Source:UniProtKB/Swiss-Prot;Acc:Q9LDN9]	0.113333071364474	1	1.41229769428875	4.12431322825787e-10
AT5G59570	BOA	Transcription factor BOA [Source:UniProtKB/Swiss-Prot;Acc:Q9LTH4]	0.247123022611355	0.852084592291408	1.4076875202728	3.33892489831897e-14
AT5G06640	N/A	Proline-rich extensin-like family protein [Source:UniProtKB/TrEMBL;Acc:Q9FG06]	-0.058028651243029	1	1.40417923260666	0.00596631646781447
AT2G24240	N/A	BTB/POZ domain-containing protein At2g24240 [Source:UniProtKB/Swiss-Prot;Acc:Q9ZUH1]	0.0868512900658938	1	1.40332630384441	4.20551791489681e-05
AT3G18773	ATL77	RING-H2 finger protein ATL77 [Source:UniProtKB/Swiss-Prot;Acc:Q9LS99]	0.882404923803813	0.0680144113576224	1.39321168084649	5.7381683242587e-06
AT3G52430	PAD4	Lipase-like PAD4 [Source:UniProtKB/Swiss-Prot;Acc:Q9S745]	0.0413531594925463	1	1.39244743633934	1.87824798558536e-16
AT1G77120	ADH1	Alcohol dehydrogenase class-P [Source:UniProtKB/Swiss-Prot;Acc:P06525]	0.303308996348933	0.915106185412024	1.39242875112915	1.39847086839334e-08
AT5G03360	N/A	DC1 domain-containing protein [Source:TAIR;Acc:AT5G03360]	-0.117329574233817	1	1.39136277851406	6.56089923878275e-06
AT2G28120	N/A	At2g28120/F24D13.9 [Source:UniProtKB/TrEMBL;Acc:Q9ZUV4]	0.258477234549419	1	1.38946271631442	7.99627980882758e-05
AT5G59680	N/A	Probable LRR receptor-like serine/threonine-protein kinase At5g59680 [Source:UniProtKB/Swiss-Prot;Acc:Q9FN93]	-0.292409315887079	1	1.38891000973508	2.40347307439897e-05
AT3G01290	HIR3	HIR2 [Source:UniProtKB/TrEMBL;Acc:A0A178V7M0]	0.448352295150375	0.358989908925231	1.38605696825642	1.05028867841754e-11
AT4G21510	SKIP27	F-box protein SKIP27 [Source:UniProtKB/Swiss-Prot;Acc:O65416]	0.3336457353932	0.983138010851306	1.38147033565167	2.15505782992355e-06
AT2G39400	N/A	Alpha/beta-Hydrolases superfamily protein [Source:UniProtKB/TrEMBL;Acc:O80627]	1.12568831968355	0.0654190173273088	1.37991265892896	4.28243468432946e-05
AT5G13330	ERF113	Rap2.6L [Source:UniProtKB/TrEMBL;Acc:A0A178UKL8]	0.563520776658296	0.305561381876199	1.37980002257673	2.98481251293721e-06
AT3G26510	N/A	Octicosapeptide/Phox/Bem1p family protein [Source:UniProtKB/TrEMBL;Acc:Q27GK5]	0.607089761758505	0.332593214168207	1.3768922766021	7.24909756945597e-07
AT5G19110	N/A	Eukaryotic aspartyl protease family protein [Source:TAIR;Acc:AT5G19110]	0.116819415591275	1	1.37672340098413	0.038082469059105
AT3G43430	N/A	Putative uncharacterized protein At3g43430 [Source:UniProtKB/TrEMBL;Acc:Q9M176]	0.54515482544859	0.236364894554767	1.37118929835176	3.55620629751739e-09
AT5G19230	N/A	Uncharacterized GPI-anchored protein At5g19230 [Source:UniProtKB/Swiss-Prot;Acc:Q8GUL8]	-0.114684014887578	1	1.3708065277649	1.37511213379505e-05
AT1G25550	HHO3	Transcription factor HHO3 [Source:UniProtKB/Swiss-Prot;Acc:Q9FPE8]	0.0701665989971636	1	1.37039302209507	2.59670295202807e-07
AT1G51800	IOS1	LRR receptor-like serine/threonine-protein kinase IOS1 [Source:UniProtKB/Swiss-Prot;Acc:Q9C8I6]	-0.103352745841466	1	1.36183327089915	2.46573289093231e-08
AT3G20380	N/A	Putative uncharacterized protein At3g20380 [Source:UniProtKB/TrEMBL;Acc:Q9LTQ4]	0.073656411611218	1	1.36094701615464	2.2437689152974e-05
AT3G01970	WRKY45	Probable WRKY transcription factor 45 [Source:UniProtKB/Swiss-Prot;Acc:Q9S763]	0.616008031598442	0.659145816408665	1.35938124933381	0.000924977640038797
AT5G07440	GDH2	Glutamate dehydrogenase [Source:UniProtKB/TrEMBL;Acc:A0A178UEW8]	0.0130727470391271	1	1.35923682239788	1.72561867902329e-13
AT3G04720	HEL	Hevein-like preproprotein [Source:UniProtKB/Swiss-Prot;Acc:P43082]	0.755459049144666	0.0749503649251865	1.35855496854484	2.66235145425366e-07
AT2G39210	N/A	At2g39210/T16B24.15 [Source:UniProtKB/TrEMBL;Acc:O80960]	0.0921695381497035	1	1.3574404654493	2.09899148957262e-17
AT1G47480	CXE2	Probable carboxylesterase 2 [Source:UniProtKB/Swiss-Prot;Acc:Q9SX78]	-0.110161457328042	1	1.3545438552043	0.00358664017425521
AT4G32870	N/A	At4g32870 [Source:UniProtKB/TrEMBL;Acc:Q9M073]	-0.0499603121759673	1	1.34553487431995	4.37299556456294e-07
AT1G52200	PCR8	Protein PLANT CADMIUM RESISTANCE 8 [Source:UniProtKB/Swiss-Prot;Acc:Q9M815]	0.223727102352352	1	1.3454657834177	8.89309319519521e-06
AT5G57220	CYP81F2	Cytochrome P450 81F2 [Source:UniProtKB/Swiss-Prot;Acc:Q9LVD6]	0.0864444186369598	1	1.34414222288402	0.00067225579649168
AT4G40090	AGP3	AGP3 [Source:UniProtKB/TrEMBL;Acc:A0A178USX4]	0.00411234829252998	1	1.34381691371592	0.0159505347772425
AT3G60420	N/A	Phosphoglycerate mutase family protein [Source:UniProtKB/TrEMBL;Acc:F4JBT8]	0.687599747518679	1	1.34154006060864	2.83458236106797e-06
AT4G14400	ACD6	Protein ACCELERATED CELL DEATH 6 [Source:UniProtKB/Swiss-Prot;Acc:Q8LPS2]	0.811700357792741	0.857242938965184	1.34109446272319	5.41401315204413e-08
AT1G49130	N/A	Zinc finger protein CONSTANS-LIKE 8 [Source:UniProtKB/TrEMBL;Acc:F4I1N0]	0.722630226865355	1	1.33706856733287	0.00311245572895497
AT1G51850	N/A	Leucine-rich repeat protein kinase family protein [Source:TAIR;Acc:AT1G51850]	-0.197794849281591	1	1.3362603369645	5.5256699097165e-06
AT1G60140	TPS10	Probable alpha,alpha-trehalose-phosphate synthase [UDP-forming] 10 [Source:UniProtKB/Swiss-Prot;Acc:O80738]	0.178320680372852	1	1.33408938471017	6.83841653408236e-10
AT3G46280	N/A	Kinase-like protein [Source:UniProtKB/TrEMBL;Acc:Q8GYH9]	-0.279296773556322	1	1.33172279449248	3.15240105937357e-06
AT2G25090	CIPK16	Non-specific serine/threonine protein kinase [Source:UniProtKB/TrEMBL;Acc:A0A178W078]	-0.0792499930820415	1	1.33142803479924	0.00244201792735434
AT1G16110	WAKL6	Wall-associated receptor kinase-like 6 [Source:UniProtKB/Swiss-Prot;Acc:Q8GXQ3]	0.168408104410601	1	1.33101277278931	2.63591174512922e-05
AT3G54580	N/A	Proline-rich extensin-like family protein [Source:UniProtKB/TrEMBL;Acc:F4JCZ1]	-0.202139005284839	1	1.32958096961263	3.88059282406258e-05
AT3G30775	POX1	Proline dehydrogenase 1, mitochondrial [Source:UniProtKB/Swiss-Prot;Acc:P92983]	-0.496915118861427	0.0861774353001814	1.31917172098889	8.10767467599977e-15
AT3G16390	NSP3	Nitrile-specifier protein 3 [Source:UniProtKB/Swiss-Prot;Acc:O04318]	-0.477307102442484	0.241225760525916	1.31504292438701	0.0216483203332606
AT4G12520	N/A	At4g12520 [Source:UniProtKB/TrEMBL;Acc:Q9S7U3]	-0.428202197452917	0.668409678540753	1.31246200034856	1.55998780947865e-05
AT4G23450	AIRP1	C3H2C3-type RING E3 Ub ligase [Source:UniProtKB/TrEMBL;Acc:F4JNK0]	-0.220266647217566	1	1.31179305486443	0.00563639012330701
AT5G10280	MYB92	MYB transcription factor [Source:UniProtKB/TrEMBL;Acc:Q9SBF3]	0.0895736277858102	1	1.30569893361624	0.00207393779065835
AT1G76560	CP12-3	CP12-3 [Source:UniProtKB/TrEMBL;Acc:A0A178WDK7]	0.362726374721536	0.940136811058331	1.30536875988873	4.8045849036648e-05
AT2G30930	N/A	Expressed protein [Source:UniProtKB/TrEMBL;Acc:O80858]	-0.135623589098964	1	1.30416854882586	6.57405314474399e-09
AT2G46440	CNGC11	Cyclic nucleotide-gated ion channel 11 [Source:UniProtKB/Swiss-Prot;Acc:Q9SKD6]	0.336393546487766	1	1.302868826379	4.92013096104288e-09
AT5G43190	N/A	F-box/kelch-repeat protein At5g43190 [Source:UniProtKB/Swiss-Prot;Acc:Q9FHS6]	0.135667412448591	1	1.3024314414951	2.01519253475048e-06
AT2G28630	KCS12	3-ketoacyl-CoA synthase 12 [Source:UniProtKB/Swiss-Prot;Acc:Q9SIB2]	0.203815522054797	1	1.30092316186222	2.33597672937408e-05
AT5G60900	RLK1	receptor-like protein kinase 1 [Source:TAIR;Acc:AT5G60900]	-0.216685205400454	1	1.29579401492194	0.00317648777688577
AT3G06435	N/A	At3g06435 [Source:UniProtKB/TrEMBL;Acc:Q3EBB7]	0.122836706187312	1	1.28938701556648	0.000329989517347967
AT1G24147	N/A	Putative uncharacterized protein [Source:UniProtKB/TrEMBL;Acc:Q1G3U1]	2.55263116681321	0.821972511742043	1.28549051300914	1.48247854143954e-06
AT3G11840	PUB24	E3 ubiquitin-protein ligase PUB24 [Source:UniProtKB/Swiss-Prot;Acc:Q9SF15]	0.24401309328124	1	1.2854523023096	1.29186201410775e-05
AT4G01250	WRKY22	WRKY transcription factor 22 [Source:UniProtKB/Swiss-Prot;Acc:O04609]	-0.581731063139577	0.779538017298087	1.28165337766335	0.000627453047816561
AT4G11300	N/A	At4g11300 [Source:UniProtKB/TrEMBL;Acc:Q9SUT1]	-0.207172305722696	1	1.2802249897532	8.99313353889614e-07
AT4G29190	N/A	Zinc finger CCCH domain-containing protein 49 [Source:UniProtKB/Swiss-Prot;Acc:Q9M0G2]	0.671419306901654	0.260519692625366	1.27850716821271	1.5789038052646e-05
AT4G35380	BIG4	Brefeldin A-inhibited guanine nucleotide-exchange protein 4 [Source:UniProtKB/Swiss-Prot;Acc:F4JN05]	-0.0922075095430064	1	1.27654210204402	0.000257298317567484
AT2G43510	ATTI1	TI1 [Source:UniProtKB/TrEMBL;Acc:A0A178VRC4]	0.867901321178648	0.49334269891227	1.27181376268881	0.000617626117091307
AT4G20110	VSR7	Vacuolar-sorting receptor 7 [Source:UniProtKB/TrEMBL;Acc:F4JUS0]	-0.0473629949051283	1	1.26966887226585	3.10078461952616e-07
AT3G49780	PSK3	Phytosulfokines 3 [Source:UniProtKB/Swiss-Prot;Acc:Q9M2Y0]	0.204435431504193	1	1.26914636251799	0.000659356528018312
AT5G42900	COR27	Cold regulated protein 27 [Source:UniProtKB/TrEMBL;Acc:Q8L8T7]	0.3470790499827	1	1.26740203136958	0.0371912183376008
AT5G59090	SBT4.12	Subtilisin-like protease SBT4.12 [Source:UniProtKB/Swiss-Prot;Acc:Q8L7D2]	-0.0630155177088601	1	1.26586695377958	0.000425901266450088
AT1G77760	NIA1	Nitrate reductase [Source:UniProtKB/TrEMBL;Acc:A0A178WBR8]	-0.16303778213451	1	1.26362192196101	2.80987266067149e-07
AT5G60950	COBL5	COBRA-like protein 5 [Source:UniProtKB/Swiss-Prot;Acc:Q9FME5]	-0.239586000080067	0.832745191437379	1.25983832585831	3.90281662896601e-09
AT4G38470	STY46	Serine/threonine-protein kinase STY46 [Source:UniProtKB/Swiss-Prot;Acc:F4JTP5]	0.065572029844811	1	1.25753235934757	9.49349053112362e-07
AT2G36690	N/A	2-oxoglutarate (2OG) and Fe(II)-dependent oxygenase superfamily protein [Source:UniProtKB/TrEMBL;Acc:F4INZ9]	0.0136690483863241	1	1.25592280959203	0.000253070657489795
AT1G14170	N/A	F7A19.25 protein [Source:UniProtKB/TrEMBL;Acc:Q9XI71]	-0.0150236524166067	1	1.25518259756316	8.4066104331942e-12
AT5G52250	RUP1	WD repeat-containing protein RUP1 [Source:UniProtKB/Swiss-Prot;Acc:Q9LTJ6]	-0.699188950911376	0.226652322535669	1.24629616349327	3.59523506643935e-05
AT1G72900	N/A	Similar to part of disease resistance protein [Source:UniProtKB/TrEMBL;Acc:Q9SSN6]	-0.272785022369422	1	1.24594770234416	5.17027968395042e-05
AT3G07195	N/A	RPM1-interacting protein 4 (RIN4) family protein [Source:UniProtKB/TrEMBL;Acc:A0A1I9LSZ8]	0.156469103508745	1	1.23766445733997	1.79972057504796e-06
AT5G52760	HIPP14	Heavy metal-associated isoprenylated plant protein 14 [Source:UniProtKB/Swiss-Prot;Acc:Q9LTE1]	-0.7484697514001	0.731905792655162	1.23746281185328	0.00214797176554312
AT2G42350	ATL40	RING-H2 finger protein ATL40 [Source:UniProtKB/Swiss-Prot;Acc:Q9SLC4]	-0.14288068437557	1	1.23537263502816	0.00324201303047783
AT3G18400	ANAC058	NAC domain containing protein 58 [Source:UniProtKB/TrEMBL;Acc:Q9LS50]	0.13809644676988	1	1.23401127838442	0.0141920559325004
AT2G14900	GASA7	Gibberellin-regulated protein 7 [Source:UniProtKB/Swiss-Prot;Acc:O82328]	-0.00400624682394958	1	1.23398843254294	1.00239427242621e-07
AT3G49120	PER34	Peroxidase 34 [Source:UniProtKB/Swiss-Prot;Acc:Q9SMU8]	0.149319453366337	1	1.23274959165412	3.50037167449975e-05
AT5G57630	CIPK21	CBL-interacting serine/threonine-protein kinase 21 [Source:UniProtKB/Swiss-Prot;Acc:Q94CG0]	-0.00970297762442906	1	1.23223915612176	3.60834648172908e-12
AT4G09460	MYB6	Transcription repressor MYB6 [Source:UniProtKB/Swiss-Prot;Acc:Q38851]	0.123005273364151	1	1.2315636872809	1.28962188320035e-09
AT1G35260	MLP165	MLP-like protein 165 [Source:UniProtKB/Swiss-Prot;Acc:Q9C7I7]	0.273960212580661	0.980797981076573	1.23020696232903	9.53442703341159e-05
AT5G04200	AMC9	MCP2f [Source:UniProtKB/TrEMBL;Acc:A0A178U6S6]	0.0796408781663783	1	1.22913710604608	8.26372239881937e-07
AT2G19800	MIOX2	At2g19800 [Source:UniProtKB/TrEMBL;Acc:B4F7Q2]	0.0978447378502209	1	1.22879683720196	6.8741492471755e-09
AT5G59670	N/A	Receptor-like protein kinase At5g59670 [Source:UniProtKB/Swiss-Prot;Acc:Q9FN94]	-0.186866004546013	1	1.22831196841273	1.23728690793945e-07
AT5G25280	N/A	AT5g25280/F18G18_20 [Source:UniProtKB/TrEMBL;Acc:Q93WB2]	0.466016607881867	0.182971635662241	1.22536082308591	1.0385127744835e-11
AT5G19190	N/A	Putative uncharacterized protein At5g19190 [Source:UniProtKB/TrEMBL;Acc:Q8GYS0]	0.0703981960731446	1	1.22409999819601	9.6564308395091e-06
AT3G47340	ASN1	DIN6 [Source:UniProtKB/TrEMBL;Acc:A0A178VBT4]	-0.516791244708303	0.988242466229961	1.22299035709503	0.0305378274552995
AT3G26550	N/A	CHP-rich zinc finger protein-like [Source:UniProtKB/TrEMBL;Acc:Q9LRV1]	0.132727186579644	1	1.2202212550075	0.00120989673930536
AT5G45110	NPR3	NPR3 [Source:UniProtKB/TrEMBL;Acc:A0A178UGU4]	-0.164626749812909	1	1.21631252572486	0.000104154198914532
AT1G73810	N/A	Core-2/I-branching beta-1,6-N-acetylglucosaminyltransferase-like protein [Source:UniProtKB/TrEMBL;Acc:Q9C9T1]	-0.260460832877493	0.985087542775398	1.21383457600934	0.000490375366451032
AT3G13790	CWINV1	Beta-fructofuranosidase, insoluble isoenzyme CWINV1 [Source:UniProtKB/Swiss-Prot;Acc:Q43866]	-0.344626650939726	0.783433723366233	1.20955558500688	6.75762398644509e-07
AT3G19660	N/A	At3g19660 [Source:UniProtKB/TrEMBL;Acc:Q9LJN0]	0.408594066057569	0.899908728378708	1.20788774876036	0.00468490926750222
AT2G04450	NUDT6	Nudix hydrolase 6 [Source:UniProtKB/Swiss-Prot;Acc:Q9SJC4]	0.338615650467139	0.83817964519825	1.20441296149558	3.28922937951103e-08
AT2G24980	N/A	Proline-rich extensin-like family protein [Source:TAIR;Acc:AT2G24980]	0.0526407335915733	1	1.20362741422477	0.0178598355564962
AT1G32700	N/A	PLATZ transcription factor domain-containing protein [Source:UniProtKB/TrEMBL;Acc:F4IEB6]	0.431448975217816	0.488944429440502	1.20301677032738	5.90757217546907e-08
AT5G50450	N/A	F-box protein At5g50450 [Source:UniProtKB/Swiss-Prot;Acc:Q9FK27]	0.327740067390721	0.606426076459658	1.20201125782221	5.10893431496298e-12
AT2G16870	N/A	Disease resistance protein (TIR-NBS-LRR class), putative [Source:UniProtKB/TrEMBL;Acc:Q9ZVX6]	-0.191511358458797	1	1.20106628526178	0.000131843307712916
AT4G21230	CRK27	Cysteine-rich receptor-like protein kinase 27 [Source:UniProtKB/Swiss-Prot;Acc:O49564]	-0.202407180906626	1	1.19943281016063	0.0146794856405223
AT1G13340	N/A	Putative uncharacterized protein At1g13340 [Source:UniProtKB/TrEMBL;Acc:Q9FX63]	-0.187639267062399	1	1.19925785140011	0.00218279548940164
AT1G18570	MYB51	Transcription factor MYB51 [Source:UniProtKB/Swiss-Prot;Acc:O49782]	0.199112815049841	1	1.19816556068706	0.00075651199355067
AT1G66920	LRK10L-2.4	LEAF RUST 10 DISEASE-RESISTANCE LOCUS RECEPTOR-LIKE PROTEIN KINASE-like 2.4 [Source:UniProtKB/Swiss-Prot;Acc:F4HQ22]	-0.207820290091218	1	1.19752854538343	0.00247253884022139
AT5G25820	N/A	Exostosin family protein [Source:UniProtKB/TrEMBL;Acc:Q0WPG1]	-0.100321860146239	1	1.19689727671459	3.6091587352257e-05
AT2G23910	N/A	At2g23910 [Source:UniProtKB/TrEMBL;Acc:O82219]	-0.817706720226232	0.15257142357729	1.19566061526852	0.00123026607858527
AT1G59590	ZCF37	At1g59590 [Source:UniProtKB/TrEMBL;Acc:Q9SLT9]	-0.684562460510712	0.112739633826905	1.19546739489515	7.24110983112213e-06
AT4G05070	N/A	AT4g05070 protein [Source:UniProtKB/TrEMBL;Acc:Q9S9T1]	-0.00331327700746997	1	1.19218683055973	1.11566802627559e-06
AT4G02380	SAG21	senescence-associated gene 21 [Source:TAIR;Acc:AT4G02380]	0.0822604871766513	1	1.19063654897391	4.20551791489681e-05
AT2G03200	N/A	Aspartyl protease family protein [Source:UniProtKB/TrEMBL;Acc:Q84M99]	-0.0346472316267593	1	1.19013422365415	3.26272773353037e-05
AT1G80240	N/A	At1g80240 [Source:UniProtKB/TrEMBL;Acc:Q9SSB7]	-0.527633179673791	0.0621127344559707	1.18733127049559	2.74771908486727e-05
AT3G46600	SCL30	Scarecrow-like protein 30 [Source:UniProtKB/Swiss-Prot;Acc:Q9SNB8]	-0.363608099891575	1	1.18585611009237	0.00270253123530081
AT1G25230	N/A	Calcineurin-like metallo-phosphoesterase superfamily protein [Source:TAIR;Acc:AT1G25230]	0.295182311185598	0.964492846994477	1.1836623230789	5.6265473239423e-06
AT5G40720	N/A	Glycosyltransferase [Source:UniProtKB/TrEMBL;Acc:Q9FM26]	0.344856363347006	0.923846579404561	1.18115097135919	4.88592984960694e-05
AT5G54610	BAD1	Ankyrin repeat-containing protein BDA1 [Source:UniProtKB/Swiss-Prot;Acc:Q8GYH5]	0.8089378437724	1	1.18113734877605	7.62348792184783e-05
AT3G56710	SIB1	SIB1 [Source:UniProtKB/TrEMBL;Acc:A0A178VMX5]	-1.045180985799	0.102807226431873	1.17985538637828	0.00351395769362897
AT2G35910	ATL70	RING-H2 finger protein ATL70 [Source:UniProtKB/Swiss-Prot;Acc:Q8RX29]	0.101051795416474	1	1.17923147599118	1.14346809932577e-06
AT1G74010	N/A	At1g74010 [Source:UniProtKB/TrEMBL;Acc:Q9C9C2]	-0.162841255318341	1	1.17489403017907	0.0449323439009313
AT5G40850	UPM1	AT5g40850/MHK7_8 [Source:UniProtKB/TrEMBL;Acc:Q42606]	-0.00249771621304918	1	1.17030992688455	3.12007099257944e-15
AT3G09940	MDAR3	Monodehydroascorbate reductase 3 [Source:UniProtKB/Swiss-Prot;Acc:Q9SR59]	-0.191370930378079	1	1.1676325523219	4.30033018444321e-05
AT5G27920	N/A	At5g27920 [Source:UniProtKB/TrEMBL;Acc:Q8GZ31]	-0.166938519668714	1	1.16700335810407	1.11846931508968e-05
AT4G11320	RDL5	Probable cysteine protease RDL5 [Source:UniProtKB/Swiss-Prot;Acc:Q9SUS9]	0.0403673860911683	1	1.16646810521953	4.79200652658216e-05
AT2G45170	ATG8E	Autophagy-related protein 8e [Source:UniProtKB/Swiss-Prot;Acc:Q8S926]	0.177802139885859	1	1.16502711420945	1.25000009909978e-08
AT4G33050	EDA39	calmodulin-binding family protein [Source:TAIR;Acc:AT4G33050]	0.127237788903745	1	1.16416605453144	3.2995991781315e-07
AT5G07100	WRKY26	Probable WRKY transcription factor 26 [Source:UniProtKB/Swiss-Prot;Acc:Q9C5T3]	0.316710693215496	0.995889807450678	1.1625922755892	0.00022247893177416
AT5G40780	LHT1	Lysine histidine transporter 1 [Source:UniProtKB/Swiss-Prot;Acc:Q9FKS8]	-0.158359070377062	1	1.16232051771383	0.000108545638490845
AT5G42440	N/A	At5g42440 [Source:UniProtKB/TrEMBL;Acc:Q9FIH3]	0.223933823178047	1	1.16087694214188	3.54884836948584e-06
AT3G63380	ACA12	Calcium-transporting ATPase [Source:UniProtKB/TrEMBL;Acc:A0A178VEV7]	-0.367510615391475	0.936088357003103	1.16015527224109	0.000526163051989641
AT4G26270	PFK3	ATP-dependent 6-phosphofructokinase 3 [Source:UniProtKB/Swiss-Prot;Acc:Q94AA4]	0.131707755394347	1	1.15858941103176	3.75929119490287e-09
AT5G54170	N/A	Lipid-binding START domain-containing protein [Source:UniProtKB/TrEMBL;Acc:F4JYV3]	0.205328323580579	1	1.15542452891415	3.0588178779604e-07
AT5G50200	NRT3.1	High-affinity nitrate transporter 3.1 [Source:UniProtKB/Swiss-Prot;Acc:Q9FGS5]	-0.0955238915986041	1	1.15365852662481	3.95898911186599e-06
AT5G44260	N/A	Zinc finger CCCH domain-containing protein 61 [Source:UniProtKB/Swiss-Prot;Acc:Q9FKW2]	-0.261704842738476	1	1.15318083903112	0.0085958357620034
AT1G12950	DTX31	Protein DETOXIFICATION [Source:UniProtKB/TrEMBL;Acc:A0A178WCP4]	-0.0128584931355942	1	1.15311774839093	0.00247426514707366
AT3G51440	SSL6	Protein STRICTOSIDINE SYNTHASE-LIKE 6 [Source:UniProtKB/Swiss-Prot;Acc:Q9SD05]	-0.0238772247871421	1	1.15076180594605	0.000482722205354489
AT1G78860	N/A	EP1-like glycoprotein 4 [Source:UniProtKB/Swiss-Prot;Acc:Q9ZVA5]	-0.0450999637668037	1	1.14594264549565	2.05372708296444e-10
AT5G48657	N/A	defense protein-related [Source:TAIR;Acc:AT5G48657]	-0.0140759205010297	1	1.1435379780928	0.0114417483988851
AT1G68520	COL6	Zinc finger protein CONSTANS-LIKE 6 [Source:UniProtKB/Swiss-Prot;Acc:Q8LG76]	1.36088360890014	0.0780057073853917	1.14316180235709	0.0102364332034815
AT4G13510	AMT1-1	Ammonium transporter [Source:UniProtKB/TrEMBL;Acc:A0A178V540]	-0.403238199729915	0.162792374195742	1.14131709318278	2.21485786222942e-14
AT2G23320	WRKY15	Probable WRKY transcription factor 15 [Source:UniProtKB/Swiss-Prot;Acc:O22176]	-0.0120155511548472	1	1.13639809428023	1.06861764862987e-07
AT5G61250	ATGUS1	GUS1 [Source:UniProtKB/TrEMBL;Acc:A0A178UBZ8]	0.150010224903832	1	1.13460126298976	1.61317304282248e-06
AT2G43820	UGT74F2	Glycosyltransferase [Source:UniProtKB/TrEMBL;Acc:A0A178VQS4]	-0.0958431497640292	1	1.13337739828632	0.000302551635302847
AT5G03995	N/A	Putative uncharacterized protein [Source:UniProtKB/TrEMBL;Acc:Q0WRE7]	0.289453487917439	0.789190466112979	1.13193906632622	4.53807424145572e-06
AT1G72910	N/A	Similar to part of disease resistance protein [Source:UniProtKB/TrEMBL;Acc:Q9SSN5]	0.816823031672176	0.267370708469762	1.13087544170924	1.30465380618735e-05
AT2G25260	HPAT2	Hydroxyproline O-arabinosylatransferase 2 [Source:UniProtKB/TrEMBL;Acc:A0A1W6AK26]	-0.287650445251715	0.747421688480319	1.12577208153324	0.00489169153454215
AT2G37130	PER21	Peroxidase 21 [Source:UniProtKB/Swiss-Prot;Acc:Q42580]	-0.337325374576081	0.634120563725619	1.12329201528396	3.05810832880612e-08
AT1G14780	N/A	MACPF domain-containing protein At1g14780 [Source:UniProtKB/Swiss-Prot;Acc:Q8L612]	-0.0116745058198029	1	1.12328986588441	0.00127536845864253
AT2G26190	IQM4	IQ domain-containing protein IQM4 [Source:UniProtKB/Swiss-Prot;Acc:O64851]	-0.109908634107511	1	1.12195173297466	3.24768470334118e-06
AT4G37260	MYB73	MYB73 [Source:UniProtKB/TrEMBL;Acc:A0A178V4E7]	-0.0258245510367081	1	1.12111866153036	0.00439552936250186
AT3G29240	N/A	AT3g29240/MXO21_9 [Source:UniProtKB/TrEMBL;Acc:Q9LS71]	0.629807749093969	0.0415492193567132	1.12075846555037	1.18304364180089e-08
AT2G01818	N/A	PLATZ transcription factor family protein [Source:UniProtKB/TrEMBL;Acc:A8MQN6]	0.529482070982144	0.448193537030319	1.11947814240449	0.00108345513036848
AT1G33610	N/A	Leucine-rich repeat (LRR) family protein [Source:UniProtKB/TrEMBL;Acc:F4HR91]	0.0364696849350001	1	1.11800292684051	0.000106247939211408
AT5G24210	N/A	Gb|AAD29063.1 [Source:UniProtKB/TrEMBL;Acc:Q9FNG1]	-0.0651720795158562	1	1.11350687180676	3.5183860043236e-07
AT5G66390	PER72	Peroxidase [Source:UniProtKB/TrEMBL;Acc:Q0WT45]	-0.599614362368395	0.000661877482584494	1.11029403675182	0.00624326322584207
AT4G25940	N/A	Putative clathrin assembly protein At4g25940 [Source:UniProtKB/Swiss-Prot;Acc:Q8VYT2]	0.050103474389409	1	1.10842438046377	1.29250777160439e-05
AT1G11175	N/A	other RNA [Source:TAIR;Acc:AT1G11175]	0.716354585423417	0.354793431904875	1.10832376042882	0.00271578273943311
AT2G32150	N/A	At2g32150/F22D22.10 [Source:UniProtKB/TrEMBL;Acc:Q9SKY5]	0.185141913588102	1	1.10646020391234	0.000176834165598931
AT3G09490	N/A	At3g09490 [Source:UniProtKB/TrEMBL;Acc:Q9SF54]	0.0790155103887554	1	1.10170700342712	5.92402510787503e-05
AT5G05390	LAC12	Laccase-12 [Source:UniProtKB/Swiss-Prot;Acc:Q9FLB5]	0.570015337256683	0.41521052534878	1.10111728815197	0.0335595613693335
AT1G21310	EXT3	Extensin-3 [Source:UniProtKB/Swiss-Prot;Acc:Q9FS16]	-0.0442590994854407	1	1.10075026661122	6.01143451453524e-06
AT1G19960	N/A	Putative uncharacterized protein At1g19960 [Source:UniProtKB/TrEMBL;Acc:Q9LNS5]	0.269171424672647	0.977528256362055	1.09975005397568	6.12580676789224e-06
AT1G03610	N/A	Putative uncharacterized protein [Source:UniProtKB/TrEMBL;Acc:Q8LF98]	0.261885360855356	1	1.09901127178928	1.50302969066398e-05
AT5G53550	YSL3	YSL3 [Source:UniProtKB/TrEMBL;Acc:A0A178U7D6]	0.328737608279322	0.564317872653905	1.0976094038062	3.18824419796338e-10
AT1G09540	MYB61	MYB61 [Source:UniProtKB/TrEMBL;Acc:A0A178WLE4]	-0.0947112891666657	1	1.09669696402204	0.00569664915317352
AT1G73260	KTI1	Kunitz trypsin inhibitor 1 [Source:UniProtKB/Swiss-Prot;Acc:Q8RXD5]	0.565562668508159	0.4902996814464	1.09585707088677	0.000615934286546509
AT4G11890	N/A	Protein kinase family protein [Source:UniProtKB/TrEMBL;Acc:F4JPT7]	-0.337805135064972	1	1.09560601675478	0.000192069181538593
AT1G13830	N/A	Carbohydrate-binding X8 domain superfamily protein [Source:TAIR;Acc:AT1G13830]	-0.0768463464943424	1	1.09466632545928	0.0199244421798255
AT1G56220	N/A	Dormancy/auxin associated family protein [Source:TAIR;Acc:AT1G56220]	0.423370343493915	0.493612401720479	1.09431147387391	6.36901266582984e-07
AT3G10020	N/A	AT3g10020/T22K18_16 [Source:UniProtKB/TrEMBL;Acc:Q9SR67]	0.214236643822865	0.939409487947229	1.09402027202608	1.94680809627837e-10
AT3G19390	RD21C	Probable cysteine protease RD21C [Source:UniProtKB/Swiss-Prot;Acc:Q9LT78]	-0.263937836600905	0.892041369721097	1.09392614146409	0.00103037548545355
AT1G75030	ATLP-3	At1g75030 [Source:UniProtKB/TrEMBL;Acc:Q9C9P9]	-0.0963020582263277	1	1.09388929823529	0.0088081695915644
AT3G11580	N/A	AP2/B3-like transcriptional factor family protein [Source:UniProtKB/TrEMBL;Acc:A0A1I9LT60]	-0.524135409223503	0.384096441321237	1.09380752704844	0.000105836858575186
AT1G59620	CW9	Disease resistance protein (CC-NBS-LRR class) family [Source:TAIR;Acc:AT1G59620]	0.346183001806892	0.879729016209045	1.09355968940588	8.64410946801862e-06
AT5G53110	N/A	Wall-associated receptor kinase and RING-finger domain-containing protein [Source:UniProtKB/TrEMBL;Acc:F4KJ04]	-0.0863839385891587	1	1.09331316489318	0.0049792619350124
AT1G15800	N/A	At1g15800 [Source:UniProtKB/TrEMBL;Acc:Q6NL17]	0.0864891514301254	1	1.0905990819879	9.9891760829045e-08
AT2G41100	CML12	Calmodulin-like protein 12 [Source:UniProtKB/Swiss-Prot;Acc:P25071]	0.274988740780757	1	1.08947572319045	0.00292064359817241
AT1G77210	STP14	Sugar transport protein 14 [Source:UniProtKB/Swiss-Prot;Acc:Q8GW61]	1.08575296799152	0.717284122034258	1.08824962534322	0.0170719986870055
AT1G75190	N/A	AT1G75190 protein [Source:UniProtKB/TrEMBL;Acc:Q9FRL0]	-0.106521547261593	1	1.0882363043087	0.000280503249793827
AT4G12450	N/A	At4g12450 [Source:UniProtKB/TrEMBL;Acc:Q9SU37]	-0.0228048494789006	1	1.08648441972205	0.0163893551988708
AT2G05440	ATGRP9	Glycine-rich protein 9 [Source:UniProtKB/TrEMBL;Acc:Q9SL23]	-0.096158240119578	1	1.08628257506687	0.0225008677537813
AT1G74440	N/A	Putative uncharacterized protein F1M20.12 [Source:UniProtKB/TrEMBL;Acc:Q9CA70]	0.12255100332186	1	1.08459323825332	1.29104750031103e-06
AT2G43150	N/A	Proline-rich extensin-like family protein [Source:UniProtKB/TrEMBL;Acc:Q9ZW80]	-0.0747629351252952	1	1.08436635566366	1.0466248447558e-06
AT4G21903	N/A	Protein DETOXIFICATION [Source:UniProtKB/TrEMBL;Acc:F4JKB8]	0.102458416667256	1	1.08393830312862	0.000844404539815098
AT1G25560	TEM1	AP2/ERF and B3 domain-containing transcription repressor TEM1 [Source:UniProtKB/Swiss-Prot;Acc:Q9C6M5]	-0.155664914995561	1	1.08283073155816	0.00207018396369192
AT5G37740	N/A	Calcium-dependent lipid-binding domain-containing protein [Source:UniProtKB/TrEMBL;Acc:F4K8L6]	0.066412460814019	1	1.08010827101147	6.23187989562913e-10
AT4G22305	SOBER1	Carboxylesterase SOBER1 [Source:UniProtKB/Swiss-Prot;Acc:Q84WK4]	0.132715108157239	1	1.07591610741622	8.83258966103363e-06
AT5G24470	APRR5	Two-component response regulator-like APRR5 [Source:UniProtKB/Swiss-Prot;Acc:Q6LA42]	-0.215402183746973	1	1.07486851643329	0.0197690819119808
AT3G60530	GATA4	GATA transcription factor 4 [Source:UniProtKB/Swiss-Prot;Acc:O49743]	-0.158734617753625	1	1.07370966015691	1.40238026752679e-05
AT1G12220	RPS5	Disease resistance protein [Source:UniProtKB/TrEMBL;Acc:Q56YM8]	0.0225593497062517	1	1.0641588148147	1.4155985237473e-06
AT2G38390	PER23	Peroxidase 23 [Source:UniProtKB/Swiss-Prot;Acc:O80912]	-0.117808713335081	1	1.06389683920989	0.0279280284930299
AT5G20550	N/A	At5g20550 [Source:UniProtKB/TrEMBL;Acc:Q8LF12]	0.202986641816239	0.938492225929006	1.06293964168301	0.0128822981179713
AT2G46450	CNGC12	Probable cyclic nucleotide-gated ion channel 12 [Source:UniProtKB/Swiss-Prot;Acc:Q8GWD2]	-2.00817040280839	0.760785365869923	1.0598082264888	1.1335684910524e-06
AT3G04210	N/A	At3g04210/T6K12_17 [Source:UniProtKB/TrEMBL;Acc:Q8H1N6]	0.145129732940932	1	1.05973350541762	9.6529479470639e-07
AT1G62770	PMEI9	Pectinesterase inhibitor 9 [Source:UniProtKB/Swiss-Prot;Acc:Q9SI72]	0.416900571660256	0.561848812372598	1.05970864193896	0.000108743582705094
AT4G18360	GLO5	Peroxisomal (S)-2-hydroxy-acid oxidase GLO5 [Source:UniProtKB/Swiss-Prot;Acc:O49506]	-0.0278572183270785	1	1.05964134763621	1.40238026752679e-05
AT4G24015	RHA4A	Probable E3 ubiquitin-protein ligase RHA4A [Source:UniProtKB/Swiss-Prot;Acc:Q84TF5]	0.473327889547115	0.278861554842727	1.05953717398281	0.000289400289283873
AT3G18560	N/A	AT3g18560/K24M9_5 [Source:UniProtKB/TrEMBL;Acc:Q9LII3]	0.0147800476156732	1	1.05359018825163	2.00143814942421e-05
AT3G22460	OASA2	O-acetylserine (thiol) lyase (OAS-TL) isoform A2 [Source:TAIR;Acc:AT3G22460]	0.0798776592243487	1	1.05357951834733	0.00188801036630492
AT5G24890	N/A	At5g24890 [Source:UniProtKB/TrEMBL;Acc:Q8L9W8]	0.275880322916908	0.783862547723288	1.05238906244957	7.77046419508353e-09
AT5G24780	VSP1	Vegetative storage protein 1 [Source:UniProtKB/Swiss-Prot;Acc:O49195]	0.197458677613779	1	1.05147960311089	0.00310040060004486
AT4G15260	N/A	At4g15260 [Source:UniProtKB/TrEMBL;Acc:Q8GYB0]	0.0875184099882564	1	1.0465334474521	4.12099043846256e-06
AT3G25610	ALA10	Phospholipid-transporting ATPase 10 [Source:UniProtKB/Swiss-Prot;Acc:Q9LI83]	-0.0342033958571272	1	1.04503709582162	2.6318618957729e-06
AT1G34420	N/A	F12K21.25 [Source:UniProtKB/TrEMBL;Acc:Q9LNK3]	-0.0418059395076931	1	1.04389900941664	9.62982561630868e-05
AT3G48970	HIPP31	Heavy metal-associated isoprenylated plant protein 31 [Source:UniProtKB/Swiss-Prot;Acc:Q84K70]	0.226339228050643	1	1.04030528259808	0.0140830939982174
AT1G78830	N/A	EP1-like glycoprotein 2 [Source:UniProtKB/Swiss-Prot;Acc:Q9ZVA2]	0.627170579903131	0.275190635748032	1.03982041461476	0.000300518098759695
AT5G39670	CML45	Probable calcium-binding protein CML45 [Source:UniProtKB/Swiss-Prot;Acc:Q93Z27]	-0.612331468941714	0.765104845572555	1.0387048793683	0.023782669116273
AT4G17800	AHL23	AT-hook motif nuclear-localized protein 23 [Source:UniProtKB/Swiss-Prot;Acc:O23620]	0.0214883090419558	1	1.03830390205082	0.0225913637402774
AT3G13760	N/A	Cysteine/Histidine-rich C1 domain family protein [Source:UniProtKB/TrEMBL;Acc:Q9LIC4]	-0.0221828886350271	1	1.03505322087163	0.0285186839204298
AT4G37520	PER50	Peroxidase 50 [Source:UniProtKB/Swiss-Prot;Acc:Q43731]	0.236686644810709	0.981869446612828	1.03405751680445	2.62351012373799e-06
AT5G19930	PGR	Protein PGR [Source:UniProtKB/Swiss-Prot;Acc:Q0WP96]	-0.162313183175676	1	1.03387278448944	3.56908996956792e-10
AT3G22930	CML11	Calmodulin-like protein 11 [Source:UniProtKB/Swiss-Prot;Acc:Q9LIK5]	-0.0454916183881065	1	1.03167357068821	0.000197828329847783
AT3G19580	AZF2	ZF2 [Source:UniProtKB/TrEMBL;Acc:A0A178VJ97]	-0.806822719421518	0.551054380008148	1.02974570062306	0.0479122578179869
AT5G17300	RVE1	Protein REVEILLE 1 [Source:UniProtKB/Swiss-Prot;Acc:F4KGY6]	0.485577291071314	0.791323722967515	1.02965523247055	0.00388176216101063
AT4G19420	N/A	Pectinacetylesterase family protein [Source:TAIR;Acc:AT4G19420]	0.176701582482923	1	1.02924963636196	2.78574139747642e-05
AT3G19030	N/A	AT3g19030/K13E13_15 [Source:UniProtKB/TrEMBL;Acc:Q9LJ63]	-0.163693265678948	1	1.02678705174851	0.015903185763562
AT1G76890	GT-2	Trihelix transcription factor GT-2 [Source:UniProtKB/Swiss-Prot;Acc:Q39117]	0.0867082576655578	1	1.02612527761779	6.9207740226045e-08
AT5G58650	PSY1	PSY1 [Source:UniProtKB/TrEMBL;Acc:A0A178UNK7]	-0.21327725985186	1	1.02348582737866	0.000247939847112385
AT2G36890	RAX2	Duplicated homeodomain-like superfamily protein [Source:TAIR;Acc:AT2G36890]	0.0939990670598783	1	1.02056653172918	0.000436297376484975
AT1G75040	PR5	Pathogenesis-related protein 5 [Source:UniProtKB/Swiss-Prot;Acc:P28493]	-1.55239275206554	0.23799225287615	1.01870037557766	0.00839797333392144
AT4G36850	N/A	PQ-loop repeat family protein / transmembrane family protein [Source:UniProtKB/TrEMBL;Acc:Q94AH7]	0.261607323100791	1	1.0154631444426	0.0253822433536483
AT5G14920	GASA14	Gibberellin-regulated protein 14 [Source:UniProtKB/Swiss-Prot;Acc:Q9LFR3]	0.414721499289427	0.536022431625048	1.01530205592772	5.62688865634846e-06
AT1G13750	PAP1	Probable inactive purple acid phosphatase 1 [Source:UniProtKB/Swiss-Prot;Acc:Q9LMX4]	-0.115171289311357	1	1.01475969292519	0.000226931638972267
AT3G29410	TPS25	Terpenoid synthase 25 [Source:UniProtKB/Swiss-Prot;Acc:Q9LIA1]	0.0104570773564122	1	1.01432391135775	0.0335044540997789
AT1G18390	N/A	Protein kinase superfamily protein [Source:TAIR;Acc:AT1G18390]	-0.116573698632693	1	1.01408831438555	0.000130459167171722
AT5G08790	NAC081	Protein ATAF2 [Source:UniProtKB/Swiss-Prot;Acc:Q9C598]	0.115067738806059	1	1.01347598917556	0.000339687908608648
AT1G30700	N/A	Berberine bridge enzyme-like 8 [Source:UniProtKB/Swiss-Prot;Acc:Q9SA85]	-0.26015667057487	0.992991910040764	1.0117380099123	0.0206602853663702
AT1G32170	XTH30	Probable xyloglucan endotransglucosylase/hydrolase protein 30 [Source:UniProtKB/Swiss-Prot;Acc:Q38908]	-5.43971877304209e-05	1	1.01071151210063	0.000462927647883402
AT2G17450	ATL44	Probable E3 ubiquitin-protein ligase ATL44 [Source:UniProtKB/Swiss-Prot;Acc:O22755]	0.0962510954710057	1	1.00814607950165	9.04087080433713e-06
AT5G61430	NAC100	NAC domain-containing protein 100 [Source:UniProtKB/Swiss-Prot;Acc:Q9FLJ2]	-0.0293591987398463	1	1.00702730272474	0.00481741265288871
AT5G62360	N/A	Plant invertase/pectin methylesterase inhibitor superfamily protein [Source:UniProtKB/TrEMBL;Acc:Q9LVA3]	0.0593346930115397	1	1.00541379545901	0.0426563199868459
AT4G14365	XBAT34	Putative E3 ubiquitin-protein ligase XBAT34 [Source:UniProtKB/Swiss-Prot;Acc:Q9FPH0]	0.980750345720662	0.00496054559900407	1.00501633034598	3.20550333781326e-05
AT5G53830	VQ33	VQ motif-containing protein 33 [Source:UniProtKB/Swiss-Prot;Acc:Q9FHZ3]	0.267670813963539	1	1.0042029623442	0.0042555221806054
AT4G13830	ATJ20	Chaperone protein dnaJ 20, chloroplastic [Source:UniProtKB/Swiss-Prot;Acc:Q9SDN0]	0.362186352634355	0.621879043133132	1.00324300380935	7.41087079129332e-07
AT4G38550	N/A	Arabidopsis phospholipase-like protein (PEARLI 4) family [Source:TAIR;Acc:AT4G38550]	0.0784192025503169	1	1.00231148165369	1.95511671602694e-05
AT2G29420	GSTU7	Glutathione S-transferase U7 [Source:UniProtKB/Swiss-Prot;Acc:Q9ZW24]	0.116035002195528	1	-1.00289582336329	4.39459540668389e-13
AT1G73480	N/A	Alpha/beta-Hydrolases superfamily protein [Source:UniProtKB/TrEMBL;Acc:Q94AM5]	0.204418646752681	1	-1.0060029289479	2.54297500276214e-05
AT3G53230	CDC48D	Cell division control protein 48 homolog D [Source:UniProtKB/Swiss-Prot;Acc:Q9SCN8]	-0.245963206035172	0.769133437793145	-1.00720714435687	8.71699601861204e-10
AT3G19270	CYP707A4	CYP707A4 [Source:UniProtKB/TrEMBL;Acc:A0A178VA28]	-0.0705339233948245	1	-1.00791111770261	0.0364833588871027
AT3G25230	ROF1	Peptidylprolyl isomerase [Source:UniProtKB/TrEMBL;Acc:B3H746]	-0.222046171550514	0.943450330646565	-1.00833772507729	5.90757217546907e-08
AT5G35320	N/A	Putative uncharacterized protein [Source:UniProtKB/TrEMBL;Acc:O65233]	-0.0915478649712312	1	-1.00954228447988	2.39011306889359e-08
AT3G08040	DTX43	Protein DETOXIFICATION 43 [Source:UniProtKB/Swiss-Prot;Acc:Q9SFB0]	0.326163949008308	0.481318554451041	-1.00961066234404	1.06147676850014e-07
AT4G38840	N/A	At4g38840 [Source:UniProtKB/TrEMBL;Acc:Q9T0J2]	0.85646300546771	0.711488156010397	-1.01005087280713	0.00260539321816986
AT2G46310	CRF5	Ethylene-responsive transcription factor CRF5 [Source:UniProtKB/Swiss-Prot;Acc:O82339]	-0.140308746594855	1	-1.01209537361472	8.18102234866048e-05
AT1G75280	N/A	Isoflavone reductase homolog P3 [Source:UniProtKB/Swiss-Prot;Acc:P52577]	0.290264649568044	0.595690991160417	-1.01625425516285	1.48700233259512e-10
AT5G48880	KAT5	PKT2 [Source:UniProtKB/TrEMBL;Acc:A0A178UEC0]	-0.590170515918203	0.0957599863464501	-1.0199883793245	2.20311028904727e-06
AT5G50950	FUM2	AT5G50950 protein [Source:UniProtKB/TrEMBL;Acc:B9DFR5]	-0.134600529570713	1	-1.02659553991957	5.99358003990175e-06
AT1G01120	KCS1	3-ketoacyl-CoA synthase [Source:UniProtKB/TrEMBL;Acc:A0A178W124]	-0.212974277710338	0.903572258619073	-1.02786837766372	2.72113040765949e-10
AT3G44510	N/A	Alpha/beta-Hydrolases superfamily protein [Source:UniProtKB/TrEMBL;Acc:F4J341]	-0.102947910236714	1	-1.0301347365257	0.0123380991365966
AT5G17780	N/A	alpha/beta-Hydrolases superfamily protein [Source:TAIR;Acc:AT5G17780]	-0.940846471727401	0.0385485524624128	-1.0305579367072	0.000555566925912689
AT1G74290	N/A	Esterase/lipase/thioesterase family protein [Source:UniProtKB/TrEMBL;Acc:Q9C914]	-1.47948519799067	0.89734963608038	-1.03101136039009	0.000181480301347912
AT1G18870	ICS2	Isochorismate synthase 2, chloroplastic [Source:UniProtKB/Swiss-Prot;Acc:Q9M9V6]	-0.556988222746568	0.583555057264652	-1.03539376861539	0.0124571989304244
AT3G16690	SWEET16	Nodulin MtN3 family protein [Source:UniProtKB/TrEMBL;Acc:A0A1I9LLQ5]	-0.170483902311355	1	-1.0439497947108	0.00159660413737495
AT4G35320	N/A	AT4g35320/F23E12_120 [Source:UniProtKB/TrEMBL;Acc:Q9ASZ6]	-0.146025661037868	1	-1.04492033619517	7.40194028415058e-09
AT4G17970	ALMT12	Aluminum-activated malate transporter 12 [Source:UniProtKB/Swiss-Prot;Acc:O49696]	-0.38185891780275	0.943450330646565	-1.04555442228913	0.0040012211934544
AT3G55230	DIR24	Dirigent protein 24 [Source:UniProtKB/Swiss-Prot;Acc:Q9M3C8]	-0.529740259942972	0.0330013228324641	-1.04815074350125	0.000156337862139041
AT3G52740	BIC1	Protein BIC1 [Source:UniProtKB/Swiss-Prot;Acc:Q9LXJ1]	-0.518344835275924	0.154834040663599	-1.0485860888879	4.27764586526146e-06
AT1G79410	43378	Organic cation/carnitine transporter 5 [Source:UniProtKB/Swiss-Prot;Acc:Q9SAK7]	-0.0667460775189137	1	-1.05019320708568	4.0208340834099e-09
AT1G78990	N/A	HXXXD-type acyl-transferase [Source:UniProtKB/TrEMBL;Acc:F4IDH0]	-0.0686258384435023	1	-1.05390402486328	0.0034614398188256
AT3G48700	CXE13	Probable carboxylesterase 13 [Source:UniProtKB/Swiss-Prot;Acc:Q9SMM9]	-0.123971737038091	1	-1.0545167690783	0.00583687991453622
AT5G61270	BHLH72	Transcription factor PIF7 [Source:UniProtKB/Swiss-Prot;Acc:Q570R7]	0.148388902197629	1	-1.05465210684435	8.18013364493999e-06
AT3G61920	N/A	At3g61920 [Source:UniProtKB/TrEMBL;Acc:Q9M273]	0.740260503152533	0.236364894554767	-1.05740764534623	0.0383498265113125
AT3G56290	N/A	Potassium transporter [Source:UniProtKB/TrEMBL;Acc:Q9LYL4]	-0.538388510578738	0.40620338743356	-1.06361991545981	4.07730769235655e-05
AT3G25190	N/A	Vacuolar iron transporter homolog 2.1 [Source:UniProtKB/Swiss-Prot;Acc:Q9LSF6]	-0.151707567576806	1	-1.06626749085856	9.86987066102975e-05
AT2G19310	HSP18.5	18.5 kDa class IV heat shock protein [Source:UniProtKB/Swiss-Prot;Acc:O64564]	0.0720265751099291	1	-1.06716846227242	2.59776726355464e-07
AT1G63930	ROH1	At1g63930 [Source:UniProtKB/TrEMBL;Acc:Q9CAK4]	-0.279885501887369	1	-1.07370346563641	0.0169929005607125
AT5G43860	CLH2	Chlorophyllase-2, chloroplastic [Source:UniProtKB/Swiss-Prot;Acc:Q9M7I7]	0.11081578387724	1	-1.07769501400077	0.000379384015001691
AT1G80760	NIP6-1	Aquaporin NIP6-1 [Source:UniProtKB/Swiss-Prot;Acc:Q9SAI4]	0.542869070383766	0.281742002760427	-1.0804244720505	2.53454194813967e-06
AT5G14840	N/A	N/A	0.0417755774402211	1	-1.08504326530507	0.000173067802787837
AT4G32208	N/A	Heat shock protein 70 family protein [Source:UniProtKB/TrEMBL;Acc:B3H683]	-0.18210048750958	1	-1.09176597157039	4.11713504200519e-07
AT5G17000	N/A	AT5g16970/F2K13_120 [Source:UniProtKB/TrEMBL;Acc:Q93Z72]	0.0362730245347441	1	-1.09359426712084	3.94428983065401e-18
AT4G02850	N/A	At4g02850 [Source:UniProtKB/TrEMBL;Acc:Q66GM9]	0.18966443855132	1	-1.0959439420768	2.6258592553891e-05
AT2G39710	N/A	Cysteine-rich peptide family protein [Source:UniProtKB/TrEMBL;Acc:O22282]	0.0773927395719944	1	-1.10313874839897	5.85999659384365e-05
AT3G12830	SAUR72	Auxin-responsive protein SAUR72 [Source:UniProtKB/Swiss-Prot;Acc:Q9LTV3]	-0.323964564886822	1	-1.1070719071988	0.0247131805090531
AT5G45820	CIPK20	CBL-interacting serine/threonine-protein kinase 20 [Source:UniProtKB/Swiss-Prot;Acc:Q9FJ54]	0.416506313291469	1	-1.10876043647737	0.00805947489116136
AT1G61930	N/A	At1g61930 [Source:UniProtKB/TrEMBL;Acc:O80698]	0.0667343904189437	1	-1.1226529646859	0.0124906295519888
AT2G38300	N/A	Myb-like HTH transcriptional regulator-like protein [Source:UniProtKB/TrEMBL;Acc:Q8GYE4]	-0.2379647464367	0.95996013548092	-1.12600649725309	2.62033470544044e-06
AT4G17340	TIP2-2	TIP2 [Source:UniProtKB/TrEMBL;Acc:A0A178UVY8]	-0.516094916602349	0.309858427030398	-1.12738592187586	2.01519253475048e-06
AT3G12920	BRG3	Probable BOI-related E3 ubiquitin-protein ligase 3 [Source:UniProtKB/Swiss-Prot;Acc:Q9LDD1]	-0.0378734004438216	1	-1.1275005985344	3.95347042924529e-12
AT1G73010	PS2	Inorganic pyrophosphatase 1 [Source:UniProtKB/Swiss-Prot;Acc:Q67YC0]	0.0512154843903618	1	-1.13464392845529	0.00108114624819266
AT3G21670	NPF6.4	Protein NRT1/ PTR FAMILY 6.4 [Source:UniProtKB/Swiss-Prot;Acc:Q9LVE0]	-0.399049890789186	0.941357766767361	-1.13716578831348	0.000250709961687291
AT3G24020	DIR16	Dirigent protein [Source:UniProtKB/TrEMBL;Acc:A0A178V7A9]	-0.473443868373578	0.0873581786038435	-1.13812060080719	0.0108846586002554
AT4G19460	N/A	Glycosyltransferase [Source:UniProtKB/TrEMBL;Acc:F4JT73]	-0.135854557353937	1	-1.14423366536308	0.00024532016419083
AT2G21320	BBX18	B-box zinc finger protein 18 [Source:UniProtKB/Swiss-Prot;Acc:Q9SJU5]	0.205864184320821	1	-1.14480411541882	6.99865541548086e-05
AT3G21150	BBX32	B-box zinc finger protein 32 [Source:UniProtKB/Swiss-Prot;Acc:Q9LJB7]	-0.678164327306165	0.816213201479252	-1.14690629123971	0.0172927948154721
AT2G46660	CYP78A6	Cytochrome P450 78A6 [Source:UniProtKB/Swiss-Prot;Acc:Q9ZNR0]	0.45660138133675	0.944305497030921	-1.14696785690916	0.00666358022591713
AT2G41150	N/A	unknown protein; FUNCTIONS IN: molecular_function unknown; INVOLVED IN: biological_process unknown; LOCATED IN: endomembrane system; EXPRESSED IN: leaf; BEST Arabidopsis thaliana protein match is: unknown protein (TAIR:AT3G56750.1); Has 57 Blast hit /.../7 proteins in 12 species: Archae - 0; Bacteria - 0; Metazoa - 0; Fungi - 0; Plants - 56; Viruses - 0; Other Eukaryotes - 1 (source: NCBI BLink).…	-0.156954073114876	1	-1.14970030195997	0.000503502178932077
AT2G37180	PIP2-3	Aquaporin PIP2-3 [Source:UniProtKB/Swiss-Prot;Acc:P30302]	-0.434389202946163	0.0405497719358368	-1.15537718977081	7.36311984104612e-18
AT4G27310	N/A	BBX28 [Source:UniProtKB/TrEMBL;Acc:A0A178V4D3]	-0.600968507477839	0.317927364537167	-1.15592095307054	1.31130879708818e-05
AT1G22770	GI	Protein GIGANTEA [Source:UniProtKB/Swiss-Prot;Acc:Q9SQI2]	-0.677965317187176	0.0802909358150213	-1.15625385865602	2.02535466669419e-06
AT4G30400	ATL13	RING-H2 finger protein ATL13 [Source:UniProtKB/Swiss-Prot;Acc:Q940Q4]	-0.151122746034495	1	-1.15950852073862	8.5577777931602e-07
AT1G64780	AMT1-2	Ammonium transporter 1 member 2 [Source:UniProtKB/Swiss-Prot;Acc:Q9ZPJ8]	-0.169543496494002	1	-1.17565497769734	0.000728073141763782
AT3G29030	EXPA5	At3g29030 [Source:UniProtKB/TrEMBL;Acc:Q1ECM3]	-0.607570215973018	1	-1.17632810819224	0.000833316085846046
AT2G07732	N/A	Ribulose bisphosphate carboxylase large chain, catalytic domain [Source:UniProtKB/TrEMBL;Acc:F4INE2]	-0.0530056035376397	1	-1.17683655658467	1.79996507278291e-05
AT5G62920	ARR6	ARR6 [Source:UniProtKB/TrEMBL;Acc:Q0WSS6]	-0.0812211747767809	1	-1.176926003051	2.74771908486727e-05
AT4G01870	N/A	tolB protein-related [Source:TAIR;Acc:AT4G01870]	0.126244000210056	1	-1.18062263652053	2.3302771549744e-05
AT1G62510	N/A	At1g62510 [Source:UniProtKB/TrEMBL;Acc:Q9SXE6]	0.234417443669264	1	-1.19486220721229	0.000163721358630812
AT3G08730	ATPK1	Protein-serine kinase 1 [Source:UniProtKB/TrEMBL;Acc:A0A178VLF0]	-0.0805368921922398	1	-1.20089436352438	6.57405314474399e-09
AT2G46240	BAG6	BAG family molecular chaperone regulator 6 [Source:UniProtKB/Swiss-Prot;Acc:O82345]	-0.121988602278704	1	-1.20268671249463	5.69275700756114e-16
AT5G60890	MYB34	Transcription factor MYB34 [Source:UniProtKB/Swiss-Prot;Acc:O64399]	0.0880708506525322	1	-1.20375586928533	3.34398414501372e-07
AT1G70985	N/A	Hydroxyproline-rich glycoprotein family protein [Source:UniProtKB/TrEMBL;Acc:Q8LGG2]	0.0810519499779758	1	-1.20902431721159	1.11147488392431e-05
AT1G69526	N/A	S-adenosyl-L-methionine-dependent methyltransferases superfamily protein [Source:UniProtKB/TrEMBL;Acc:F4I261]	-0.414571320613413	0.72132682054548	-1.21335397989021	0.000126461471460559
AT1G10370	GSTU17	Glutathione S-transferase U17 [Source:UniProtKB/Swiss-Prot;Acc:Q9FUS8]	-0.601421388122392	0.287422998692476	-1.22058453751489	6.46143808240501e-06
AT4G03400	DFL2	Indole-3-acetic acid-amido synthetase GH3.10 [Source:UniProtKB/Swiss-Prot;Acc:Q9ZNS2]	-0.0918622456981733	1	-1.22511014481055	1.93484333781941e-09
AT2G25140	CLPB4	Chaperone protein ClpB4, mitochondrial [Source:UniProtKB/Swiss-Prot;Acc:Q8VYJ7]	-0.234017731201508	0.852084592291408	-1.22949190586866	1.85889941774035e-13
AT5G20190	N/A	Tetratricopeptide repeat domain-containing protein [Source:UniProtKB/TrEMBL;Acc:F4K464]	-0.0361290112171557	1	-1.2323515233978	1.49783366174731e-18
AT5G02810	APRR7	Two-component response regulator-like APRR7 [Source:UniProtKB/Swiss-Prot;Acc:Q93WK5]	-0.360942035564694	0.85869245194161	-1.23869403434882	4.45114177172999e-06
AT4G04020	PAP1	Probable plastid-lipid-associated protein 1, chloroplastic [Source:UniProtKB/Swiss-Prot;Acc:O81439]	0.204886832259394	1	-1.24663971440743	6.52779363935613e-11
AT5G62430	CDF1	Cyclic dof factor 1 [Source:UniProtKB/Swiss-Prot;Acc:Q8W1E3]	-0.487592719164039	0.540800221310146	-1.24783279357448	3.65257719809671e-07
AT4G31870	GPX7	Putative glutathione peroxidase 7, chloroplastic [Source:UniProtKB/Swiss-Prot;Acc:Q9SZ54]	-0.194781381885968	1	-1.24957779887851	0.00747102974337662
AT1G22690	GASA9	Gibberellin-regulated protein 9 [Source:UniProtKB/Swiss-Prot;Acc:Q8GWK5]	0.47420860612008	1	-1.2500340575359	1.39624766704372e-13
AT5G59130	SBT4.11	Subtilisin-like protease SBT4.11 [Source:UniProtKB/Swiss-Prot;Acc:Q9FIG1]	-1.82609828300835	1	-1.2525967943675	8.6819087195226e-06
AT2G47180	GOLS1	Galactinol synthase 1 [Source:UniProtKB/Swiss-Prot;Acc:O22893]	0.0835193022721159	1	-1.26976425268154	7.76950707604396e-09
AT1G08650	PPCK1	Phosphoenolpyruvate carboxylase kinase 1 [Source:UniProtKB/Swiss-Prot;Acc:Q9SPK4]	0.228639982696561	0.748983610495765	-1.26981961927864	2.84285331808079e-16
AT5G48850	SDI1	ATSDI1 [Source:UniProtKB/TrEMBL;Acc:A0A178UKA2]	0.481517466424997	0.260777467340693	-1.28078625965553	1.81197070709652e-12
AT1G07350	SR45A	Serine/arginine-rich splicing factor SR45a [Source:UniProtKB/Swiss-Prot;Acc:Q84TH4]	-0.309445563005814	0.574222063240499	-1.28551044286467	3.86622037275543e-15
AT4G35970	APX5	L-ascorbate peroxidase 5, peroxisomal [Source:UniProtKB/Swiss-Prot;Acc:Q7XZP5]	-0.0575274705033919	1	-1.29118175983199	0.00361751866012259
AT1G78070	N/A	At1g78070/F28K19_28 [Source:UniProtKB/TrEMBL;Acc:Q94JT6]	-0.218740532203144	0.992909751216817	-1.29687498904743	1.339868425903e-10
AT1G32900	GBSS1	Granule-bound starch synthase 1, chloroplastic/amyloplastic [Source:UniProtKB/Swiss-Prot;Acc:Q9MAQ0]	0.15611595937716	1	-1.2980505395976	0.000162277994612825
AT3G14440	NCED3	9-cis-epoxycarotenoid dioxygenase NCED3, chloroplastic [Source:UniProtKB/Swiss-Prot;Acc:Q9LRR7]	-0.499548653434042	1	-1.30352747968007	0.0334548974003163
AT4G32800	ERF043	Ethylene-responsive transcription factor ERF043 [Source:UniProtKB/Swiss-Prot;Acc:Q9M080]	-0.0843975693013151	1	-1.30764658404042	8.6732044134677e-05
AT5G12050	N/A	Protein BIG GRAIN 1-like D [Source:UniProtKB/Swiss-Prot;Acc:Q9LYH0]	-0.381736638692802	0.852878605975871	-1.31929631953153	2.49023714337301e-06
AT4G28720	YUC8	Flavin-containing monooxygenase [Source:UniProtKB/TrEMBL;Acc:A0A178V2K9]	-0.335081725642214	1	-1.32972832084596	0.00845546508027141
AT3G07090	N/A	PPPDE putative thiol peptidase family protein [Source:UniProtKB/TrEMBL;Acc:Q9SFT9]	-0.3109499219566	0.638397067414108	-1.33294041377202	2.96793591895288e-14
AT5G15950	SAMDC2	S-adenosylmethionine decarboxylase proenzyme 2 [Source:UniProtKB/Swiss-Prot;Acc:Q9S7T9]	-0.62691930653641	0.0240714414019057	-1.33597772096075	2.51719242125295e-13
AT3G47500	CDF3	Cyclic dof factor 3 [Source:UniProtKB/Swiss-Prot;Acc:Q8LFV3]	-0.439970259044431	0.783862547723288	-1.34678061762846	8.8513108498261e-06
AT5G24030	SLAH3	S-type anion channel SLAH3 [Source:UniProtKB/Swiss-Prot;Acc:Q9FLV9]	0.26343845693256	0.644927613195645	-1.35366716586258	3.78576236095459e-18
AT3G16050	PDX12	Pyridoxal 5'-phosphate synthase-like subunit PDX1.2 [Source:UniProtKB/Swiss-Prot;Acc:Q9ZNR6]	-0.280462600942237	0.551054380008148	-1.36219511373234	1.47029272484187e-20
AT1G62280	SLAH1	SLAH1 [Source:UniProtKB/TrEMBL;Acc:A0A178W8P4]	0.363516705516949	0.566761316561206	-1.37345278062958	0.041009142171684
AT3G44450	BIC2	Protein BIC2 [Source:UniProtKB/Swiss-Prot;Acc:Q9M280]	-0.35388622946596	0.933073542002619	-1.37709872565919	1.0774116148335e-09
AT3G15340	PPI2	PPI2 [Source:UniProtKB/TrEMBL;Acc:A0A178VC28]	-0.335393928485919	0.814858638874826	-1.3840778025217	8.66872473822124e-05
AT1G78100	N/A	AUF1 [Source:UniProtKB/TrEMBL;Acc:A0A178VZX8]	0.105657382654673	1	-1.38612735933651	1.91564360090528e-22
AT1G30070	N/A	SGS domain-containing protein [Source:UniProtKB/TrEMBL;Acc:F4I4Q9]	-0.134838889461656	1	-1.3949405359498	2.58574112143016e-14
AT2G23000	SCPL10	Scpl10 [Source:UniProtKB/TrEMBL;Acc:A0A178VYK6]	-0.175049054257854	1	-1.40472694094104	4.11187882588305e-11
AT3G23410	FAO3	Long-chain-alcohol oxidase FAO3 [Source:UniProtKB/Swiss-Prot;Acc:Q9LW56]	-0.266024935752856	0.925375288834009	-1.40518569342658	3.83382083359699e-12
AT4G35640	SAT4	SERAT3 [Source:UniProtKB/TrEMBL;Acc:A0A178USX0]	0.554944542730302	0.857242938965184	-1.415943988759	2.21344714890201e-05
AT2G33380	PXG3	Probable peroxygenase 3 [Source:UniProtKB/Swiss-Prot;Acc:O22788]	1.0846849706972	0.8117162924205	-1.42840788846016	9.35258847544273e-06
AT5G56010	HSP90-3	Heat shock protein 90-3 [Source:UniProtKB/Swiss-Prot;Acc:P51818]	-0.356939300655674	0.712130672184405	-1.43899030011517	4.11187882588305e-11
AT2G40475	N/A	Expressed protein [Source:UniProtKB/TrEMBL;Acc:Q8RYE6]	-0.118458229793807	1	-1.44524854521015	2.68638822341861e-05
AT1G76240	N/A	At1g76240 [Source:UniProtKB/TrEMBL;Acc:Q501A3]	-0.570782195651593	0.662708979778475	-1.44921117825484	9.65488148412326e-05
AT1G58520	RXW8	CSC1-like protein RXW8 [Source:UniProtKB/Swiss-Prot;Acc:F4IBD7]	-0.21025938865487	1	-1.46028866099994	2.68638822341861e-05
AT1G26210	ATSOFL1	At1g26210 [Source:UniProtKB/TrEMBL;Acc:Q67YG7]	-0.268944732261061	1	-1.46670872562504	4.2671597292031e-10
AT2G20570	GPRI1	Transcription activator GLK1 [Source:UniProtKB/TrEMBL;Acc:F4IVF9]	-0.824670795205618	0.0780057073853917	-1.48237297260456	1.36958663493644e-25
AT3G24460	N/A	AT3g24470/MXP5_4 [Source:UniProtKB/TrEMBL;Acc:Q8VZI4]	0.250524857876531	1	-1.48647296760605	0.000292660121362588
AT5G56030	HSP81-2	Heat shock protein 81-2 [Source:UniProtKB/TrEMBL;Acc:F4K6B6]	-0.328082910338275	0.79163512111041	-1.54166157982081	1.66602478202524e-12
AT3G08970	ERDJ3A	DNAJ heat shock N-terminal domain-containing protein [Source:UniProtKB/TrEMBL;Acc:A0A178VJB6]	-0.384469820234134	0.908425775896288	-1.56759693793273	8.6949250037848e-07
AT5G49480	ATCP1	AT5g49480 [Source:UniProtKB/TrEMBL;Acc:Q9FDX6]	-0.422976100346627	0.406031529184014	-1.61779378216477	9.16614842077053e-17
AT5G64170	LNK1	Protein LNK1 [Source:UniProtKB/Swiss-Prot;Acc:A8MQN2]	-0.614406169352669	0.242274255361107	-1.62944311934585	1.50754616942326e-10
AT5G51470	N/A	Auxin-responsive GH3 family protein [Source:UniProtKB/TrEMBL;Acc:Q9FHN7]	0.0590753041035575	1	-1.67110657795898	0.0112015170444921
AT1G20070	N/A	Putative uncharacterized protein At1g20070 [Source:UniProtKB/TrEMBL;Acc:Q9LNT3]	-0.142071048142423	1	-1.68526505426533	5.51103560459164e-07
AT2G32120	HSP70-8	Heat shock 70 kDa protein 8 [Source:UniProtKB/Swiss-Prot;Acc:Q9SKY8]	0.0147506475469367	1	-1.6864543464138	4.11187882588305e-11
AT5G44050	DTX28	Protein DETOXIFICATION 28 [Source:UniProtKB/Swiss-Prot;Acc:Q9FNC1]	0.125622117289909	1	-1.70741198159438	6.62113439504149e-12
AT4G16563	N/A	Probable aspartyl protease At4g16563 [Source:UniProtKB/Swiss-Prot;Acc:Q940R4]	0.133884529398014	1	-1.72463619919375	4.53841721250869e-12
AT2G29490	GSTU1	Glutathione S-transferase U1 [Source:UniProtKB/Swiss-Prot;Acc:Q9ZW30]	0.295224172912487	0.483753706187028	-1.72869483188216	1.41592525050532e-19
AT3G24500	MBF1C	MBF1C [Source:UniProtKB/TrEMBL;Acc:A0A178VDH9]	-0.726277653075557	0.0145894714853087	-1.75201544973815	3.00980246759483e-18
AT5G58770	N/A	Dehydrodolichyl diphosphate synthase 2 [Source:UniProtKB/Swiss-Prot;Acc:Q56Y11]	-0.637218909141464	0.769133437793145	-1.76724154699191	1.02693561413702e-06
AT5G64510	TIN1	Putative uncharacterized protein At5g64510 [Source:UniProtKB/TrEMBL;Acc:Q84JN2]	-0.609646661356277	0.206569594797364	-1.84199445888335	7.45216079291807e-14
AT5G24150	SQE5	Squalene epoxidase 5 [Source:UniProtKB/Swiss-Prot;Acc:O65404]	-0.0428280424861164	1	-1.88411849272208	0.00157230598018388
AT1G23200	PME6	Probable pectinesterase/pectinesterase inhibitor 6 [Source:UniProtKB/Swiss-Prot;Acc:O49298]	-0.416874245826641	0.878797848556367	-1.88822325113498	0.00301736060453598
AT5G12110	N/A	At5g12110 [Source:UniProtKB/TrEMBL;Acc:Q29PY2]	0.135968807211393	1	-1.88941501606724	4.30396472843456e-31
AT3G28740	CYP81D11	Cytochrome P450 81D11 [Source:UniProtKB/Swiss-Prot;Acc:Q9LHA1]	0.00774488025597355	1	-1.90132370777301	3.84194273322609e-10
AT1G04180	YUC9	Flavin-containing monooxygenase [Source:UniProtKB/TrEMBL;Acc:A0A178WB22]	-0.309983793497582	0.962701624644178	-1.90199239890999	0.0107792810685342
AT5G61350	N/A	Probable receptor-like protein kinase At5g61350 [Source:UniProtKB/Swiss-Prot;Acc:Q9FLJ8]	-0.324122340415801	0.978705957507132	-1.90369136491105	5.7544517393037e-09
AT2G44940	ERF034	Ethylene-responsive transcription factor ERF034 [Source:UniProtKB/Swiss-Prot;Acc:Q8LBQ7]	-0.0620736949913309	1	-1.95070823335998	1.25617897445276e-08
AT3G14200	N/A	Chaperone DnaJ-domain superfamily protein [Source:UniProtKB/TrEMBL;Acc:Q9LJG5]	-0.743347753500965	0.0572097435888554	-1.98420108268783	1.07334579310281e-16
AT1G17870	EGY3	Probable zinc metallopeptidase EGY3, chloroplastic [Source:UniProtKB/Swiss-Prot;Acc:Q9LMU1]	-0.0413004724689676	1	-2.02987643472524	2.43932509596567e-10
AT2G27420	N/A	Cysteine proteinase [Source:UniProtKB/TrEMBL;Acc:Q9ZQH7]	-0.562078831175512	1	-2.05169248009221	1.32741138400462e-06
AT5G50800	SWEET13	Bidirectional sugar transporter SWEET [Source:UniProtKB/TrEMBL;Acc:A0A178UJY5]	-0.24835179407293	1	-2.10030587928249	7.22318639316948e-07
AT5G22140	N/A	FAD/NAD(P)-binding oxidoreductase family protein [Source:UniProtKB/TrEMBL;Acc:Q9C574]	-0.148264852653272	1	-2.17840106870572	2.04707374654281e-06
AT4G12400	HOP3	Hsp70-Hsp90 organizing protein 3 [Source:UniProtKB/Swiss-Prot;Acc:Q9STH1]	-0.363228027576282	0.654924411430056	-2.20691221450266	3.58937767866938e-26
AT1G78340	GSTU22	Glutathione S-transferase U22 [Source:UniProtKB/Swiss-Prot;Acc:Q8GYM1]	-0.295052755783963	0.938882480595861	-2.24569185673229	0.0260523633413352
AT3G09350	FES1A	Fes1A [Source:UniProtKB/TrEMBL;Acc:Q84J81]	-0.281483921859176	0.886416373536984	-2.26983335813233	9.7681918613117e-29
AT3G09440	HSP70-3	Heat shock protein 70 (Hsp 70) family protein [Source:UniProtKB/TrEMBL;Acc:A0A178VI76]	-0.512288624619579	0.528092671899967	-2.28766748140262	6.66438955367091e-18
AT4G01080	TBL26	Protein trichome birefringence-like 26 [Source:UniProtKB/Swiss-Prot;Acc:O04621]	-0.197761319841976	1	-2.41030798464829	3.3403484072515e-07
AT2G20560	N/A	At2g20560/T13C7.15 [Source:UniProtKB/TrEMBL;Acc:Q9SIL3]	-0.452294341085794	0.154834040663599	-2.41543935776055	8.87513471891942e-47
AT3G53830	N/A	Regulator of chromosome condensation (RCC1) family protein [Source:UniProtKB/TrEMBL;Acc:A0A1I9LSN7]	-0.77108762271092	0.0810669730826989	-2.4586469406673	1.44624736241816e-21
AT1G59860	HSP17.6A	17.6 kDa class I heat shock protein 1 [Source:UniProtKB/Swiss-Prot;Acc:Q9XIE3]	-0.386752497649996	0.911190677949163	-2.54801041727901	6.73306001132373e-18
AT1G17180	GSTU25	Glutathione S-transferase U25 [Source:UniProtKB/Swiss-Prot;Acc:Q9SHH7]	-0.427524221226809	1	-2.64261295211653	0.00677886827050468
AT2G15490	UGT73B4	Glycosyltransferase [Source:UniProtKB/TrEMBL;Acc:A0A178VNQ8]	-0.342993182798355	1	-2.68016858820812	5.64670997693155e-06
AT1G57590	PAE2	Pectin acetylesterase 2 [Source:UniProtKB/Swiss-Prot;Acc:F4I839]	-0.435565859574128	0.92695916336371	-2.74232488679561	4.15110405348335e-11
AT4G15248	MIP1A	B-box domain protein 30 [Source:UniProtKB/Swiss-Prot;Acc:Q1G3I2]	-0.938444354009064	0.424188760320721	-2.75828117193649	6.35697873085719e-09
AT5G48570	FKBP65	Peptidyl-prolyl cis-trans isomerase FKBP65 [Source:UniProtKB/Swiss-Prot;Acc:Q9FJL3]	0.0516685514327847	1	-2.83192719845729	3.78491228678241e-40
AT1G17170	GSTU24	Glutathione S-transferase U24 [Source:UniProtKB/Swiss-Prot;Acc:Q9SHH6]	0.0481619089585963	1	-2.86062242767246	3.76813672620311e-08
AT1G02820	LEA2	LEA3 [Source:UniProtKB/TrEMBL;Acc:A0A178WJ88]	-0.648247701593254	1	-2.87801023189357	2.31068658636565e-13
AT2G36750	UGT73C1	UDP-glycosyltransferase 73C1 [Source:UniProtKB/Swiss-Prot;Acc:Q9ZQ99]	0.469035022102878	1	-2.89151997089952	3.02615488473079e-21
AT1G74310	CLPB1	Chaperone protein ClpB1 [Source:UniProtKB/Swiss-Prot;Acc:P42730]	-0.638310569493109	0.352364442229476	-2.95813290277942	4.68923743310536e-24
AT5G52640	HSP90-1	Heat shock protein 90-1 [Source:UniProtKB/Swiss-Prot;Acc:P27323]	-0.339410775278117	0.94624942170491	-2.986135745826	1.29611991475532e-25
AT3G09450	N/A	F3L24.34 protein [Source:UniProtKB/TrEMBL;Acc:Q9S710]	0.48721171425139	1	-3.01835402213409	2.48357046038689e-16
AT1G05680	UGT74E2	Glycosyltransferase [Source:UniProtKB/TrEMBL;Acc:A0A0K1SBE8]	0.131750360911975	1	-3.03576026828065	4.43589780328244e-17
AT2G29500	HSP17.6B	17.6 kDa class I heat shock protein 2 [Source:UniProtKB/Swiss-Prot;Acc:Q9ZW31]	0.280404883956746	1	-3.13303436275845	9.70467733013088e-22
AT3G12580	MED37C	Probable mediator of RNA polymerase II transcription subunit 37c [Source:UniProtKB/Swiss-Prot;Acc:Q9LHA8]	-0.621898720446714	0.185836685268617	-3.19266660815854	5.37824417656172e-38
AT5G51440	HSP23.5	23.5 kDa heat shock protein, mitochondrial [Source:UniProtKB/Swiss-Prot;Acc:Q9FGM9]	-0.356927984426312	0.754876531110523	-3.2625818427472	1.49205654605972e-43
AT1G07400	HSP17.8	17.8 kDa class I heat shock protein [Source:UniProtKB/Swiss-Prot;Acc:Q9LNW0]	-0.440965659370538	0.940383686542615	-4.0100340509437	1.36123734304254e-33
AT1G54050	HSP17.4B	17.4 kDa class III heat shock protein [Source:UniProtKB/Swiss-Prot;Acc:Q9SYG1]	-1.21648078207882	0.242601035093448	-4.13194960984317	1.48884903954408e-18
AT4G15380	CYP705A4	Cytochrome P450, family 705, subfamily A, polypeptide 4 [Source:UniProtKB/TrEMBL;Acc:Q8L7H7]	-0.0778629786641398	1	-4.16810298534771	0.0345373440940384
AT1G05250	PER1	Peroxidase 2 [Source:UniProtKB/Swiss-Prot;Acc:Q67Z07]	-0.34892019316128	0.870552705433414	-4.37927549126506	0.020527093745762
AT1G56320	N/A	At1g56320 [Source:UniProtKB/TrEMBL;Acc:Q9C7K7]	0.0710602985369174	1	-4.37991055799371	0.0201509721662611
AT2G26150	HSFA2	Heat stress transcription factor A-2 [Source:UniProtKB/Swiss-Prot;Acc:O80982]	-1.00582795647398	0.0742454263123462	-4.43811042338065	3.78491228678241e-40
AT4G13620	ERF062	Ethylene-responsive transcription factor ERF062 [Source:UniProtKB/Swiss-Prot;Acc:Q9SVQ0]	-0.468889547288691	0.428468122200277	-4.72810763276596	0.00641550252508283
