# Supplementary material for: Epigenomics in an extraterrestrial environment: organ-specific alteration of DNA methylation and gene expression elicited by spaceflight in Arabidopsis thaliana
Source: BMC Genomics. 2019 Mar 12;20:205. doi: 10.1186/s12864-019-5554-z (PMC6416986; doi:10.1186/s12864-019-5554-z)
Supplement: Supplementary file 5 — Table S5. The list of differentially expressed genes with statistical significance (FDR < 0.05) by at least 2-fold in roots or leaves mapped with differentially methylated cytosines (DmCs) with statistical significance (FDR < 0.01) in the comparison between spaceflight and ground control. Log2 fold-change of expression levels and average differential methylation levels in CG, CHG or CHH contexts in the location of upstream, gene body and downstream of the differentially expressed genes in roots and leaves, and the correlation between gene expression and DNA methylation were shown. GO terms of biological process (FDR < 0.05) were listed for genes in roots and leaves. (XLSX 25 kb) [file 12864_2019_5554_MOESM5_ESM.xlsx]

## Sheet: ROOT
Gene	Correlation	Log2 fold-change	CG-upstream	CG-gene body	CG-downstream	CHG-upstream	CHG-gene body	CHG-downstream	CHH-upstream	CHH-gene body	CHH-downstream	GO terms	Biological Process	FDR of GO analysis
AT3G50270		1.08137	-0.161						0.24			N/A	N/A	N/A
AT3G02100		-1.19668			0.224					-0.171	-0.157
AT3G26040		-1.01103	-0.0866667	0.29
AT5G54585	Negative	1.31757									-0.105	GO:0009628	response to abiotic stimulus	0.00011
AT2G05070	Negative	1.24112		-0.247			-0.233				-0.178	GO:0009266	response to temperature stimulus	0.00011
AT1G29910	Negative	1.10673		-0.188			-0.213667			-0.209182		GO:0009314	response to radiation	0.00014
AT3G08940	Negative	1.04455	-0.206									GO:0009416	response to light stimulus	0.00014
AT3G53960	Negative	1.03539					-0.238			-0.24		GO:0009889	regulation of biosynthetic process	0.044
AT3G16770	Negative	1.02245							-0.128			GO:0031323	regulation of cellular metabolic process	0.046
AT5G05410	Negative	-1.38352		0.322								GO:0050896	response to stimulus	0.046
AT3G45130	Negative	-1.42429									0.116	GO:0019222	regulation of metabolic process	0.046
AT5G54470	Negative	-1.48272			0.459							GO:1901362	organic cyclic compound biosynthetic process	0.046
AT2G46790	Negative	-1.91569						0.173
AT1G50750	Negative	-2.00049			0.235
AT4G27300	Positive	1.24700636379234		0.265								N/A	N/A	N/A
AT2G39330	Positive	1.12992								0.185
AT3G14620	Positive	1.02224	0.218
AT4G04840	Positive	-1.16908				-0.322
AT3G22142	Positive	-1.51190092233321		-0.278						-0.393
AT3G26310	Positive	-1.76160056998414		-0.236
AT4G24570	Positive	-2.41916			-0.133

## Sheet: LEAF
Gene	Correlation	Log2 fold-change	CG-upstream	CG-gene body	CG-downstream	CHG-upstream	CHG-gene body	CHG-downstream	CHH-upstream	CHH-gene body	CHH-downstream	GO terms	Biological Process	FDR of GO analysis
AT5G23220		2.54516005974751						-0.341			0.208	GO:0051716	cellular response to stimulus	0.016
AT2G18700		2.39362			-0.28						0.167	GO:0050896	response to stimulus	0.016
AT2G14560		2.31471	-0.261			0.216		0.301		0.258		GO:0006950	response to stress	0.016
AT1G05240		1.94834516434088			-0.1495						0.0081	GO:0042221	response to chemical	0.016
AT3G45130		1.58904		-0.216							0.173	GO:0010033	response to organic substance	0.018
AT1G66280		1.51821417000142			-0.032						0.304
AT1G51800		1.36183	0.138	-0.361
AT4G32870		1.34553	-0.2								0.184
AT4G09460		1.23156	-0.222								0.167
AT2G04450		1.20441			-0.0605			0.275			0.2625
AT3G25230		-1.00834	-0.18			0.199			0.208
AT2G41150		-1.1497	-0.211	0.269	0.319
AT5G56010		-1.43899		0.257			-0.348
AT5G54585		-1.45098	0.189		-0.266	0.233			0.204
AT5G09672		-8.11427		-0.175						0.178	0.24
AT4G33070	Negative	3.46174			-0.1135							GO:0006950	response to stress	0.0025
AT3G15450	Negative	3.13149		-0.160667	-0.304		-0.176					GO:0009314	response to radiation	0.0041
AT5G38900	Negative	2.75623								-0.127		GO:0009416	response to light stimulus	0.0041
AT2G20670	Negative	2.65255									-0.0535	GO:0009266	response to temperature stimulus	0.0041
AT3G22600	Negative	2.59163			-0.0085							GO:0009628	response to abiotic stimulus	0.0074
AT3G25930	Negative	2.49782934205227									-0.196	GO:0050896	response to stimulus	0.011
AT5G20250	Negative	2.44886		-0.29								GO:0009891	positive regulation of biosynthetic process	0.028
AT5G49450	Negative	2.053			-0.154							GO:0031328	positive regulation of cellular biosynthetic process	0.028
AT5G49448	Negative	2.053			-0.154							GO:0042221	response to chemical	0.028
AT5G55970	Negative	1.88566			-0.11							GO:1901700	response to oxygen-containing compound	0.036
AT1G58190	Negative	1.6461931211101		-0.0055								GO:0006979	response to oxidative stress	0.036
AT4G28270	Negative	1.59691								-0.158		GO:0031325	positive regulation of cellular metabolic process	0.047
AT3G47210	Negative	1.58610884868102	-0.14									GO:0071310	cellular response to organic substance	0.047
AT3G13310	Negative	1.56824			-0.266							GO:0010033	response to organic substance	0.047
AT3G22231	Negative	1.52087						-0.308
AT4G08770	Negative	1.4123						-0.279
AT5G61590	Negative	1.39283			-0.222
AT4G12520	Negative	1.31246			-0.185
AT2G30930	Negative	1.30417	-0.268
AT1G77760	Negative	1.26362								-0.21
AT2G19800	Negative	1.2288			-0.172
AT4G21230	Negative	1.19943281016063			-0.333
AT3G46600	Negative	1.18586		-0.024
AT5G61250	Negative	1.1346			-0.152
AT1G21310	Negative	1.10075		-0.2225			-0.221333			-0.223
AT1G19960	Negative	1.09975							-0.143
AT2G05440	Negative	1.08628							-0.184
AT2G43150	Negative	1.08437					-0.104			-0.0987
AT1G34420	Negative	1.0439									-0.122
AT4G14365	Negative	1.00502			-0.266
AT1G01120	Negative	-1.02787									0.4115
AT3G61920	Negative	-1.05741						0.24			0.245
AT2G19310	Negative	-1.06717			0.163			0.167
AT2G39710	Negative	-1.10314									0.253
AT4G04840	Negative	-1.13305				0.277
AT1G73010	Negative	-1.13464								0.182
AT2G07732	Negative	-1.17684		0.0346333			0.04065			0.02545
AT4G01870	Negative	-1.18062			0.288
AT1G69526	Negative	-1.21335								0.237
AT4G04020	Negative	-1.24664				0.034
AT4G14690	Negative	-1.26416								0.143
AT2G23000	Negative	-1.40473							0.11235
AT5G44050	Negative	-1.70741			0.13675						0.176
AT3G24500	Negative	-1.75202		0.238			0.209333
AT1G04180	Negative	-1.90199239890999			0.275
AT4G01080	Negative	-2.41031									0.175
AT2G26150	Negative	-4.43811		0.26
AT4G13620	Negative	-4.72810763276596			0.288
AT2G13810	Posistive	6.27549									0.189	GO:0050896	response to stimulus	0.00034
AT3G44300	Posistive	3.79337							0.1605			GO:0006950	response to stress	0.00082
AT4G10270	Posistive	3.34931							0.305			GO:0007568	aging	0.003
AT1G76500	Posistive	3.23532014925712				0.225		0.271	0.0986667			GO:0010150	leaf senescence	0.0033
AT4G22212	Posistive	3.18968								0.154		GO:0010260	organ senescence	0.0033
AT5G15120	Posistive	3.06453				0.129						GO:0042221	response to chemical	0.004
AT3G47040	Posistive	2.98285230791776		0.432								GO:0048511	rhythmic process	0.0073
AT1G12940	Posistive	2.9517				0.251			0.227			GO:0010033	response to organic substance	0.013
AT5G06740	Posistive	2.83394370305224			0.279							GO:0009628	response to abiotic stimulus	0.013
AT1G26380	Posistive	2.60383									0.192	GO:0048513	animal organ development	0.015
AT1G29025	Posistive	2.59405210453939									0.219	GO:0009751	response to salicylic acid	0.019
AT2G15220	Posistive	2.54555							0.231		0.1592	GO:0044699	single-organism process	0.019
AT2G18660	Posistive	2.43891		0.172								GO:0009719	response to endogenous stimulus	0.019
AT4G13660	Posistive	2.30447				0.141			0.198444			GO:0006979	response to oxidative stress	0.019
AT4G12550	Posistive	2.2880327868584							0.179			GO:1901700	response to oxygen-containing compound	0.021
AT1G70170	Posistive	2.22495252835018	0.216									GO:0009753	response to jasmonic acid	0.023
AT3G26500	Posistive	2.11067									0.151	GO:0009725	response to hormone	0.028
AT2G18690	Posistive	2.04913									0.318	GO:0048583	regulation of response to stimulus	0.045
AT1G14870	Posistive	1.91126									0.167	GO:0007165	signal transduction	0.045
AT1G14860	Posistive	1.90102									0.167	GO:0023052	signaling	0.046
AT1G22220	Posistive	1.81471	0.27									GO:0044700	single organism signaling	0.046
AT4G35770	Posistive	1.75135			0.157							GO:0007154	cell communication	0.046
AT2G27830	Posistive	1.73948						0.161
AT1G27670	Posistive	1.72354									0.31925
AT4G39030	Posistive	1.67261		0.298
AT3G29035	Posistive	1.58728						0.35			0.308
AT3G22830	Posistive	1.57744					0.162
AT2G18670	Posistive	1.55959							0.1885
AT4G13390	Posistive	1.53750685409227					0.156
AT4G13420	Posistive	1.52155756171262								0.297
AT5G17490	Posistive	1.50735									0.304
AT1G49500	Posistive	1.49263						0.251		0.306
AT5G14730	Posistive	1.47598							0.132
AT5G26260	Posistive	1.46922054431626	0.278		0.119						-0.122
AT1G76590	Posistive	1.43182			0.123
AT1G66270	Posistive	1.42119									0.143
AT5G06640	Posistive	1.40417923260666								0.111
AT2G24240	Posistive	1.40333								0.143
AT3G52430	Posistive	1.39245	0.118						0.1295
AT5G19230	Posistive	1.37081			0.2085						0.2548
AT3G20380	Posistive	1.36095	0.344
AT3G04720	Posistive	1.35855									0.243
AT3G60420	Posistive	1.34154							0.1
AT3G06435	Posistive	1.28939					0.245625	0.286		0.286375	0.279125
AT4G01250	Posistive	1.28165			0.348						0.214
AT4G29190	Posistive	1.27851						0.271			0.2645
AT4G35380	Posistive	1.27654210204402		0.287
AT4G38470	Posistive	1.25753		0.338
AT2G36690	Posistive	1.25592					0.16
AT2G14900	Posistive	1.23399			0.3						0.182
AT5G57630	Posistive	1.23224			0.321
AT2G16870	Posistive	1.20107			0.215
AT1G13340	Posistive	1.19926		0.155
AT5G40720	Posistive	1.18115									0.380333
AT5G27920	Posistive	1.167						0.295		0.158	0.145
AT4G11320	Posistive	1.16647									0.179
AT4G13510	Posistive	1.14132									0.148
AT2G37130	Posistive	1.12329									0.22
AT5G24210	Posistive	1.11351			0.376				0.158
AT1G56220	Posistive	1.09431			0.334
AT5G53110	Posistive	1.09331	0.136							0.293
AT5G37740	Posistive	1.08011								0.138
AT5G24470	Posistive	1.07487		0.316
AT3G04210	Posistive	1.05973			0.266
AT5G39670	Posistive	1.0387	0.353
AT4G37520	Posistive	1.03406				0.121
AT5G19930	Posistive	1.03387									0.0862
AT3G22930	Posistive	1.03167									0.334
AT5G17300	Posistive	1.02966									0.172
AT1G76890	Posistive	1.02613									0.3595
AT2G36890	Posistive	1.02057			0.102
AT4G13830	Posistive	1.00324			0.299
AT4G38550	Posistive	1.00231		0.457
AT5G48880	Posistive	-1.01999			-0.203
AT5G50950	Posistive	-1.0266			-0.295
AT1G22770	Posistive	-1.15625		-0.346
AT2G25140	Posistive	-1.22949		-0.308
AT1G78070	Posistive	-1.29687	-0.189
AT5G58770	Posistive	-1.76724	-0.278
AT5G12110	Posistive	-1.88942	-0.3265
