# Supplementary material for: Epigenomics in an extraterrestrial environment: organ-specific alteration of DNA methylation and gene expression elicited by spaceflight in Arabidopsis thaliana
Source: BMC Genomics. 2019 Mar 12;20:205. doi: 10.1186/s12864-019-5554-z (PMC6416986; doi:10.1186/s12864-019-5554-z)
Supplement: Supplementary file 6 — Table S6. The list of differentially expressed and differentially methylated genes associated with the ROS signaling genes identified by Willems et al. 2016 [77]. The ROS genes with at least 2-fold expression change in response to at least one stress category were selected. (XLSX 26 kb) [file 12864_2019_5554_MOESM6_ESM.xlsx]

## Sheet: Sheet1
Differentially expressed, differentially methylated, genes associated with ROS signalling
Organ	Gene ID	Annotation	Log2 fold-change in spaceflight	CG-upstream	CG-gene body	CG-downstream	CHG-upstream	CHG-gene body	CHG-downstream	CHH-upstream	CHH-gene body	CHH-downstream	Log2 fold-change in ROS related stress responses
													I	II	III	IV	V	VI	VII	VIII
Root	AT4G27300	S-locus protein kinase, putative	1.24701		0.265								0.497871	-0.516281	-1.32302	-0.0754501	0.790013	0.35449	0.495363	0.456416
Root	AT2G39330	jacalin lectin family protein	1.12992								0.185		-0.0875706	1.53765	-0.679962	0.0343732	0.00630817	0.161817	0.085447	-0.497221
Root	AT3G50270	transferase family protein	1.08137	-0.161						0.24			-1.3553	-0.890025	-1.52839	-0.388559	-0.974643	-0.00200803	-0.0637255	-0.201059
Root	AT3G08940	LHCB4.2 (LIGHT HARVESTING COMPLEX PSII); chlorophyll binding	1.04455	-0.206									-2.87877	-1.82078	-1.09385	0.145711	-0.61201	-0.148379	0.0402286	-0.330905
Root	AT3G16770	ATEBP/ERF72/RAP2.3 (RELATED TO AP2 3)	1.02245							-0.128			0.776363	-1.66938	-0.211816	-0.0622952	-0.14031	-0.200348	0.0237744	-0.213477
Root	AT5G05410	DREB2A (DRE-BINDING PROTEIN 2A)	-1.38352		0.322								0.271461	1.40514	4.60076	0.525669	2.63125	1.78158	1.32554	0.635807
Root	AT5G54470	zinc finger (B-box type) family protein	-1.48272			0.459							-0.19791	0.0526341	1.60164	0.0421575	0.259917	0.980417	0.102235	0.0767165
Root	AT4G24570	mitochondrial substrate carrier family protein	-2.41916			-0.133							0.0753665	0.235064	-0.128991	-1.95005	1.73991	2.74409	0.446883	0.645872
Leaf	AT4G33070	pyruvate decarboxylase, putative	3.46174			-0.1135							0.957925	-0.36006	0.353487	-0.54443	1.1773	0.464252	1.02003	-0.0218712
Leaf	AT4G10270	wound-responsive family protein	3.34931							0.305			0.585752	-0.456713	-0.0881613	-1.78282	0.0278777	-0.103674	-0.182091	0.662218
Leaf	AT3G15450	similar to unknown protein AT4G27450.1)	3.13149		-0.160667	-0.304		-0.176					0.743752	-4.33175	-0.549117	2.4994	0.493197	0.597977	1.03982	0.177174
Leaf	AT5G38900	DSBA oxidoreductase family protein	2.75623								-0.127		0.357305	-0.199183	0.477069	0.133611	1.99508	0.231158	1.19424	2.21096
Leaf	AT2G20670	similar to unknown protein AT4G32480.1	2.65255									-0.0535	0.260563	-3.21456	1.2613	1.83766	0.342746	0.694259	0.8942	-0.638868
Leaf	AT1G26380	FAD-binding domain-containing protein	2.60383									0.192	0.823843	-0.176202	0.968224	0.22944	4.12029	0.734803	1.92014	1.50155
Leaf	AT3G22600	protease inhibitor/seed storage/lipid transfer protein (LTP) family protein	2.59163			-0.0085							-0.118541	-0.874452	-0.847828	-0.0359561	1.59761	0.0533535	0.71775	2.37843
Leaf	AT5G20250	DIN10 (DARK INDUCIBLE 10); hydrolase, hydrolyzing O-glycosyl compounds	2.44886		-0.29								0.671492	-2.51058	-1.50337	1.92173	0.259927	0.0933321	0.385573	0.294818
Leaf	AT2G18700	ATTPS11 (trehalose phosphatase/synthase 11)	2.39362			-0.28						0.167	0.30426	-3.19427	1.04421	0.927662	1.22891	0.733654	1.30203	0.507099
Leaf	AT2G14560	similar to unknown protein AT1G33840.1	2.31471	-0.261			0.216		0.301		0.258		-0.089693	0.535398	-2.75234	0.00262153	0.109028	0.234549	-0.223844	1.82938
Leaf	AT5G49450	ATBZIP1 (ARABIDOPSIS THALIANA BASIC LEUCINE-ZIPPER 1)	2.053			-0.154							0.149745	-1.95515	-0.434164	3.09008	0.774822	1.01555	0.410926	0.233772
Leaf	AT5G49448	DNA binding / protein heterodimerization/ transcription factor	2.053			-0.154							0.149745	-1.95515	-0.434164	3.09008	0.774822	1.01555	0.410926	0.233772
Leaf	AT2G18690	transmembrane protein	2.04913									0.318	-0.186382	-0.111384	0.332106	0.127113	2.96281	0.996928	1.31104	2.0814
Leaf	AT5G55970	zinc finger (C3HC4-type RING finger) family protein	1.88566			-0.11							-0.02314	-1.28522	1.4113	0.787511	1.18497	0.261519	0.548335	-0.123705
Leaf	AT4G35770	SEN1 (DARK INDUCIBLE 1)	1.75135			0.157							0.177755	-4.21173	-0.606009	3.07651	0.726535	0.0892282	1.34082	-0.200625
Leaf	AT2G27830	similar to pentatricopeptide (PPR) repeat-containing protein AT4G22760.1	1.73948						0.161				0.117788	-1.64106	-0.530742	1.32125	0.67715	1.17998	0.795359	-0.135322
Leaf	AT4G39030	EDS5 (ENHANCED DISEASE SUSCEPTIBILITY 5); antiporter/ transporter	1.67261		0.298								-0.074697	0.0646946	-0.671191	0.150716	1.51592	0.122003	0.531338	1.82926
Leaf	AT4G28270	zinc finger (C3HC4-type RING finger) family protein	1.59691								-0.158		-0.0719447	-0.992134	-1.4691	-0.00807708	-0.492402	-0.0436226	-0.0580861	-0.0213377
Leaf	AT3G13310	DNAJ heat shock N-terminal domain-containing protein	1.56824			-0.266							0.258731	0.258616	-0.0590311	1.73797	1.12176	0.294606	0.574509	0.336148
Leaf	AT2G18670	zinc finger (C3HC4-type RING finger) family protein	1.55959							0.1885			-0.0303695	-0.181468	0.152104	0.0884372	1.72811	0.50897	0.795614	1.09066
Leaf	AT1G49500	similar to unknown protein AT3G19030.1	1.49263						0.251		0.306		0.038856	-2.162	-2.16243	-0.554964	-0.59014	0.127677	-0.0180828	-0.228511
Leaf	AT5G14730	similar to unknown protein AT3G01513.1	1.47598							0.132			-0.115336	-0.25125	-0.499307	4.30517	2.30934	1.97168	2.07591	0.340428
Leaf	AT1G76590	zinc-binding family protein	1.43182			0.123							0.0331515	0.976883	1.07073	1.56461	0.548932	0.164834	0.607406	0.139637
Leaf	AT4G08770	peroxidase, putative	1.4123						-0.279				0.785408	0.0110395	-0.456203	-0.16559	1.27112	0.0870678	1.15041	0.819323
Leaf	AT5G61590	AP2 domain-containing transcription factor family protein	1.39283			-0.222							0.361557	-2.80773	-2.00083	1.85057	-0.515319	-0.180102	-0.20731	0.249314
Leaf	AT3G52430	PAD4 (PHYTOALEXIN DEFICIENT 4); triacylglycerol lipase	1.39245	0.118						0.1295			0.0271867	-0.154087	-0.813859	0.105851	1.21294	0.972288	0.351455	1.84254
Leaf	AT1G51800	leucine-rich repeat protein kinase, putative	1.36183	0.138	-0.361								0.00348016	-0.040828	-1.67411	0.180379	1.51517	0.414741	0.47439	1.09382
Leaf	AT3G04720	PR4 (PATHOGENESIS-RELATED 4)	1.35855									0.243	0.220193	-0.974745	-1.18761	0.364316	0.150992	0.064174	0.496661	1.8829
Leaf	AT2G30930	similar to unknown protein AT1G06540.1	1.30417	-0.268									0.138995	-2.86574	-1.08548	-0.301048	-0.323983	-0.677995	-0.201677	-0.146575
Leaf	AT4G01250	WRKY22 (WRKY DNA-binding protein 22); transcription factor	1.28165			0.348						0.214	-0.322577	-0.907652	-0.466789	0.243459	1.24405	0.696281	0.297476	-0.247114
Leaf	AT4G29190	zinc finger (CCCH-type) family protein	1.27851						0.271			0.2645	0.286236	-1.11587	-1.284	-0.641024	-0.315666	0.00430086	0.186931	-0.0476663
Leaf	AT1G77760	NIA1 (NITRATE REDUCTASE 1)	1.26362								-0.21		0.0259528	0.494028	0.0672217	-1.27885	-0.112391	-0.292688	0.271228	0.442584
Leaf	AT4G38470	protein kinase family protein	1.25753		0.338								0.324144	-1.35926	-0.609323	0.942666	0.228274	-0.00393935	0.204856	-0.0138298
Leaf	AT2G14900	gibberellin-regulated family protein	1.23399			0.3						0.182	0.73712	-1.20205	0.631326	-0.069877	-0.201318	-0.205084	-0.181375	-0.0421651
Leaf	AT5G57630	CIPK21 (CBL-INTERACTING PROTEIN KINASE 21); kinase	1.23224			0.321							-0.0228848	0.176755	-2.07976	-0.0444124	-0.199453	0.295938	0.158089	0.246336
Leaf	AT1G13340	similar to unknown protein AT1G34220.2	1.19926		0.155								-0.080708	-0.635177	2.27319	0.569041	2.32571	0.386204	0.938652	2.08098
Leaf	AT3G46600	scarecrow transcription factor family protein	1.18586		-0.024								-0.302882	-1.04899	-0.232013	0.418184	1.02596	1.53032	0.973539	0.375005
Leaf	AT5G27920	F-box family protein	1.167						0.295		0.158	0.145	0.221841	-0.862256	-0.806677	2.19898	0.44954	0.306892	0.193137	0.424701
Leaf	AT4G13510	AMT1 (AMMONIUM TRANSPORT 1); ammonium transmembrane transporter	1.14132									0.148	-0.22535	0.699412	-0.855894	0.387001	0.867779	0.326732	0.20523	0.61706
Leaf	AT2G37130	peroxidase 21 (PER21) (P21) (PRXR5)	1.12329									0.22	0.458198	-0.944169	-1.83367	0.212277	-0.700789	-0.0835734	-0.139131	1.20079
Leaf	AT5G24210	lipase class 3 family protein	1.11351			0.376				0.158			-1.42942	-0.0673743	-0.574114	-0.108781	1.00288	1.11284	0.349812	1.09188
Leaf	AT1G56220	dormancy/auxin associated family protein	1.09431			0.334							0.440153	-2.47011	-2.37039	0.218998	-0.455891	-0.17365	0.139322	-0.0960114
Leaf	AT3G04210	disease resistance protein (TIR-NBS class), putative	1.05973			0.266							-0.0814008	-0.451326	-1.97054	-0.0394864	0.699599	0.307065	0.177642	0.720835
Leaf	AT5G39670	calcium-binding EF hand family protein	1.0387	0.353									-0.110099	-0.403208	-1.8108	-0.0145622	2.13913	2.33613	0.847693	2.61503
Leaf	AT5G17300	myb family transcription factor	1.02966									0.172	-0.34141	-2.67911	1.91235	0.689007	0.30141	0.437399	0.337009	0.144432
Leaf	AT1G76890	GT2; transcription factor	1.02613									0.3595	0.210337	-0.971247	-1.24287	-0.0558171	-0.509239	-0.284198	-0.085432	-0.2006
Leaf	AT4G14365	zinc finger (C3HC4-type RING finger) family protein / ankyrin repeat family	1.00502			-0.266							0.514446	-0.233634	-0.0932847	0.0497122	2.93323	1.80807	0.924961	2.00467
Leaf	AT4G13830	J20 (DNAJ-LIKE 20); heat shock protein binding	1.00324			0.299							-0.358539	-1.56448	0.341722	0.333378	-0.139304	0.00251161	0.157662	-0.285629
Leaf	AT4G38550	similar to unk protein AT2G20950.1; InterPro domain Phospholipase-like	1.00231		0.457								0.483628	-0.520632	-1.037	0.345227	1.53752	0.883078	0.387931	0.914632
Leaf	AT3G25230	ROF1; FK506 / calmodulin binding / peptidyl-prolyl cis-trans isomerase	-1.00834	-0.18			0.199			0.208			0.0756635	0.781402	3.55674	-0.0752934	0.819835	-0.0933542	0.367949	0.164088
Leaf	AT5G48880	KAT5/PKT1/PKT2 (PEROXISOMAL 3-KETO-ACYL-COA THIOLASE 1)	-1.01999			-0.203							0.463789	2.1637	-0.172678	0.0645211	-0.484746	0.0956583	-0.315007	-0.0354963
Leaf	AT3G61920	similar to unnamed protein product [Vitis vinifera] (GB:CAO24317.1)	-1.05741						0.24			0.245	0.0351149	2.35702	0.498024	-0.239165	-0.183481	-0.0580838	-0.470402	-0.264275
Leaf	AT2G19310	similar to HSP18.2 (HEAT SHOCK PROTEIN 18.2)	-1.06717			0.163			0.167				-0.628646	0.630005	3.16014	0.541136	0.106762	-0.190796	0.0164354	-0.107196
Leaf	AT2G39710	aspartyl protease family protein	-1.10314									0.253	0.168008	0.871835	-1.49089	0.190007	0.319957	-0.0987528	-0.0874903	0.48955
Leaf	AT1G22770	GI (GIGANTEA); binding	-1.15625		-0.346								-0.0605088	1.69306	0.403607	-0.391874	-0.310474	0.147705	0.181344	0.258363
Leaf	AT2G07732	hypothetical protein similar to RuBisCo Large Subunit	-1.17684		0.0346333			0.04065			0.02545		-0.025126	0.0645647	2.39339	0.687133	0.0326831	-0.0689183	0.056891	0.0103541
Leaf	AT4G01870	tolB protein-related	-1.18062			0.288							-0.407374	0.248754	0.385167	2.98678	2.47279	1.23037	1.95453	0.890643
Leaf	AT2G25140	CLPB-M/CLPB4/HSP98.7 (HEAT SHOCK PROTEIN 98.7); ATP binding / ATPase	-1.22949		-0.308								0.152818	0.437464	4.45633	0.373677	1.13173	-0.00858605	0.83034	0.419801
Leaf	AT4G14690	ELIP2 (EARLY LIGHT-INDUCIBLE PROTEIN 2); chlorophyll binding	-1.26416								0.143		-0.680722	2.68421	2.46763	0.350999	1.04219	2.15021	0.475468	0.455606
Leaf	AT1G78070	WD-40 repeat family protein	-1.29687	-0.189									-0.501579	0.102155	2.59492	-0.200519	0.187227	0.243981	0.389852	-0.765163
Leaf	AT5G44050	MATE efflux family protein	-1.70741			0.13675						0.176	-0.607678	1.28166	0.771102	-0.711119	0.425765	0.413211	-0.356113	-0.702815
Leaf	AT3G24500	ATMBF1C/MBF1C (MULTIPROTEIN BRIDGING FACTOR 1C)	-1.75202		0.238			0.209333					-0.581466	0.0901461	5.40347	1.0312	2.28541	0.600346	1.12729	0.601485
Leaf	AT5G58770	dehydrodolichyl diphosphate synthase, putative / DEDOL-PP synthase	-1.76724	-0.278									-1.9957	1.56865	3.91054	0.156341	0.424761	0.269844	0.355729	-0.0565567
Leaf	AT5G12110	elongation factor 1B alpha-subunit 1 (eEF1Balpha1)	-1.88942	-0.3265									-0.526304	1.7406	5.66266	-0.098028	-0.0102727	-0.158964	-0.092862	-0.648547
Leaf	AT4G01080	similar to unknown protein AT1G01430.1	-2.41031									0.175	-0.607833	2.83989	-0.0922192	-0.292264	-0.675162	-0.684838	-0.527229	-1.02315
Leaf	AT2G26150	ATHSFA2 (Arabidopsis thaliana heat shock transcription factor A2)	-4.43811		0.26								-0.678131	0.665599	6.92016	0.496026	1.94908	0.220029	0.969385	0.172517
ROS related stress category
I	The genome uncoupled (gun) mutation retrograde signaling
II	Long high light exposure
III	Short high light exposure
IV	Ozone/hydrogen peroxide/superoxide
V	Methyl viologen/antimycin A/oligomycin/dibromothymoquinone/N-octyl-3-nitro-2,4,6-trihydroxybenzamide/flg22 peptide
VI	Singlet oxygen/UV-B early
VII	The impact of RBOHF during oxidative stress
VIII	ROS acclimation
